# Supplementary material for: Investigating the Impact of Amylopectin Chain-Length Distribution on the Structural and Functional Properties of Waxy Rice Starch
Source: Foods. 2025 Dec 2;14(23):4130. doi: 10.3390/foods14234130 (PMC12692052; doi:10.3390/foods14234130)
Supplement: Supplementary file 1 [file foods-14-04130-s001.zip]

Archive with 66 entries (54 files):
- Supplementary data (XRD Analysed data)/
- Supplementary data (XRD Analysed data)/Supplementary data (XRD Analysed data)/
- Supplementary data (XRD Analysed data)/Supplementary data (XRD Analysed data)/CJN6/
- Supplementary data (XRD Analysed data)/Supplementary data (XRD Analysed data)/CJN6/XRD_sample5_corrected_peaks.png
- Supplementary data (XRD Analysed data)/Supplementary data (XRD Analysed data)/CJN6/XRD_sample5_peaks.csv
- Supplementary data (XRD Analysed data)/Supplementary data (XRD Analysed data)/CJN6/XRD_sample5_peaks_for_print.csv
- Supplementary data (XRD Analysed data)/Supplementary data (XRD Analysed data)/CJN6/XRD_sample5_processed.csv
- Supplementary data (XRD Analysed data)/Supplementary data (XRD Analysed data)/CJN6/XRD_sample5_raw_baseline.png
- Supplementary data (XRD Analysed data)/Supplementary data (XRD Analysed data)/CJN6/XRD_sample5_RC_sensitivity.png
- Supplementary data (XRD Analysed data)/Supplementary data (XRD Analysed data)/GMN2/
- Supplementary data (XRD Analysed data)/Supplementary data (XRD Analysed data)/GMN2/XRD_sample3_corrected_peaks.png
- Supplementary data (XRD Analysed data)/Supplementary data (XRD Analysed data)/GMN2/XRD_sample3_peaks.csv
- Supplementary data (XRD Analysed data)/Supplementary data (XRD Analysed data)/GMN2/XRD_sample3_peaks_for_print.csv
- Supplementary data (XRD Analysed data)/Supplementary data (XRD Analysed data)/GMN2/XRD_sample3_processed.csv
- Supplementary data (XRD Analysed data)/Supplementary data (XRD Analysed data)/GMN2/XRD_sample3_raw_baseline.png
- Supplementary data (XRD Analysed data)/Supplementary data (XRD Analysed data)/NGXN/
- Supplementary data (XRD Analysed data)/Supplementary data (XRD Analysed data)/NGXN/Fig_RC_sensitivity.png
- Supplementary data (XRD Analysed data)/Supplementary data (XRD Analysed data)/NGXN/Fig_XRD_corrected_with_lines.png
- Supplementary data (XRD Analysed data)/Supplementary data (XRD Analysed data)/NGXN/XRD_peaks_table.csv
- Supplementary data (XRD Analysed data)/Supplementary data (XRD Analysed data)/NGXN/XRD_processed.csv
- Supplementary data (XRD Analysed data)/Supplementary data (XRD Analysed data)/SN9714/
- Supplementary data (XRD Analysed data)/Supplementary data (XRD Analysed data)/SN9714/XRD_sample4_corrected_peaks.png
- Supplementary data (XRD Analysed data)/Supplementary data (XRD Analysed data)/SN9714/XRD_sample4_peaks.csv
- Supplementary data (XRD Analysed data)/Supplementary data (XRD Analysed data)/SN9714/XRD_sample4_peaks_for_print.csv
- Supplementary data (XRD Analysed data)/Supplementary data (XRD Analysed data)/SN9714/XRD_sample4_processed.csv
- Supplementary data (XRD Analysed data)/Supplementary data (XRD Analysed data)/SN9714/XRD_sample4_raw_baseline.png
- Supplementary data (XRD Analysed data)/Supplementary data (XRD Analysed data)/SN9714/XRD_sample4_RC_sensitivity.png
- Supplementary data (XRD Analysed data)/Supplementary data (XRD Analysed data)/THN/
- Supplementary data (XRD Analysed data)/Supplementary data (XRD Analysed data)/THN/XRD_sample8_corrected_peaks.png
- Supplementary data (XRD Analysed data)/Supplementary data (XRD Analysed data)/THN/XRD_sample8_peaks.csv
- Supplementary data (XRD Analysed data)/Supplementary data (XRD Analysed data)/THN/XRD_sample8_peaks_for_print.csv
- Supplementary data (XRD Analysed data)/Supplementary data (XRD Analysed data)/THN/XRD_sample8_processed.csv
- Supplementary data (XRD Analysed data)/Supplementary data (XRD Analysed data)/THN/XRD_sample8_raw_baseline.png
- Supplementary data (XRD Analysed data)/Supplementary data (XRD Analysed data)/WGN1/
- Supplementary data (XRD Analysed data)/Supplementary data (XRD Analysed data)/WGN1/XRD_sample9_corrected_peaks.png
- Supplementary data (XRD Analysed data)/Supplementary data (XRD Analysed data)/WGN1/XRD_sample9_peaks.csv
- Supplementary data (XRD Analysed data)/Supplementary data (XRD Analysed data)/WGN1/XRD_sample9_peaks_for_print.csv
- Supplementary data (XRD Analysed data)/Supplementary data (XRD Analysed data)/WGN1/XRD_sample9_processed.csv
- Supplementary data (XRD Analysed data)/Supplementary data (XRD Analysed data)/WGN1/XRD_sample9_raw_baseline.png
- Supplementary data (XRD Analysed data)/Supplementary data (XRD Analysed data)/WGN1/XRD_sample9_RC_sensitivity.png
- Supplementary data (XRD Analysed data)/Supplementary data (XRD Analysed data)/YN12/
- Supplementary data (XRD Analysed data)/Supplementary data (XRD Analysed data)/YN12/XRD_sample10_corrected_peaks.png
- Supplementary data (XRD Analysed data)/Supplementary data (XRD Analysed data)/YN12/XRD_sample10_peaks.csv
- Supplementary data (XRD Analysed data)/Supplementary data (XRD Analysed data)/YN12/XRD_sample10_peaks_for_print.csv
- Supplementary data (XRD Analysed data)/Supplementary data (XRD Analysed data)/YN12/XRD_sample10_processed.csv
- Supplementary data (XRD Analysed data)/Supplementary data (XRD Analysed data)/YN12/XRD_sample10_raw_baseline.png
- Supplementary data (XRD Analysed data)/Supplementary data (XRD Analysed data)/YN12/XRD_sample10_RC_sensitivity.png
- Supplementary data (XRD Analysed data)/Supplementary data (XRD Analysed data)/ZN106/
- Supplementary data (XRD Analysed data)/Supplementary data (XRD Analysed data)/ZN106/XRD_sample6_peaks.csv
- Supplementary data (XRD Analysed data)/Supplementary data (XRD Analysed data)/ZN106/XRD_sample6_peaks_for_print.csv
- Supplementary data (XRD Analysed data)/Supplementary data (XRD Analysed data)/ZN106/XRD_sample6_processed.csv
- Supplementary data (XRD Analysed data)/Supplementary data (XRD Analysed data)/ZN106/XRD_sample6_raw_baseline.png
- Supplementary data (XRD Analysed data)/Supplementary data (XRD Analysed data)/ZN106/XRD_sample6_RC_sensitivity.png
- Supplementary data (XRD Analysed data)/Supplementary data (XRD Analysed data)/ZN19/
- Supplementary data (XRD Analysed data)/Supplementary data (XRD Analysed data)/ZN19/XRD_sample2_corrected_peaks.png
- Supplementary data (XRD Analysed data)/Supplementary data (XRD Analysed data)/ZN19/XRD_sample2_peaks.csv
- Supplementary data (XRD Analysed data)/Supplementary data (XRD Analysed data)/ZN19/XRD_sample2_processed.csv
- Supplementary data (XRD Analysed data)/Supplementary data (XRD Analysed data)/ZN19/XRD_sample2_raw_baseline.png
- Supplementary data (XRD Analysed data)/Supplementary data (XRD Analysed data)/ZN19/XRD_sample2_RC_sensitivity.png
- Supplementary data (XRD Analysed data)/Supplementary data (XRD Analysed data)/ZN65/
- Supplementary data (XRD Analysed data)/Supplementary data (XRD Analysed data)/ZN65/XRD_sample7_corrected_peaks.png
- Supplementary data (XRD Analysed data)/Supplementary data (XRD Analysed data)/ZN65/XRD_sample7_peaks.csv
- Supplementary data (XRD Analysed data)/Supplementary data (XRD Analysed data)/ZN65/XRD_sample7_peaks_for_print.csv
- Supplementary data (XRD Analysed data)/Supplementary data (XRD Analysed data)/ZN65/XRD_sample7_processed.csv
- Supplementary data (XRD Analysed data)/Supplementary data (XRD Analysed data)/ZN65/XRD_sample7_raw_baseline.png
- Supplementary data (XRD Analysed data)/Supplementary data (XRD Analysed data)/ZN65/XRD_sample7_RC_sensitivity.png
