# Supplementary material for: Investigating the Impact of Amylopectin Chain-Length Distribution on the Structural and Functional Properties of Waxy Rice Starch
Source: Foods. 2025 Dec 2;14(23):4130. doi: 10.3390/foods14234130 (PMC12692052; doi:10.3390/foods14234130)
Supplement: Supplementary file 1 [file foods-14-04130-s001.zip › Supplementary data (XRD Analysed data)/Supplementary data (XRD Analysed data)/CJN6/XRD_sample5_peaks_for_print.csv]

(hkl)	2θ_RG (°)	2θ_meas (°)	Icorr_at_peak (a.u.)	d (Å)	Δ2θ (meas - ref)
(020)	10.094	10.131	355.04	8.724	0.037
(101)	11.461	10.989	304.564	8.045	-0.472
(200)	15.148	15.177	972.218	5.833	0.029
(031)	17.305	17.118	944.089	5.176	-0.187
(220)	18.107	17.997	972.347	4.925	-0.11
(040)	20.126	20.163	285.386	4.401	0.037
(231)	23.148	22.941	918.545	3.873	-0.207
(051)	26.684	26.394	273.871	3.374	-0.29
(033)	29.142	29.602	107.663	3.015	0.46
(400)	30.66	30.276	175.95	2.95	-0.384
(143)	33.468	33.811	219.832	2.649	0.343
(352)	38.447	38.612	191.594	2.33	0.165
(370)	42.848
(424)	47.46
