# Supplementary material for: Investigating the Impact of Amylopectin Chain-Length Distribution on the Structural and Functional Properties of Waxy Rice Starch
Source: Foods. 2025 Dec 2;14(23):4130. doi: 10.3390/foods14234130 (PMC12692052; doi:10.3390/foods14234130)
Supplement: Supplementary file 1 [file foods-14-04130-s001.zip › Supplementary data (XRD Analysed data)/Supplementary data (XRD Analysed data)/CJN6/XRD_sample5_processed.csv]

two_theta_deg	intensity_raw	baseline_estimate	intensity_corrected
3.0001	3799.0	3510.5841584158416	288.41584158415844
3.020531	3825.0	3510.5742574257424	314.4257425742576
3.040963	3806.0	3510.5643564356437	295.43564356435627
3.061394	3791.0	3510.5544554455446	280.4455445544554
3.081826	3778.0	3510.5445544554455	267.45544554455455
3.102257	3730.0	3510.5346534653463	219.4653465346537
3.122689	3748.0	3510.5247524752476	237.47524752475238
3.14312	3737.0	3510.5148514851485	226.48514851485152
3.163552	3732.0	3510.5049504950493	221.49504950495066
3.183983	3622.0	3510.4950495049507	111.50495049504934
3.204415	3697.0	3510.4851485148515	186.51485148514848
3.224846	3723.0	3510.4752475247524	212.52475247524762
3.245278	3623.0	3510.4653465346537	112.53465346534631
3.265709	3667.0	3510.4554455445545	156.54455445544545
3.286141	3713.0	3510.4455445544554	202.5544554455446
3.306572	3629.0	3510.4356435643563	118.56435643564373
3.327004	3651.0	3510.4257425742576	140.57425742574242
3.347435	3635.0	3510.4158415841584	124.58415841584156
3.367867	3636.0	3510.4059405940593	125.5940594059407
3.388298	3655.0	3510.3960396039606	144.60396039603938
3.40873	3628.0	3510.3861386138615	117.61386138613852
3.429161	3635.0	3510.3762376237623	124.62376237623766
3.449593	3675.0	3510.366336633663	164.6336633663368
3.470024	3637.0	3510.3564356435645	126.64356435643549
3.490456	3618.0	3510.3465346534654	107.65346534653463
3.510887	3621.0	3510.3366336633662	110.66336633663377
3.531319	3581.0	3510.3267326732675	70.67326732673246
3.55175	3589.0	3510.3168316831684	78.6831683168316
3.572181	3560.0	3510.3069306930693	49.69306930693074
3.592613	3612.0	3510.29702970297	101.70297029702988
3.613044	3591.0	3510.2871287128714	80.71287128712856
3.633476	3565.0	3510.2772277227723	54.722772277227705
3.653907	3574.0	3510.267326732673	63.732673267326845
3.674339	3628.0	3510.2574257425745	117.74257425742553
3.69477	3588.0	3510.2475247524753	77.75247524752467
3.715202	3586.0	3510.237623762376	75.76237623762381
3.735633	3564.0	3510.227722772277	53.77227722772295
3.756065	3541.0	3510.2178217821784	30.782178217821638
3.776496	3553.0	3510.207920792079	42.79207920792078
3.796928	3552.0	3510.19801980198	41.80198019801992
3.817359	3533.0	3510.1881188118814	22.811881188118605
3.837791	3556.0	3510.1782178217823	45.821782178217745
3.858222	3593.0	3510.168316831683	82.83168316831689
3.878654	3543.0	3510.158415841584	32.841584158416026
3.899085	3551.0	3510.1485148514853	40.85148514851471
3.919517	3580.0	3510.138613861386	69.86138613861385
3.939948	3510.0	3510.128712871287	-0.12871287128700715
3.96038	3528.0	3510.1188118811883	17.88118811881168
3.980811	3556.0	3510.108910891089	45.89108910891082
4.001243	3560.0	3510.09900990099	49.90099009900996
4.021674	3537.0	3510.089108910891	26.9108910891091
4.042106	3530.0	3510.079207920792	19.920792079207786
4.062537	3522.0	3510.069306930693	11.930693069306926
4.082968	3555.0	3510.059405940594	44.94059405940607
4.1034	3550.0	3510.0495049504952	39.95049504950475
4.123831	3522.0	3510.039603960396	11.960396039603893
4.144263	3504.0	3510.029702970297	-6.029702970296967
4.164694	3549.0	3510.019801980198	38.980198019802174
4.185126	3555.0	3510.009900990099	44.99009900990086
4.205557	3546.0	3510.0	36.0
4.225989	3489.0	3510.0	-21.0
4.24642	3541.0	3510.0	31.0
4.266852	3549.0	3510.0	39.0
4.287283	3517.0	3510.0	7.0
4.307715	3513.0	3510.0	3.0
4.328146	3519.0	3510.0	9.0
4.348578	3558.0	3510.0	48.0
4.369009	3476.0	3510.0	-34.0
4.389441	3511.0	3510.0	1.0
4.409872	3482.0	3510.0	-28.0
4.430304	3518.0	3510.0	8.0
4.450735	3555.0	3510.0	45.0
4.471167	3530.0	3510.0	20.0
4.491598	3503.0	3510.0	-7.0
4.51203	3518.0	3510.0	8.0
4.532461	3518.0	3510.0	8.0
4.552893	3503.0	3510.0	-7.0
4.573324	3480.0	3510.0	-30.0
4.593756	3481.0	3510.0	-29.0
4.614187	3497.0	3510.0	-13.0
4.634618	3532.0	3510.0	22.0
4.65505	3488.0	3510.0	-22.0
4.675481	3568.0	3510.0	58.0
4.695913	3537.0	3510.0	27.0
4.716344	3510.0	3510.0	0.0
4.736776	3510.0	3510.0	0.0
4.757207	3507.0	3510.0	-3.0
4.777639	3505.0	3510.0	-5.0
4.79807	3506.0	3510.0	-4.0
4.818502	3458.0	3510.0	-52.0
4.838933	3525.0	3510.0	15.0
4.859365	3485.0	3510.0	-25.0
4.879796	3524.0	3510.0	14.0
4.900228	3529.0	3510.0	19.0
4.920659	3564.0	3510.0	54.0
4.941091	3528.0	3510.0	18.0
4.961522	3503.0	3510.0	-7.0
4.981954	3548.0	3510.009900990099	37.99009900990086
5.002385	3519.0	3510.019801980198	8.980198019802174
5.022817	3516.0	3510.029702970297	5.970297029703033
5.043248	3495.0	3510.039603960396	-15.039603960396107
5.06368	3516.0	3510.0495049504952	5.950495049504752
5.084111	3566.0	3510.059405940594	55.94059405940607
5.104543	3544.0	3510.069306930693	33.930693069306926
5.124974	3548.0	3510.079207920792	37.920792079207786
5.145405	3533.0	3510.089108910891	22.9108910891091
5.165837	3517.0	3510.09900990099	6.9009900990099595
5.186268	3558.0	3510.1188118811883	47.88118811881168
5.2067	3544.0	3510.138613861386	33.86138613861385
5.227131	3499.0	3510.158415841584	-11.158415841583974
5.247563	3530.0	3510.1782178217823	19.821782178217745
5.267994	3545.0	3510.207920792079	34.79207920792078
5.288426	3512.0	3510.237623762376	1.762376237623812
5.308857	3573.0	3510.267326732673	62.732673267326845
5.329289	3542.0	3510.29702970297	31.70297029702988
5.34972	3544.0	3510.3564356435645	33.64356435643549
5.370152	3542.0	3510.4158415841584	31.584158415841557
5.390583	3543.0	3510.4752475247524	32.524752475247624
5.411015	3558.0	3510.5346534653463	47.46534653465369
5.431446	3569.0	3510.6039603960394	58.39603960396062
5.451878	3543.0	3510.6831683168316	32.3168316831684
5.472309	3550.0	3510.762376237624	39.23762376237619
5.492741	3621.0	3510.841584158416	110.15841584158397
5.513172	3576.0	3510.920792079208	65.07920792079221
5.533604	3590.0	3511.0	79.0
5.554035	3559.0	3511.089108910891	47.9108910891091
5.574467	3590.0	3511.227722772277	78.77227722772295
5.594898	3600.0	3511.3762376237623	88.62376237623766
5.61533	3572.0	3511.5544554455446	60.44554455445541
5.635761	3559.0	3511.7425742574255	47.25742574257447
5.656193	3558.0	3511.940594059406	46.05940594059393
5.676624	3578.0	3512.138613861386	65.86138613861385
5.697055	3552.0	3512.366336633663	39.633663366336805
5.717487	3587.0	3512.5940594059407	74.4059405940593
5.737918	3558.0	3512.8217821782177	45.178217821782255
5.75835	3603.0	3513.138613861386	89.86138613861385
5.778781	3556.0	3513.4554455445545	42.54455445544545
5.799213	3595.0	3513.7821782178216	81.21782178217836
5.819644	3588.0	3514.108910891089	73.89108910891082
5.840076	3587.0	3514.4455445544554	72.55445544554459
5.860507	3597.0	3514.7821782178216	82.21782178217836
5.880939	3598.0	3515.1188118811883	82.88118811881168
5.90137	3596.0	3515.4653465346537	80.53465346534631
5.921802	3614.0	3515.841584158416	98.15841584158397
5.942233	3587.0	3516.2178217821784	70.78217821782164
5.962665	3609.0	3516.5940594059407	92.4059405940593
5.983096	3653.0	3516.990099009901	136.00990099009914
6.003528	3578.0	3517.4059405940593	60.5940594059407
6.023959	3599.0	3517.861386138614	81.13861386138615
6.044391	3629.0	3518.3366336633662	110.66336633663377
6.064822	3637.0	3518.8118811881186	118.1881188118814
6.085254	3610.0	3519.2871287128714	90.71287128712856
6.105685	3598.0	3519.762376237624	78.23762376237619
6.126117	3629.0	3520.237623762376	108.76237623762381
6.146548	3605.0	3520.7227722772277	84.2772277227723
6.16698	3596.0	3521.207920792079	74.79207920792078
6.187411	3637.0	3521.792079207921	115.20792079207922
6.207843	3624.0	3522.4059405940593	101.5940594059407
6.228274	3617.0	3523.029702970297	93.97029702970303
6.248705	3611.0	3523.6831683168316	87.3168316831684
6.269137	3610.0	3524.3564356435645	85.64356435643549
6.289568	3651.0	3525.029702970297	125.97029702970303
6.31	3619.0	3525.792079207921	93.20792079207922
6.330431	3635.0	3526.5544554455446	108.44554455445541
6.350863	3636.0	3527.3168316831684	108.6831683168316
6.371294	3669.0	3528.089108910891	140.9108910891091
6.391726	3617.0	3528.8811881188117	88.11881188118832
6.412157	3638.0	3529.6732673267325	108.32673267326754
6.432589	3612.0	3530.5148514851485	81.48514851485152
6.45302	3645.0	3531.366336633663	113.6336633663368
6.473452	3652.0	3532.2178217821784	119.78217821782164
6.493883	3679.0	3533.079207920792	145.92079207920779
6.514315	3636.0	3533.9504950495048	102.04950495049525
6.534746	3626.0	3534.8217821782177	91.17821782178225
6.555178	3615.0	3535.6930693069307	79.30693069306926
6.575609	3679.0	3536.5742574257424	142.42574257425758
6.596041	3676.0	3537.4653465346537	138.5346534653463
6.616472	3656.0	3538.3861386138615	117.61386138613852
6.636904	3679.0	3539.3267326732675	139.67326732673246
6.657335	3677.0	3540.3069306930693	136.69306930693074
6.677767	3623.0	3541.29702970297	81.70297029702988
6.698198	3679.0	3542.2871287128714	136.71287128712856
6.71863	3641.0	3543.2871287128714	97.71287128712856
6.739061	3712.0	3544.29702970297	167.70297029702988
6.759492	3636.0	3545.3267326732675	90.67326732673246
6.779924	3639.0	3546.366336633663	92.6336633663368
6.800355	3668.0	3547.4257425742576	120.57425742574242
6.820787	3702.0	3548.4851485148515	153.51485148514848
6.841218	3664.0	3549.5643564356437	114.43564356435627
6.86165	3621.0	3550.6633663366338	70.33663366336623
6.882081	3688.0	3551.7821782178216	136.21782178217836
6.902513	3677.0	3552.910891089109	124.0891089108909
6.922944	3672.0	3554.059405940594	117.94059405940607
6.943376	3679.0	3555.237623762376	123.76237623762381
6.963807	3716.0	3556.4158415841584	159.58415841584156
6.984239	3688.0	3557.6534653465346	130.34653465346537
7.00467	3727.0	3558.90099009901	168.09900990099004
7.025102	3670.0	3560.1485148514853	109.85148514851471
7.045533	3660.0	3561.3861386138615	98.61386138613852
7.065965	3689.0	3562.6237623762377	126.37623762376234
7.086396	3653.0	3563.871287128713	89.12871287128701
7.106828	3675.0	3565.1188118811883	109.88118811881168
7.127259	3683.0	3566.3762376237623	116.62376237623766
7.147691	3761.0	3567.6435643564355	193.3564356435645
7.168122	3746.0	3568.930693069307	177.06930693069307
7.188554	3650.0	3570.2574257425745	79.74257425742553
7.208985	3691.0	3571.633663366337	119.3663366336632
7.229417	3727.0	3573.019801980198	153.98019801980217
7.249848	3752.0	3574.4059405940593	177.5940594059407
7.27028	3672.0	3575.80198019802	96.19801980198008
7.290711	3675.0	3577.227722772277	97.77227722772295
7.311142	3692.0	3578.6930693069307	113.30693069306926
7.331574	3725.0	3580.1881188118814	144.8118811881186
7.352005	3691.0	3581.7227722772277	109.2772277227723
7.372437	3718.0	3583.267326732673	134.73267326732685
7.392868	3691.0	3584.8217821782177	106.17821782178225
7.4133	3748.0	3586.366336633663	161.6336633663368
7.433731	3727.0	3587.910891089109	139.0891089108909
7.454163	3706.0	3589.4851485148515	116.51485148514848
7.474594	3716.0	3591.059405940594	124.94059405940607
7.495026	3749.0	3592.633663366337	156.3663366336632
7.515457	3758.0	3594.207920792079	163.79207920792078
7.535889	3729.0	3595.7821782178216	133.21782178217836
7.55632	3752.0	3597.3564356435645	154.6435643564355
7.576752	3700.0	3598.9504950495048	101.04950495049525
7.597183	3780.0	3600.5445544554455	179.45544554455455
7.617615	3755.0	3602.128712871287	152.871287128713
7.638046	3798.0	3603.6633663366338	194.33663366336623
7.658478	3729.0	3605.227722772277	123.77227722772295
7.678909	3802.0	3606.8118811881186	195.1881188118814
7.699341	3794.0	3608.3861386138615	185.61386138613852
7.719772	3782.0	3609.960396039604	172.0396039603961
7.740204	3796.0	3611.5544554455446	184.4455445544554
7.760635	3799.0	3613.1188118811883	185.88118811881168
7.781067	3778.0	3614.6831683168316	163.3168316831684
7.801498	3835.0	3616.2475247524753	218.75247524752467
7.821929	3778.0	3617.732673267327	160.26732673267315
7.842361	3779.0	3619.29702970297	159.70297029702988
7.862792	3708.0	3620.8514851485147	87.14851485148529
7.883224	3740.0	3622.4653465346537	117.53465346534631
7.903655	3815.0	3624.089108910891	190.9108910891091
7.924087	3775.0	3625.792079207921	149.20792079207922
7.944518	3814.0	3627.4950495049507	186.50495049504934
7.96495	3754.0	3629.207920792079	124.79207920792078
7.985381	3790.0	3630.960396039604	159.0396039603961
8.005813	3730.0	3632.732673267327	97.26732673267315
8.026244	3790.0	3634.5049504950493	155.49504950495066
8.046676	3799.0	3636.2574257425745	162.74257425742553
8.067107	3803.0	3638.009900990099	164.99009900990086
8.087539	3759.0	3639.7227722772277	119.2772277227723
8.10797	3784.0	3641.4257425742576	142.57425742574242
8.128402	3796.0	3643.227722772277	152.77227722772295
8.148833	3892.0	3645.089108910891	246.9108910891091
8.169265	3795.0	3646.970297029703	148.02970297029697
8.189696	3809.0	3648.8514851485147	160.1485148514853
8.210128	3781.0	3650.732673267327	130.26732673267315
8.230559	3846.0	3652.6435643564355	193.3564356435645
8.250991	3800.0	3654.4554455445545	145.54455445544545
8.271422	3883.0	3656.2574257425745	226.74257425742553
8.291854	3811.0	3658.059405940594	152.94059405940607
8.312285	3858.0	3659.861386138614	198.13861386138615
8.332717	3882.0	3661.6534653465346	220.34653465346537
8.353148	3867.0	3663.6039603960394	203.39603960396062
8.373579	3903.0	3665.4950495049507	237.50495049504934
8.394011	3865.0	3667.3861386138615	197.61386138613852
8.414442	3815.0	3669.2871287128714	145.71287128712856
8.434874	3857.0	3671.1881188118814	185.8118811881186
8.455305	3868.0	3673.079207920792	194.92079207920779
8.475737	3882.0	3674.980198019802	207.01980198019783
8.496168	3906.0	3676.8514851485147	229.1485148514853
8.5166	3856.0	3678.772277227723	177.22772277227705
8.537031	3879.0	3680.6930693069307	198.30693069306926
8.557463	3873.0	3682.6435643564355	190.3564356435645
8.577894	3855.0	3684.5940594059407	170.4059405940593
8.598326	3867.0	3686.5544554455446	180.4455445544554
8.618757	3941.0	3688.5148514851485	252.48514851485152
8.639189	3954.0	3690.4851485148515	263.5148514851485
8.65962	3857.0	3692.4554455445545	164.54455445544545
8.680052	3853.0	3694.3960396039606	158.60396039603938
8.700483	3864.0	3696.3267326732675	167.67326732673246
8.720915	3936.0	3698.2178217821784	237.78217821782164
8.741346	3938.0	3700.128712871287	237.871287128713
8.761778	3934.0	3702.09900990099	231.90099009900996
8.782209	3877.0	3704.079207920792	172.92079207920779
8.802641	3892.0	3706.079207920792	185.92079207920779
8.823072	3909.0	3708.069306930693	200.93069306930693
8.843504	4003.0	3710.0495049504952	292.95049504950475
8.863935	3969.0	3712.009900990099	256.99009900990086
8.884366	3955.0	3714.2772277227723	240.7227722772277
8.904798	3969.0	3716.5940594059407	252.4059405940593
8.925229	3962.0	3718.910891089109	243.0891089108909
8.945661	3920.0	3721.2178217821784	198.78217821782164
8.966092	3997.0	3723.5247524752476	273.4752475247524
8.986524	3889.0	3725.8118811881186	163.1881188118814
9.006955	3957.0	3728.079207920792	228.92079207920779
9.027387	3928.0	3730.4059405940593	197.5940594059407
9.047818	3954.0	3732.6831683168316	221.3168316831684
9.06825	3897.0	3734.970297029703	162.02970297029697
9.088681	3963.0	3737.2574257425745	225.74257425742553
9.109113	3957.0	3739.5544554455446	217.4455445544554
9.129544	3962.0	3741.90099009901	220.09900990099004
9.149976	3987.0	3744.2772277227723	242.7227722772277
9.170407	4014.0	3746.6732673267325	267.32673267326754
9.190839	3936.0	3749.059405940594	186.94059405940607
9.21127	3922.0	3751.4653465346537	170.5346534653463
9.231702	3984.0	3753.8514851485147	230.1485148514853
9.252133	3963.0	3756.207920792079	206.79207920792078
9.272565	4008.0	3758.5742574257424	249.42574257425758
9.292996	4020.0	3760.960396039604	259.0396039603961
9.313428	4003.0	3763.3861386138615	239.61386138613852
9.333859	4010.0	3765.861386138614	244.13861386138615
9.354291	3989.0	3768.3366336633662	220.66336633663377
9.374722	4021.0	3770.80198019802	250.19801980198008
9.395154	4022.0	3773.3366336633662	248.66336633663377
9.415585	3983.0	3775.8514851485147	207.1485148514853
9.436016	4010.0	3778.4158415841584	231.58415841584156
9.456448	4001.0	3781.029702970297	219.97029702970303
9.476879	4020.0	3783.6435643564355	236.3564356435645
9.497311	4021.0	3786.2574257425745	234.74257425742553
9.517742	4034.0	3788.861386138614	245.13861386138615
9.538174	4060.0	3791.4950495049507	268.50495049504934
9.558605	4045.0	3794.2475247524753	250.75247524752467
9.579037	4035.0	3796.990099009901	238.00990099009914
9.599468	4096.0	3799.7425742574255	296.25742574257447
9.6199	4052.0	3802.5148514851485	249.48514851485152
9.640331	4076.0	3805.267326732673	270.73267326732685
9.660763	4067.0	3808.069306930693	258.9306930693069
9.681194	4037.0	3810.871287128713	226.128712871287
9.701626	4012.0	3813.6831683168316	198.3168316831684
9.722057	4056.0	3816.4554455445545	239.54455445544545
9.742489	4061.0	3819.237623762376	241.7623762376238
9.76292	4014.0	3822.019801980198	191.98019801980217
9.783352	4115.0	3824.930693069307	290.0693069306931
9.803783	4159.0	3827.831683168317	331.1683168316831
9.824215	4082.0	3830.762376237624	251.2376237623762
9.844646	4106.0	3833.7128712871286	272.28712871287144
9.865078	4093.0	3836.7425742574255	256.25742574257447
9.885509	4176.0	3839.762376237624	336.2376237623762
9.905941	4113.0	3842.7425742574255	270.25742574257447
9.926372	4174.0	3845.7425742574255	328.25742574257447
9.946804	4129.0	3848.732673267327	280.26732673267315
9.967235	4165.0	3851.7227722772277	313.2772277227723
9.987666	4141.0	3854.633663366337	286.3663366336632
10.008098	4180.0	3857.5643564356437	322.43564356435627
10.028529	4142.0	3860.4950495049507	281.50495049504934
10.048961	4140.0	3863.3564356435645	276.6435643564355
10.069392	4130.0	3866.2574257425745	263.74257425742553
10.089824	4154.0	3869.158415841584	284.841584158416
10.110255	4123.0	3872.069306930693	250.93069306930693
10.130687	4230.0	3874.960396039604	355.0396039603961
10.151118	4166.0	3877.861386138614	288.13861386138615
10.17155	4141.0	3880.871287128713	260.128712871287
10.191981	4086.0	3883.792079207921	202.20792079207922
10.212413	4106.0	3886.6732673267325	219.32673267326754
10.232844	4164.0	3889.6138613861385	274.3861386138615
10.253276	4157.0	3892.6237623762377	264.37623762376234
10.273707	4202.0	3895.6633663366338	306.33663366336623
10.294139	4099.0	3898.7128712871286	200.28712871287144
10.31457	4174.0	3901.772277227723	272.22772277227705
10.335002	4130.0	3904.871287128713	225.128712871287
10.355433	4214.0	3908.029702970297	305.97029702970303
10.375865	4128.0	3911.1782178217823	216.82178217821775
10.396296	4128.0	3914.3762376237623	213.62376237623766
10.416728	4074.0	3917.4554455445545	156.54455445544545
10.437159	4136.0	3920.5742574257424	215.42574257425758
10.457591	4140.0	3923.7227722772277	216.2772277227723
10.478022	4148.0	3926.891089108911	221.10891089108918
10.498453	4154.0	3930.1188118811883	223.88118811881168
10.518885	4117.0	3933.3366336633662	183.66336633663377
10.539316	4130.0	3936.6138613861385	193.38613861386148
10.559748	4163.0	3939.8811881188117	223.11881188118832
10.580179	4148.0	3943.09900990099	204.90099009900996
10.600611	4208.0	3946.3168316831684	261.6831683168316
10.621042	4139.0	3949.5148514851485	189.48514851485152
10.641474	4172.0	3952.7425742574255	219.25742574257447
10.661905	4121.0	3955.960396039604	165.0396039603961
10.682337	4114.0	3959.19801980198	154.80198019801992
10.702768	4164.0	3962.4653465346537	201.5346534653463
10.7232	4132.0	3965.7227722772277	166.2772277227723
10.743631	4137.0	3968.990099009901	168.00990099009914
10.764063	4171.0	3972.2574257425745	198.74257425742553
10.784494	4182.0	3975.5247524752476	206.47524752475238
10.804926	4115.0	3978.762376237624	136.2376237623762
10.825357	4173.0	3981.960396039604	191.0396039603961
10.845789	4192.0	3985.138613861386	206.86138613861385
10.86622	4185.0	3988.3267326732675	196.67326732673246
10.886652	4136.0	3991.5049504950493	144.49504950495066
10.907083	4173.0	3994.6930693069307	178.30693069306926
10.927515	4121.0	3997.8811881188117	123.11881188118832
10.947946	4245.0	4000.7821782178216	244.21782178217836
10.968378	4188.0	4003.6138613861385	184.38613861386148
10.988809	4311.0	4006.4356435643563	304.56435643564373
11.009241	4225.0	4009.2475247524753	215.75247524752467
11.029672	4220.0	4012.0495049504952	207.95049504950475
11.050103	4153.0	4014.8514851485147	138.1485148514853
11.070535	4244.0	4017.6435643564355	226.3564356435645
11.090966	4189.0	4020.3762376237623	168.62376237623766
11.111398	4263.0	4023.108910891089	239.89108910891082
11.131829	4244.0	4025.8217821782177	218.17821782178225
11.152261	4282.0	4028.6039603960394	253.39603960396062
11.172692	4235.0	4031.3762376237623	203.62376237623766
11.193124	4265.0	4034.09900990099	230.90099009900996
11.213555	4235.0	4036.7821782178216	198.21782178217836
11.233987	4263.0	4039.4950495049507	223.50495049504934
11.254418	4235.0	4042.2178217821784	192.78217821782164
11.27485	4278.0	4044.910891089109	233.0891089108909
11.295281	4284.0	4047.6039603960394	236.39603960396062
11.315713	4285.0	4050.2871287128714	234.71287128712856
11.336144	4279.0	4053.0	226.0
11.356576	4284.0	4055.6831683168316	228.3168316831684
11.377007	4317.0	4058.3267326732675	258.67326732673246
11.397439	4236.0	4060.910891089109	175.0891089108909
11.41787	4276.0	4063.5346534653463	212.4653465346537
11.438302	4284.0	4066.138613861386	217.86138613861385
11.458733	4306.0	4068.6435643564355	237.3564356435645
11.479165	4313.0	4071.128712871287	241.871287128713
11.499596	4182.0	4073.6138613861385	108.38613861386148
11.520028	4248.0	4076.069306930693	171.93069306930693
11.540459	4274.0	4078.5049504950493	195.49504950495066
11.56089	4235.0	4080.970297029703	154.02970297029697
11.581322	4304.0	4083.4455445544554	220.5544554455446
11.601753	4304.0	4085.90099009901	218.09900990099004
11.622185	4296.0	4088.227722772277	207.77227722772295
11.642616	4279.0	4090.5544554455446	188.4455445544554
11.663048	4310.0	4092.8811881188117	217.11881188118832
11.683479	4346.0	4095.207920792079	250.79207920792078
11.703911	4323.0	4097.534653465346	225.4653465346537
11.724342	4325.0	4099.881188118812	225.11881188118787
11.744774	4356.0	4102.257425742574	253.74257425742599
11.765205	4252.0	4104.653465346535	147.34653465346491
11.785637	4202.0	4107.069306930693	94.93069306930738
11.806068	4230.0	4109.485148514851	120.51485148514894
11.8265	4219.0	4111.930693069307	107.06930693069262
11.846931	4241.0	4114.267326732674	126.73267326732639
11.867363	4232.0	4116.60396039604	115.39603960396016
11.887794	4262.0	4118.910891089109	143.0891089108909
11.908226	4207.0	4121.207920792079	85.79207920792123
11.928657	4233.0	4123.435643564357	109.56435643564328
11.949089	4244.0	4125.663366336634	118.33663366336623
11.96952	4239.0	4127.881188118812	111.11881188118787
11.989952	4192.0	4130.079207920792	61.920792079207786
12.010383	4179.0	4132.267326732674	46.73267326732639
12.030815	4238.0	4134.435643564357	103.56435643564328
12.051246	4265.0	4136.6138613861385	128.38613861386148
12.071678	4298.0	4138.792079207921	159.20792079207877
12.092109	4229.0	4140.960396039604	88.03960396039565
12.11254	4216.0	4143.1287128712875	72.87128712871254
12.132972	4213.0	4145.237623762377	67.76237623762336
12.153403	4221.0	4147.346534653465	73.65346534653509
12.173835	4250.0	4149.445544554455	100.55445544554459
12.194266	4244.0	4151.544554455446	92.4554455445541
12.214698	4334.0	4153.633663366337	180.3663366336632
12.235129	4242.0	4155.60396039604	86.39603960396016
12.255561	4189.0	4157.564356435643	31.435643564356724
12.275992	4264.0	4159.504950495049	104.49504950495066
12.296424	4199.0	4161.366336633663	37.633663366336805
12.316855	4241.0	4163.158415841584	77.84158415841557
12.337287	4242.0	4164.910891089109	77.0891089108909
12.357718	4235.0	4166.623762376237	68.37623762376279
12.37815	4323.0	4168.3267326732675	154.67326732673246
12.398581	4282.0	4169.970297029703	112.02970297029697
12.419013	4190.0	4171.544554455446	18.455445544554095
12.439444	4205.0	4173.0990099009905	31.900990099009505
12.459876	4277.0	4174.59405940594	102.40594059405976
12.480307	4246.0	4176.049504950495	69.95049504950475
12.500739	4236.0	4177.435643564357	58.564356435643276
12.52117	4261.0	4178.792079207921	82.20792079207877
12.541602	4280.0	4180.138613861386	99.86138613861385
12.562033	4233.0	4181.415841584158	51.58415841584156
12.582465	4220.0	4182.693069306931	37.30693069306926
12.602896	4264.0	4183.9009900990095	80.0990099009905
12.623328	4243.0	4185.0990099009905	57.900990099009505
12.643759	4302.0	4186.287128712871	115.71287128712902
12.66419	4308.0	4187.475247524752	120.52475247524762
12.684622	4265.0	4188.6435643564355	76.35643564356451
12.705053	4280.0	4189.772277227723	90.22772277227705
12.725485	4332.0	4190.9009900990095	141.0990099009905
12.745916	4288.0	4192.009900990099	95.99009900990131
12.766348	4264.0	4193.069306930693	70.93069306930738
12.786779	4281.0	4194.1287128712875	86.87128712871254
12.807211	4222.0	4195.178217821782	26.8217821782182
12.827642	4297.0	4196.227722772277	100.77227722772295
12.848074	4287.0	4197.297029702971	89.70297029702942
12.868505	4319.0	4198.376237623763	120.62376237623721
12.888937	4293.0	4199.435643564357	93.56435643564328
12.909368	4222.0	4200.514851485149	21.485148514851062
12.9298	4284.0	4201.554455445545	82.44554455445541
12.950231	4289.0	4202.60396039604	86.39603960396016
12.970663	4311.0	4203.6435643564355	107.35643564356451
12.991094	4275.0	4204.683168316832	70.31683168316795
13.011526	4322.0	4205.712871287129	116.28712871287098
13.031957	4319.0	4206.752475247525	112.24752475247533
13.052389	4330.0	4207.80198019802	122.19801980198008
13.07282	4381.0	4208.891089108911	172.10891089108918
13.093252	4331.0	4209.980198019802	121.01980198019828
13.113683	4288.0	4211.069306930693	76.93069306930738
13.134115	4362.0	4212.267326732674	149.7326732673264
13.154546	4319.0	4213.495049504951	105.50495049504934
13.174977	4423.0	4214.712871287129	208.28712871287098
13.195409	4328.0	4215.930693069307	112.06930693069262
13.21584	4333.0	4217.089108910891	115.9108910891091
13.236272	4342.0	4218.346534653465	123.65346534653509
13.256703	4356.0	4219.60396039604	136.39603960396016
13.277135	4345.0	4220.881188118812	124.11881188118787
13.297566	4311.0	4222.138613861386	88.86138613861385
13.317998	4378.0	4223.3861386138615	154.61386138613852
13.338429	4377.0	4224.6435643564355	152.3564356435645
13.358861	4337.0	4225.910891089109	111.0891089108909
13.379292	4324.0	4227.19801980198	96.80198019801992
13.399724	4386.0	4228.425742574257	157.57425742574287
13.420155	4377.0	4229.653465346535	147.34653465346491
13.440587	4466.0	4230.881188118812	235.11881188118787
13.461018	4300.0	4232.108910891089	67.89108910891082
13.48145	4388.0	4233.277227722772	154.7227722772277
13.501881	4360.0	4234.475247524752	125.52475247524762
13.522313	4390.0	4235.702970297029	154.29702970297058
13.542744	4365.0	4236.960396039604	128.03960396039565
13.563176	4342.0	4238.178217821782	103.8217821782182
13.583607	4389.0	4239.425742574257	149.57425742574287
13.604039	4365.0	4240.702970297029	124.29702970297058
13.62447	4393.0	4241.950495049505	151.04950495049525
13.644902	4405.0	4243.247524752475	161.75247524752467
13.665333	4415.0	4244.534653465346	170.4653465346537
13.685765	4439.0	4245.821782178218	193.1782178217818
13.706196	4404.0	4247.138613861386	156.86138613861385
13.726627	4384.0	4248.465346534654	135.5346534653463
13.747059	4366.0	4249.811881188119	116.1881188118814
13.76749	4445.0	4251.158415841584	193.84158415841557
13.787922	4409.0	4252.455445544554	156.5445544554459
13.808353	4390.0	4253.732673267326	136.2673267326736
13.828785	4426.0	4255.0	171.0
13.849216	4489.0	4256.287128712871	232.71287128712902
13.869648	4381.0	4257.564356435643	123.43564356435672
13.890079	4490.0	4258.811881188119	231.1881188118814
13.910511	4431.0	4260.059405940594	170.94059405940607
13.930942	4425.0	4261.40594059406	163.59405940594024
13.951374	4441.0	4262.792079207921	178.20792079207877
13.971805	4537.0	4264.188118811881	272.8118811881186
13.992237	4487.0	4265.60396039604	221.39603960396016
14.012668	4512.0	4267.019801980198	244.98019801980172
14.0331	4553.0	4268.415841584158	284.58415841584156
14.053531	4438.0	4269.920792079208	168.07920792079221
14.073963	4544.0	4271.3861386138615	272.6138613861385
14.094394	4514.0	4272.861386138614	241.13861386138615
14.114826	4564.0	4274.3267326732675	289.67326732673246
14.135257	4554.0	4275.80198019802	278.1980198019801
14.155689	4482.0	4277.297029702971	204.70297029702942
14.17612	4558.0	4278.811881188119	279.1881188118814
14.196552	4599.0	4280.346534653465	318.6534653465351
14.216983	4588.0	4281.881188118812	306.11881188118787
14.237414	4563.0	4283.425742574257	279.57425742574287
14.257846	4557.0	4284.980198019802	272.0198019801983
14.278277	4553.0	4286.534653465346	266.4653465346537
14.298709	4600.0	4288.118811881188	311.88118811881213
14.31914	4579.0	4289.811881188119	289.1881188118814
14.339572	4645.0	4291.514851485149	353.48514851485106
14.360003	4624.0	4293.257425742574	330.742574257426
14.380435	4751.0	4295.059405940594	455.94059405940607
14.400866	4676.0	4296.960396039604	379.03960396039565
14.421298	4580.0	4298.8712871287125	281.12871287128746
14.441729	4684.0	4300.831683168317	383.1683168316831
14.462161	4705.0	4302.861386138614	402.13861386138615
14.482592	4765.0	4304.891089108911	460.1089108910892
14.503024	4812.0	4306.930693069307	505.0693069306926
14.523455	4750.0	4308.990099009901	441.0099009900987
14.543887	4769.0	4311.089108910891	457.9108910891091
14.564318	4810.0	4313.554455445545	496.4455445544554
14.58475	4791.0	4316.069306930693	474.9306930693074
14.605181	4906.0	4318.584158415842	587.4158415841584
14.625613	4881.0	4321.108910891089	559.8910891089108
14.646044	4934.0	4323.851485148515	610.1485148514848
14.666476	4896.0	4326.6138613861385	569.3861386138615
14.686907	4880.0	4329.60396039604	550.3960396039602
14.707339	5063.0	4332.663366336634	730.3366336633662
14.72777	5064.0	4335.811881188119	728.1881188118814
14.748202	5025.0	4338.960396039604	686.0396039603957
14.768633	5014.0	4342.118811881188	671.8811881188121
14.789064	5125.0	4345.306930693069	779.6930693069307
14.809496	5088.0	4348.504950495049	739.4950495049507
14.829927	5135.0	4351.752475247525	783.2475247524753
14.850359	5160.0	4355.009900990099	804.9900990099013
14.87079	5195.0	4358.415841584158	836.5841584158416
14.891222	5165.0	4361.821782178218	803.1782178217818
14.911653	5243.0	4365.287128712871	877.712871287129
14.932085	5263.0	4368.851485148515	894.1485148514848
14.952516	5236.0	4372.425742574257	863.5742574257429
14.972948	5327.0	4376.217821782178	950.7821782178216
14.993379	5208.0	4380.217821782178	827.7821782178216
15.013811	5289.0	4384.514851485149	904.4851485148511
15.034242	5323.0	4388.891089108911	934.1089108910892
15.054674	5328.0	4393.475247524752	934.5247524752476
15.075105	5290.0	4398.346534653465	891.6534653465351
15.095537	5312.0	4403.3564356435645	908.6435643564355
15.115968	5373.0	4408.3564356435645	964.6435643564355
15.1364	5365.0	4413.455445544554	951.5445544554459
15.156831	5322.0	4418.59405940594	903.4059405940598
15.177263	5396.0	4423.782178217822	972.2178217821784
15.197694	5376.0	4429.029702970297	946.970297029703
15.218126	5319.0	4434.336633663366	884.6633663366338
15.238557	5333.0	4439.742574257426	893.257425742574
15.258989	5242.0	4445.148514851485	796.8514851485152
15.27942	5338.0	4450.564356435643	887.4356435643567
15.299852	5282.0	4455.881188118812	826.1188118811879
15.320283	5275.0	4461.207920792079	813.7920792079212
15.340714	5236.0	4466.524752475248	769.4752475247524
15.361146	5181.0	4471.841584158416	709.1584158415844
15.381577	5227.0	4477.297029702971	749.7029702970294
15.402009	5172.0	4482.792079207921	689.2079207920788
15.42244	5120.0	4488.336633663366	631.6633663366338
15.442872	5071.0	4493.940594059406	577.0594059405939
15.463303	5196.0	4499.544554455446	696.4554455445541
15.483735	5052.0	4505.247524752475	546.7524752475247
15.504166	5062.0	4510.940594059406	551.0594059405939
15.524598	5001.0	4516.6732673267325	484.32673267326754
15.545029	5051.0	4522.40594059406	528.5940594059402
15.565461	5039.0	4528.207920792079	510.79207920792123
15.585892	5046.0	4533.970297029703	512.029702970297
15.606324	4997.0	4539.712871287129	457.287128712871
15.626755	4918.0	4545.445544554455	372.5544554455446
15.647187	4927.0	4551.118811881188	375.88118811881213
15.667618	4913.0	4556.762376237623	356.23762376237664
15.68805	4962.0	4562.40594059406	399.59405940594024
15.708481	4898.0	4567.970297029703	330.02970297029697
15.728913	4894.0	4573.564356435643	320.4356435643567
15.749344	4912.0	4579.158415841584	332.84158415841557
15.769776	4814.0	4584.722772277228	229.2772277227723
15.790207	4863.0	4590.267326732674	272.7326732673264
15.810639	4863.0	4595.772277227723	267.22772277227705
15.83107	4905.0	4601.277227722772	303.7227722772277
15.851501	4735.0	4606.762376237623	128.23762376237664
15.871933	4813.0	4612.237623762377	200.76237623762336
15.892364	4836.0	4617.693069306931	218.30693069306926
15.912796	4831.0	4623.079207920792	207.92079207920779
15.933227	4867.0	4628.415841584158	238.58415841584156
15.953659	4817.0	4633.752475247525	183.24752475247533
15.97409	4810.0	4639.059405940594	170.94059405940607
15.994522	4812.0	4644.257425742574	167.74257425742599
16.014953	4853.0	4649.415841584158	203.58415841584156
16.035385	4774.0	4654.534653465346	119.46534653465369
16.055816	4850.0	4659.623762376237	190.3762376237628
16.076248	4879.0	4664.712871287129	214.28712871287098
16.096679	4881.0	4669.782178217822	211.21782178217836
16.117111	4800.0	4674.6435643564355	125.35643564356451
16.137542	4868.0	4679.495049504951	188.50495049504934
16.157974	4879.0	4684.336633663366	194.66336633663377
16.178405	4884.0	4689.138613861386	194.86138613861385
16.198837	4842.0	4693.910891089109	148.0891089108909
16.219268	4923.0	4698.653465346535	224.34653465346491
16.2397	4942.0	4703.3564356435645	238.6435643564355
16.260131	4935.0	4708.029702970297	226.97029702970303
16.280563	4962.0	4712.683168316832	249.31683168316795
16.300994	4913.0	4717.316831683168	195.68316831683205
16.321426	4940.0	4721.9009900990095	218.0990099009905
16.341857	5028.0	4726.455445544554	301.5445544554459
16.362289	5075.0	4730.960396039604	344.03960396039565
16.38272	5030.0	4735.297029702971	294.7029702970294
16.403151	4967.0	4739.584158415842	227.41584158415844
16.423583	5111.0	4743.811881188119	367.1881188118814
16.444014	5103.0	4747.960396039604	355.03960396039565
16.464446	5077.0	4751.980198019802	325.0198019801983
16.484877	5011.0	4755.960396039604	255.03960396039565
16.505309	5153.0	4759.891089108911	393.1089108910892
16.52574	5219.0	4763.752475247525	455.24752475247533
16.546172	5223.0	4767.6138613861385	455.3861386138615
16.566603	5362.0	4771.465346534654	590.5346534653463
16.587035	5336.0	4775.257425742574	560.742574257426
16.607466	5281.0	4778.980198019802	502.0198019801983
16.627898	5348.0	4782.336633663366	565.6633663366338
16.648329	5369.0	4785.6435643564355	583.3564356435645
16.668761	5311.0	4788.930693069307	522.0693069306926
16.689192	5394.0	4792.168316831683	601.8316831683169
16.709624	5460.0	4795.188118811881	664.8118811881186
16.730055	5423.0	4798.168316831683	624.8316831683169
16.750487	5483.0	4800.920792079208	682.0792079207922
16.770918	5493.0	4803.60396039604	689.3960396039602
16.79135	5520.0	4806.19801980198	713.8019801980199
16.811781	5462.0	4808.792079207921	653.2079207920788
16.832213	5543.0	4811.376237623763	731.6237623762372
16.852644	5577.0	4813.930693069307	763.0693069306926
16.873076	5527.0	4816.475247524752	710.5247524752476
16.893507	5515.0	4818.970297029703	696.029702970297
16.913938	5544.0	4821.455445544554	722.5445544554459
16.93437	5610.0	4823.792079207921	786.2079207920788
16.954801	5612.0	4826.118811881188	785.8811881188121
16.975233	5490.0	4828.3564356435645	661.6435643564355
16.995664	5701.0	4830.465346534654	870.5346534653463
17.016096	5599.0	4832.584158415842	766.4158415841584
17.036527	5667.0	4834.475247524752	832.5247524752476
17.056959	5696.0	4836.158415841584	859.8415841584156
17.07739	5672.0	4837.534653465346	834.4653465346537
17.097822	5669.0	4838.831683168317	830.1683168316831
17.118253	5784.0	4839.910891089109	944.0891089108909
17.138685	5657.0	4840.6732673267325	816.3267326732675
17.159116	5543.0	4841.287128712871	701.712871287129
17.179548	5737.0	4841.8712871287125	895.1287128712875
17.199979	5617.0	4842.257425742574	774.742574257426
17.220411	5753.0	4842.60396039604	910.3960396039602
17.240842	5691.0	4842.8712871287125	848.1287128712875
17.261274	5711.0	4842.970297029703	868.029702970297
17.281705	5609.0	4842.970297029703	766.029702970297
17.302137	5628.0	4842.8712871287125	785.1287128712875
17.322568	5684.0	4842.752475247525	841.2475247524753
17.343	5557.0	4842.6138613861385	714.3861386138615
17.363431	5613.0	4842.475247524752	770.5247524752476
17.383863	5574.0	4842.3267326732675	731.6732673267325
17.404294	5604.0	4842.148514851485	761.8514851485152
17.424726	5588.0	4841.9009900990095	746.0990099009905
17.445157	5638.0	4841.504950495049	796.4950495049507
17.465588	5550.0	4841.039603960396	708.9603960396043
17.48602	5495.0	4840.485148514851	654.5148514851489
17.506451	5605.0	4839.851485148515	765.1485148514848
17.526883	5611.0	4839.138613861386	771.8613861386139
17.547314	5601.0	4838.306930693069	762.6930693069307
17.567746	5605.0	4837.455445544554	767.5445544554459
17.588177	5539.0	4836.534653465346	702.4653465346537
17.608609	5602.0	4835.59405940594	766.4059405940598
17.62904	5580.0	4834.514851485149	745.4851485148511
17.649472	5584.0	4833.425742574257	750.5742574257429
17.669903	5608.0	4832.267326732674	775.7326732673264
17.690335	5600.0	4831.079207920792	768.9207920792078
17.710766	5634.0	4829.891089108911	804.1089108910892
17.731198	5559.0	4828.693069306931	730.3069306930693
17.751629	5526.0	4827.495049504951	698.5049504950493
17.772061	5631.0	4826.227722772277	804.772277227723
17.792492	5641.0	4824.9009900990095	816.0990099009905
17.812924	5779.0	4823.574257425743	955.4257425742571
17.833355	5639.0	4822.237623762377	816.7623762376234
17.853787	5761.0	4820.80198019802	940.1980198019801
17.874218	5699.0	4819.366336633663	879.6336633663368
17.89465	5704.0	4817.920792079208	886.0792079207922
17.915081	5765.0	4816.455445544554	948.5445544554459
17.935513	5722.0	4814.990099009901	907.0099009900987
17.955944	5738.0	4813.524752475248	924.4752475247524
17.976375	5688.0	4812.089108910891	875.9108910891091
17.996807	5783.0	4810.653465346535	972.3465346534649
18.017238	5758.0	4809.19801980198	948.8019801980199
18.03767	5670.0	4807.742574257426	862.257425742574
18.058101	5776.0	4806.287128712871	969.712871287129
18.078533	5777.0	4804.821782178218	972.1782178217818
18.098964	5743.0	4803.3564356435645	939.6435643564355
18.119396	5719.0	4801.881188118812	917.1188118811879
18.139827	5688.0	4800.40594059406	887.5940594059402
18.160259	5638.0	4798.910891089109	839.0891089108909
18.18069	5726.0	4797.485148514851	928.5148514851489
18.201122	5633.0	4796.069306930693	836.9306930693074
18.221553	5653.0	4794.653465346535	858.3465346534649
18.241985	5586.0	4793.277227722772	792.7227722772277
18.262416	5596.0	4791.811881188119	804.1881188118814
18.282848	5597.0	4790.336633663366	806.6633663366338
18.303279	5523.0	4788.8712871287125	734.1287128712875
18.323711	5522.0	4787.415841584158	734.5841584158416
18.344142	5493.0	4785.980198019802	707.0198019801983
18.364574	5422.0	4784.514851485149	637.4851485148511
18.385005	5440.0	4783.089108910891	656.9108910891091
18.405437	5481.0	4781.693069306931	699.3069306930693
18.425868	5316.0	4780.316831683168	535.683168316832
18.4463	5338.0	4779.0	559.0
18.466731	5324.0	4777.722772277228	546.2772277227723
18.487163	5313.0	4776.465346534654	536.5346534653463
18.507594	5290.0	4775.227722772277	514.772277227723
18.528025	5317.0	4774.009900990099	542.9900990099013
18.548457	5231.0	4772.811881188119	458.1881188118814
18.568888	5236.0	4771.6138613861385	464.3861386138615
18.58932	5305.0	4770.415841584158	534.5841584158416
18.609751	5118.0	4769.207920792079	348.79207920792123
18.630183	5190.0	4768.0	422.0
18.650614	5139.0	4766.831683168317	372.1683168316831
18.671046	5084.0	4765.693069306931	318.30693069306926
18.691477	5108.0	4764.534653465346	343.4653465346537
18.711909	5191.0	4763.376237623763	427.6237623762372
18.73234	5082.0	4762.217821782178	319.78217821782164
18.752772	5016.0	4761.0990099009905	254.9009900990095
18.773203	5008.0	4759.980198019802	248.01980198019828
18.793635	5031.0	4758.881188118812	272.11881188118787
18.814066	4994.0	4757.782178217822	236.21782178217836
18.834498	5087.0	4756.683168316832	330.31683168316795
18.854929	5075.0	4755.584158415842	319.41584158415844
18.875361	5057.0	4754.485148514851	302.51485148514894
18.895792	4980.0	4753.3861386138615	226.61386138613852
18.916224	4985.0	4752.287128712871	232.71287128712902
18.936655	4979.0	4751.188118811881	227.8118811881186
18.957087	4937.0	4750.089108910891	186.9108910891091
18.977518	4860.0	4748.990099009901	111.00990099009869
18.99795	4946.0	4747.891089108911	198.10891089108918
19.018381	4886.0	4746.792079207921	139.20792079207877
19.038813	4927.0	4745.702970297029	181.29702970297058
19.059244	4896.0	4744.633663366337	151.3663366336632
19.079675	4911.0	4743.544554455446	167.4554455445541
19.100107	4878.0	4742.445544554455	135.5544554455446
19.120538	4895.0	4741.346534653465	153.65346534653509
19.14097	4815.0	4740.247524752475	74.75247524752467
19.161401	4861.0	4739.148514851485	121.85148514851517
19.181833	4857.0	4738.059405940594	118.94059405940607
19.202264	4828.0	4736.990099009901	91.00990099009869
19.222696	4892.0	4735.920792079208	156.07920792079221
19.243127	4834.0	4734.8712871287125	99.12871287128746
19.263559	4866.0	4733.881188118812	132.11881188118787
19.28399	4848.0	4732.891089108911	115.10891089108918
19.304422	4858.0	4731.930693069307	126.06930693069262
19.324853	4796.0	4730.970297029703	65.02970297029697
19.345285	4821.0	4730.019801980198	90.98019801980172
19.365716	4739.0	4729.069306930693	9.930693069307381
19.386148	4812.0	4728.138613861386	83.86138613861385
19.406579	4798.0	4727.207920792079	70.79207920792123
19.427011	4750.0	4726.277227722772	23.722772277227705
19.447442	4777.0	4725.346534653465	51.653465346535086
19.467874	4838.0	4724.435643564357	113.56435643564328
19.488305	4824.0	4723.564356435643	100.43564356435672
19.508737	4781.0	4722.702970297029	58.297029702970576
19.529168	4800.0	4721.861386138614	78.13861386138615
19.5496	4727.0	4721.049504950495	5.950495049504752
19.570031	4879.0	4720.237623762377	158.76237623762336
19.590462	4878.0	4719.475247524752	158.52475247524762
19.610894	4904.0	4718.732673267326	185.2673267326736
19.631325	4902.0	4718.009900990099	183.99009900990131
19.651757	4798.0	4717.316831683168	80.68316831683205
19.672188	4738.0	4716.633663366337	21.366336633663195
19.69262	4868.0	4715.980198019802	152.01980198019828
19.713051	4851.0	4715.336633663366	135.66336633663377
19.733483	4855.0	4714.752475247525	140.24752475247533
19.753914	4815.0	4714.188118811881	100.8118811881186
19.774346	4876.0	4713.623762376237	162.3762376237628
19.794777	4804.0	4713.069306930693	90.93069306930738
19.815209	4786.0	4712.514851485149	73.48514851485106
19.83564	4840.0	4712.029702970297	127.97029702970303
19.856072	4870.0	4711.574257425743	158.42574257425713
19.876503	4840.0	4711.118811881188	128.88118811881213
19.896935	4889.0	4710.6732673267325	178.32673267326754
19.917366	4779.0	4710.3267326732675	68.67326732673246
19.937798	4824.0	4709.980198019802	114.01980198019828
19.958229	4773.0	4709.6435643564355	63.35643564356451
19.978661	4814.0	4709.3267326732675	104.67326732673246
19.999092	4851.0	4709.009900990099	141.99009900990131
20.019524	4865.0	4708.693069306931	156.30693069306926
20.039955	4792.0	4708.376237623763	83.62376237623721
20.060387	4798.0	4708.059405940594	89.94059405940607
20.080818	4849.0	4707.762376237623	141.23762376237664
20.10125	4816.0	4707.465346534654	108.53465346534631
20.121681	4836.0	4707.168316831683	128.83168316831689
20.142112	4786.0	4706.881188118812	79.11881188118787
20.162544	4992.0	4706.6138613861385	285.3861386138615
20.182975	4810.0	4706.3564356435645	103.64356435643549
20.203407	4736.0	4706.0990099009905	29.900990099009505
20.223838	4801.0	4705.8712871287125	95.12871287128746
20.24427	4736.0	4705.6732673267325	30.326732673267543
20.264701	4801.0	4705.475247524752	95.52475247524762
20.285133	4847.0	4705.277227722772	141.7227722772277
20.305564	4770.0	4705.079207920792	64.92079207920779
20.325996	4774.0	4704.970297029703	69.02970297029697
20.346427	4791.0	4704.8712871287125	86.12871287128746
20.366859	4853.0	4704.782178217822	148.21782178217836
20.38729	4709.0	4704.693069306931	4.306930693069262
20.407722	4734.0	4704.60396039604	29.396039603960162
20.428153	4736.0	4704.554455445545	31.44554455445541
20.448585	4807.0	4704.504950495049	102.49504950495066
20.469016	4789.0	4704.455445544554	84.5445544554459
20.489448	4769.0	4704.40594059406	64.59405940594024
20.509879	4702.0	4704.3564356435645	-2.3564356435645095
20.530311	4761.0	4704.306930693069	56.69306930693074
20.550742	4730.0	4704.257425742574	25.742574257425986
20.571174	4700.0	4704.207920792079	-4.207920792078767
20.591605	4753.0	4704.168316831683	48.831683168316886
20.612037	4749.0	4704.138613861386	44.86138613861385
20.632468	4702.0	4704.108910891089	-2.108910891089181
20.652899	4693.0	4704.079207920792	-11.079207920792214
20.673331	4715.0	4704.059405940594	10.940594059406067
20.693762	4763.0	4704.039603960396	58.96039603960435
20.714194	4760.0	4704.019801980198	55.98019801980172
20.734625	4699.0	4704.0	-5.0
20.755057	4625.0	4704.0	-79.0
20.775488	4805.0	4704.0	101.0
20.79592	4714.0	4704.0	10.0
20.816351	4790.0	4704.0	86.0
20.836783	4731.0	4704.0	27.0
20.857214	4733.0	4704.0	29.0
20.877646	4795.0	4704.0	91.0
20.898077	4636.0	4704.0	-68.0
20.918509	4696.0	4704.0	-8.0
20.93894	4779.0	4704.0	75.0
20.959372	4704.0	4704.0	0.0
20.979803	4675.0	4704.0	-29.0
21.000235	4828.0	4704.0	124.0
21.020666	4703.0	4704.0	-1.0
21.041098	4754.0	4704.0	50.0
21.061529	4724.0	4704.0	20.0
21.081961	4696.0	4704.0	-8.0
21.102392	4751.0	4704.0	47.0
21.122824	4747.0	4704.0	43.0
21.143255	4671.0	4704.0	-33.0
21.163687	4707.0	4704.0	3.0
21.184118	4691.0	4704.0	-13.0
21.204549	4801.0	4704.0	97.0
21.224981	4713.0	4704.0	9.0
21.245412	4656.0	4704.0	-48.0
21.265844	4780.0	4704.0	76.0
21.286275	4745.0	4704.0	41.0
21.306707	4724.0	4704.0	20.0
21.327138	4685.0	4704.0	-19.0
21.34757	4706.0	4704.0	2.0
21.368001	4708.0	4704.0	4.0
21.388433	4722.0	4704.0	18.0
21.408864	4735.0	4703.990099009901	31.009900990098686
21.429296	4654.0	4703.980198019802	-49.98019801980172
21.449727	4740.0	4703.970297029703	36.02970297029697
21.470159	4754.0	4703.960396039604	50.03960396039565
21.49059	4780.0	4703.950495049505	76.04950495049525
21.511022	4721.0	4703.940594059406	17.059405940593933
21.531453	4808.0	4703.920792079208	104.07920792079221
21.551885	4726.0	4703.910891089109	22.0891089108909
21.572316	4735.0	4703.891089108911	31.10891089108918
21.592748	4684.0	4703.8712871287125	-19.871287128712538
21.613179	4671.0	4703.851485148515	-32.85148514851517
21.633611	4716.0	4703.831683168317	12.168316831683114
21.654042	4775.0	4703.782178217822	71.21782178217836
21.674474	4668.0	4703.702970297029	-35.702970297029424
21.694905	4739.0	4703.623762376237	35.37623762376279
21.715337	4774.0	4703.544554455446	70.4554455445541
21.735768	4750.0	4703.415841584158	46.58415841584156
21.756199	4667.0	4703.227722772277	-36.22772277227705
21.776631	4826.0	4703.029702970297	122.97029702970303
21.797062	4820.0	4702.841584158416	117.15841584158443
21.817494	4780.0	4702.6435643564355	77.35643564356451
21.837925	4738.0	4702.3564356435645	35.64356435643549
21.858357	4789.0	4702.059405940594	86.94059405940607
21.878788	4742.0	4701.762376237623	40.23762376237664
21.89922	4774.0	4701.445544554455	72.55445544554459
21.919651	4789.0	4701.118811881188	87.88118811881213
21.940083	4770.0	4700.792079207921	69.20792079207877
21.960514	4773.0	4700.465346534654	72.53465346534631
21.980946	4770.0	4700.118811881188	69.88118811881213
22.001377	4828.0	4699.762376237623	128.23762376237664
22.021809	4763.0	4699.39603960396	63.60396039603984
22.04224	4878.0	4699.0	179.0
22.062672	4871.0	4698.59405940594	172.40594059405976
22.083103	4908.0	4698.188118811881	209.8118811881186
22.103535	4834.0	4697.712871287129	136.28712871287098
22.123966	4904.0	4697.217821782178	206.78217821782164
22.144398	4912.0	4696.633663366337	215.3663366336632
22.164829	4770.0	4695.960396039604	74.03960396039565
22.185261	4847.0	4695.168316831683	151.83168316831689
22.205692	4891.0	4694.247524752475	196.75247524752467
22.226124	4929.0	4693.306930693069	235.69306930693074
22.246555	4944.0	4692.138613861386	251.86138613861385
22.266986	4939.0	4690.891089108911	248.10891089108918
22.287418	4952.0	4689.465346534654	262.5346534653463
22.307849	4901.0	4688.019801980198	212.98019801980172
22.328281	5014.0	4686.485148514851	327.51485148514894
22.348712	4881.0	4684.881188118812	196.11881188118787
22.369144	5060.0	4683.188118811881	376.8118811881186
22.389575	4984.0	4681.475247524752	302.5247524752476
22.410007	5011.0	4679.6138613861385	331.3861386138615
22.430438	4938.0	4677.702970297029	260.2970297029706
22.45087	5020.0	4675.782178217822	344.21782178217836
22.471301	5055.0	4673.841584158416	381.15841584158443
22.491733	4981.0	4671.762376237623	309.23762376237664
22.512164	5054.0	4669.633663366337	384.3663366336632
22.532596	5096.0	4667.495049504951	428.50495049504934
22.553027	5089.0	4665.336633663366	423.66336633663377
22.573459	5093.0	4663.118811881188	429.88118811881213
22.59389	5159.0	4660.8712871287125	498.12871287128746
22.614322	5204.0	4658.534653465346	545.4653465346537
22.634753	5159.0	4656.178217821782	502.8217821782182
22.655185	5311.0	4653.821782178218	657.1782178217818
22.675616	5203.0	4651.435643564357	551.5643564356433
22.696048	5281.0	4648.930693069307	632.0693069306926
22.716479	5270.0	4646.366336633663	623.6336633663368
22.736911	5312.0	4643.772277227723	668.227722772277
22.757342	5262.0	4641.178217821782	620.8217821782182
22.777774	5272.0	4638.574257425743	633.4257425742571
22.798205	5337.0	4635.910891089109	701.0891089108909
22.818636	5274.0	4633.178217821782	640.8217821782182
22.839068	5342.0	4630.445544554455	711.5544554455446
22.859499	5412.0	4627.702970297029	784.2970297029706
22.879931	5376.0	4624.920792079208	751.0792079207922
22.900362	5407.0	4622.138613861386	784.8613861386139
22.920794	5383.0	4619.3564356435645	763.6435643564355
22.941225	5535.0	4616.455445544554	918.5445544554459
22.961657	5363.0	4613.554455445545	749.4455445544554
22.982088	5336.0	4610.653465346535	725.3465346534649
23.00252	5401.0	4607.752475247525	793.2475247524753
23.022951	5352.0	4604.851485148515	747.1485148514848
23.043383	5425.0	4601.891089108911	823.1089108910892
23.063814	5387.0	4598.930693069307	788.0693069306926
23.084246	5482.0	4595.950495049505	886.0495049504952
23.104677	5388.0	4592.950495049505	795.0495049504952
23.125109	5394.0	4589.940594059406	804.0594059405939
23.14554	5402.0	4586.930693069307	815.0693069306926
23.165972	5443.0	4583.851485148515	859.1485148514848
23.186403	5417.0	4580.742574257426	836.257425742574
23.206835	5264.0	4577.623762376237	686.3762376237628
23.227266	5331.0	4574.504950495049	756.4950495049507
23.247698	5332.0	4571.3861386138615	760.6138613861385
23.268129	5225.0	4568.267326732674	656.7326732673264
23.288561	5439.0	4565.1287128712875	873.8712871287125
23.308992	5311.0	4561.990099009901	749.0099009900987
23.329423	5349.0	4558.851485148515	790.1485148514848
23.349855	5325.0	4555.6732673267325	769.3267326732675
23.370286	5326.0	4552.495049504951	773.5049504950493
23.390718	5282.0	4549.316831683168	732.683168316832
23.411149	5247.0	4546.138613861386	700.8613861386139
23.431581	5220.0	4542.960396039604	677.0396039603957
23.452012	5234.0	4539.782178217822	694.2178217821784
23.472444	5160.0	4536.6138613861385	623.3861386138615
23.492875	5144.0	4533.40594059406	610.5940594059402
23.513307	5245.0	4530.188118811881	714.8118811881186
23.533738	5218.0	4526.970297029703	691.029702970297
23.55417	5154.0	4523.732673267326	630.2673267326736
23.574601	5236.0	4520.475247524752	715.5247524752476
23.595033	5092.0	4517.207920792079	574.7920792079212
23.615464	5109.0	4513.920792079208	595.0792079207922
23.635896	5197.0	4510.633663366337	686.3663366336632
23.656327	5159.0	4507.306930693069	651.6930693069307
23.676759	5064.0	4503.970297029703	560.029702970297
23.69719	5138.0	4500.623762376237	637.3762376237628
23.717622	5054.0	4497.287128712871	556.712871287129
23.738053	5111.0	4493.960396039604	617.0396039603957
23.758485	5064.0	4490.59405940594	573.4059405940598
23.778916	5036.0	4487.188118811881	548.8118811881186
23.799348	5031.0	4483.831683168317	547.1683168316831
23.819779	5054.0	4480.504950495049	573.4950495049507
23.840211	4985.0	4477.158415841584	507.84158415841557
23.860642	4952.0	4473.782178217822	478.21782178217836
23.881073	5016.0	4470.366336633663	545.6336633663368
23.901505	4972.0	4467.029702970297	504.97029702970303
23.921936	4930.0	4463.693069306931	466.30693069306926
23.942368	4895.0	4460.3564356435645	434.6435643564355
23.962799	4951.0	4457.009900990099	493.9900990099013
23.983231	4982.0	4453.663366336634	528.3366336633662
24.003662	4930.0	4450.287128712871	479.712871287129
24.024094	4913.0	4446.910891089109	466.0891089108909
24.044525	4929.0	4443.514851485149	485.48514851485106
24.064957	4914.0	4440.108910891089	473.8910891089108
24.085388	4875.0	4436.633663366337	438.3663366336632
24.10582	4844.0	4433.188118811881	410.8118811881186
24.126251	4880.0	4429.732673267326	450.2673267326736
24.146683	4880.0	4426.237623762377	453.76237623762336
24.167114	4848.0	4422.742574257426	425.257425742574
24.187546	4899.0	4419.237623762377	479.76237623762336
24.207977	4983.0	4415.821782178218	567.1782178217818
24.228409	4855.0	4412.485148514851	442.51485148514894
24.24884	4831.0	4409.267326732674	421.7326732673264
24.269272	4833.0	4406.178217821782	426.8217821782182
24.289703	4852.0	4403.089108910891	448.9108910891091
24.310135	4837.0	4400.217821782178	436.78217821782164
24.330566	4771.0	4397.415841584158	373.58415841584156
24.350998	4792.0	4394.722772277228	397.2772277227723
24.371429	4781.0	4391.980198019802	389.0198019801983
24.391861	4797.0	4389.316831683168	407.68316831683205
24.412292	4732.0	4386.722772277228	345.2772277227723
24.432723	4720.0	4384.178217821782	335.8217821782182
24.453155	4818.0	4381.564356435643	436.4356435643567
24.473586	4702.0	4379.089108910891	322.9108910891091
24.494018	4730.0	4376.6435643564355	353.3564356435645
24.514449	4760.0	4374.158415841584	385.84158415841557
24.534881	4745.0	4371.633663366337	373.3663366336632
24.555312	4751.0	4369.237623762377	381.76237623762336
24.575744	4714.0	4366.752475247525	347.24752475247533
24.596175	4669.0	4364.207920792079	304.79207920792123
24.616607	4717.0	4361.6732673267325	355.32673267326754
24.637038	4672.0	4359.19801980198	312.8019801980199
24.65747	4712.0	4356.752475247525	355.24752475247533
24.677901	4674.0	4354.39603960396	319.60396039603984
24.698333	4674.0	4352.039603960396	321.96039603960435
24.718764	4611.0	4349.6435643564355	261.3564356435645
24.739196	4609.0	4347.247524752475	261.75247524752467
24.759627	4663.0	4344.940594059406	318.05940594059393
24.780059	4624.0	4342.6732673267325	281.32673267326754
24.80049	4636.0	4340.39603960396	295.60396039603984
24.820922	4663.0	4338.118811881188	324.88118811881213
24.841353	4664.0	4335.831683168317	328.1683168316831
24.861785	4716.0	4333.574257425743	382.42574257425713
24.882216	4558.0	4331.3861386138615	226.61386138613852
24.902648	4645.0	4329.178217821782	315.8217821782182
24.923079	4578.0	4326.980198019802	251.01980198019828
24.94351	4586.0	4324.821782178218	261.1782178217818
24.963942	4549.0	4322.653465346535	226.34653465346491
24.984373	4531.0	4320.485148514851	210.51485148514894
25.004805	4516.0	4318.415841584158	197.58415841584156
25.025236	4508.0	4316.346534653465	191.65346534653509
25.045668	4560.0	4314.267326732674	245.7326732673264
25.066099	4511.0	4312.188118811881	198.8118811881186
25.086531	4428.0	4310.108910891089	117.89108910891082
25.106962	4494.0	4308.089108910891	185.9108910891091
25.127394	4542.0	4306.009900990099	235.99009900990131
25.147825	4468.0	4303.950495049505	164.04950495049525
25.168257	4486.0	4301.910891089109	184.0891089108909
25.188688	4533.0	4299.881188118812	233.11881188118787
25.20912	4411.0	4297.851485148515	113.14851485148483
25.229551	4405.0	4295.891089108911	109.10891089108918
25.249983	4510.0	4293.960396039604	216.03960396039565
25.270414	4480.0	4292.039603960396	187.96039603960435
25.290846	4477.0	4290.118811881188	186.88118811881213
25.311277	4405.0	4288.19801980198	116.80198019801992
25.331709	4466.0	4286.257425742574	179.74257425742599
25.35214	4463.0	4284.316831683168	178.68316831683205
25.372572	4423.0	4282.376237623763	140.6237623762372
25.393003	4489.0	4280.425742574257	208.57425742574287
25.413435	4423.0	4278.514851485149	144.48514851485106
25.433866	4442.0	4276.60396039604	165.39603960396016
25.454298	4488.0	4274.693069306931	213.30693069306926
25.474729	4427.0	4272.782178217822	154.21782178217836
25.49516	4441.0	4270.8712871287125	170.12871287128746
25.515592	4344.0	4268.960396039604	75.03960396039565
25.536023	4451.0	4267.049504950495	183.95049504950475
25.556455	4466.0	4265.178217821782	200.8217821782182
25.576886	4338.0	4263.316831683168	74.68316831683205
25.597318	4435.0	4261.445544554455	173.5544554455446
25.617749	4383.0	4259.59405940594	123.40594059405976
25.638181	4442.0	4257.752475247525	184.24752475247533
25.658612	4372.0	4255.930693069307	116.06930693069262
25.679044	4393.0	4254.118811881188	138.88118811881213
25.699475	4360.0	4252.316831683168	107.68316831683205
25.719907	4445.0	4250.554455445545	194.4455445544554
25.740338	4411.0	4248.80198019802	162.19801980198008
25.76077	4389.0	4247.059405940594	141.94059405940607
25.781201	4326.0	4245.336633663366	80.66336633663377
25.801633	4403.0	4243.633663366337	159.3663366336632
25.822064	4383.0	4241.970297029703	141.02970297029697
25.842496	4400.0	4240.346534653465	159.65346534653509
25.862927	4389.0	4238.712871287129	150.28712871287098
25.883359	4428.0	4237.108910891089	190.89108910891082
25.90379	4378.0	4235.465346534654	142.5346534653463
25.924222	4389.0	4233.841584158416	155.15841584158443
25.944653	4337.0	4232.267326732674	104.73267326732639
25.965085	4436.0	4230.702970297029	205.29702970297058
25.985516	4366.0	4229.148514851485	136.85148514851517
26.005947	4401.0	4227.59405940594	173.40594059405976
26.026379	4432.0	4226.059405940594	205.94059405940607
26.04681	4390.0	4224.534653465346	165.4653465346537
26.067242	4424.0	4223.019801980198	200.98019801980172
26.087673	4417.0	4221.504950495049	195.49504950495066
26.108105	4379.0	4220.029702970297	158.97029702970303
26.128536	4365.0	4218.574257425743	146.42574257425713
26.148968	4370.0	4217.19801980198	152.80198019801992
26.169399	4324.0	4215.821782178218	108.1782178217818
26.189831	4387.0	4214.465346534654	172.5346534653463
26.210262	4434.0	4213.148514851485	220.85148514851517
26.230694	4333.0	4211.9009900990095	121.0990099009905
26.251125	4371.0	4210.663366336634	160.33663366336623
26.271557	4362.0	4209.425742574257	152.57425742574287
26.291988	4400.0	4208.19801980198	191.80198019801992
26.31242	4352.0	4206.970297029703	145.02970297029697
26.332851	4349.0	4205.742574257426	143.25742574257401
26.353283	4330.0	4204.534653465346	125.46534653465369
26.373714	4403.0	4203.3267326732675	199.67326732673246
26.394146	4476.0	4202.1287128712875	273.87128712871254
26.414577	4346.0	4201.0	145.0
26.435009	4421.0	4199.940594059406	221.05940594059393
26.45544	4441.0	4198.891089108911	242.10891089108918
26.475872	4442.0	4197.841584158416	244.15841584158443
26.496303	4413.0	4196.831683168317	216.16831683168311
26.516735	4374.0	4195.910891089109	178.0891089108909
26.537166	4425.0	4195.0	230.0
26.557597	4376.0	4194.0990099009905	181.9009900990095
26.578029	4364.0	4193.247524752475	170.75247524752467
26.59846	4400.0	4192.455445544554	207.5445544554459
26.618892	4339.0	4191.6732673267325	147.32673267326754
26.639323	4297.0	4191.009900990099	105.99009900990131
26.659755	4330.0	4190.415841584158	139.58415841584156
26.680186	4316.0	4189.831683168317	126.16831683168311
26.700618	4356.0	4189.247524752475	166.75247524752467
26.721049	4276.0	4188.663366336634	87.33663366336623
26.741481	4337.0	4188.079207920792	148.92079207920779
26.761912	4280.0	4187.514851485149	92.48514851485106
26.782344	4314.0	4186.990099009901	127.00990099009869
26.802775	4303.0	4186.495049504951	116.50495049504934
26.823207	4299.0	4186.029702970297	112.97029702970303
26.843638	4267.0	4185.584158415842	81.41584158415844
26.86407	4375.0	4185.178217821782	189.8217821782182
26.884501	4296.0	4184.772277227723	111.22772277227705
26.904933	4334.0	4184.3861386138615	149.61386138613852
26.925364	4288.0	4184.029702970297	103.97029702970303
26.945796	4299.0	4183.6732673267325	115.32673267326754
26.966227	4310.0	4183.336633663366	126.66336633663377
26.986659	4281.0	4183.0	98.0
27.00709	4300.0	4182.663366336634	117.33663366336623
27.027522	4266.0	4182.336633663366	83.66336633663377
27.047953	4230.0	4182.009900990099	47.990099009901314
27.068385	4299.0	4181.702970297029	117.29702970297058
27.088816	4295.0	4181.39603960396	113.60396039603984
27.109247	4230.0	4181.0990099009905	48.900990099009505
27.129679	4218.0	4180.80198019802	37.19801980198008
27.15011	4316.0	4180.504950495049	135.49504950495066
27.170542	4228.0	4180.207920792079	47.79207920792123
27.190973	4253.0	4179.970297029703	73.02970297029697
27.211405	4259.0	4179.732673267326	79.26732673267361
27.231836	4204.0	4179.495049504951	24.504950495049343
27.252268	4252.0	4179.257425742574	72.74257425742599
27.272699	4336.0	4179.019801980198	156.98019801980172
27.293131	4177.0	4178.782178217822	-1.782178217821638
27.313562	4202.0	4178.544554455446	23.455445544554095
27.333994	4212.0	4178.306930693069	33.69306930693074
27.354425	4195.0	4178.069306930693	16.93069306930738
27.374857	4264.0	4177.831683168317	86.16831683168311
27.395288	4216.0	4177.6138613861385	38.386138613861476
27.41572	4205.0	4177.415841584158	27.584158415841557
27.436151	4224.0	4177.217821782178	46.78217821782164
27.456583	4188.0	4177.029702970297	10.970297029703033
27.477014	4280.0	4176.841584158416	103.15841584158443
27.497446	4177.0	4176.653465346535	0.3465346534649143
27.517877	4238.0	4176.465346534654	61.53465346534631
27.538309	4201.0	4176.277227722772	24.722772277227705
27.55874	4231.0	4176.089108910891	54.9108910891091
27.579172	4195.0	4175.9009900990095	19.099009900990495
27.599603	4201.0	4175.712871287129	25.28712871287098
27.620034	4156.0	4175.524752475248	-19.524752475247624
27.640466	4174.0	4175.336633663366	-1.3366336633662286
27.660897	4146.0	4175.158415841584	-29.15841584158443
27.681329	4180.0	4174.980198019802	5.019801980198281
27.70176	4169.0	4174.811881188119	-5.811881188118605
27.722192	4231.0	4174.6435643564355	56.35643564356451
27.742623	4241.0	4174.475247524752	66.52475247524762
27.763055	4190.0	4174.306930693069	15.693069306930738
27.783486	4221.0	4174.138613861386	46.86138613861385
27.803918	4210.0	4173.970297029703	36.02970297029697
27.824349	4204.0	4173.80198019802	30.19801980198008
27.844781	4171.0	4173.633663366337	-2.6336633663368048
27.865212	4187.0	4173.465346534654	13.53465346534631
27.885644	4213.0	4173.297029702971	39.702970297029424
27.906075	4207.0	4173.1287128712875	33.87128712871254
27.926507	4195.0	4172.970297029703	22.029702970296967
27.946938	4216.0	4172.811881188119	43.188118811881395
27.96737	4193.0	4172.722772277228	20.277227722772295
27.987801	4239.0	4172.633663366337	66.3663366336632
28.008233	4205.0	4172.544554455446	32.455445544554095
28.028664	4202.0	4172.455445544554	29.544554455445905
28.049096	4159.0	4172.366336633663	-13.366336633663195
28.069527	4177.0	4172.277227722772	4.722772277227705
28.089959	4195.0	4172.19801980198	22.80198019801992
28.11039	4169.0	4172.118811881188	-3.1188118811878667
28.130822	4173.0	4172.059405940594	0.9405940594060667
28.151253	4209.0	4172.0	37.0
28.171684	4226.0	4171.940594059406	54.05940594059393
28.192116	4191.0	4171.881188118812	19.118811881187867
28.212547	4179.0	4171.821782178218	7.1782178217818
28.232979	4213.0	4171.762376237623	41.23762376237664
28.25341	4245.0	4171.702970297029	73.29702970297058
28.273842	4173.0	4171.6435643564355	1.3564356435645095
28.294273	4205.0	4171.584158415842	33.41584158415844
28.314705	4131.0	4171.544554455446	-40.544554455445905
28.335136	4196.0	4171.504950495049	24.495049504950657
28.355568	4208.0	4171.465346534654	36.53465346534631
28.375999	4228.0	4171.425742574257	56.57425742574287
28.396431	4177.0	4171.3861386138615	5.613861386138524
28.416862	4125.0	4171.346534653465	-46.346534653464914
28.437294	4213.0	4171.297029702971	41.702970297029424
28.457725	4163.0	4171.247524752475	-8.247524752475329
28.478157	4207.0	4171.19801980198	35.80198019801992
28.498588	4250.0	4171.148514851485	78.85148514851517
28.51902	4245.0	4171.0990099009905	73.9009900990095
28.539451	4192.0	4171.049504950495	20.950495049504752
28.559883	4202.0	4171.0	31.0
28.580314	4216.0	4170.950495049505	45.04950495049525
28.600746	4206.0	4170.9009900990095	35.099009900990495
28.621177	4224.0	4170.861386138614	53.13861386138615
28.641609	4249.0	4170.821782178218	78.1782178217818
28.66204	4189.0	4170.782178217822	18.217821782178362
28.682471	4260.0	4170.742574257426	89.25742574257401
28.702903	4165.0	4170.722772277228	-5.722772277227705
28.723334	4254.0	4170.702970297029	83.29702970297058
28.743766	4264.0	4170.683168316832	93.31683168316795
28.764197	4234.0	4170.663366336634	63.33663366336623
28.784629	4218.0	4170.633663366337	47.366336633663195
28.80506	4193.0	4170.574257425743	22.42574257425713
28.825492	4245.0	4170.495049504951	74.50495049504934
28.845923	4207.0	4170.415841584158	36.58415841584156
28.866355	4192.0	4170.336633663366	21.66336633663377
28.886786	4260.0	4170.257425742574	89.74257425742599
28.907218	4248.0	4170.178217821782	77.8217821782182
28.927649	4159.0	4170.0990099009905	-11.099009900990495
28.948081	4269.0	4170.019801980198	98.98019801980172
28.968512	4171.0	4169.940594059406	1.0594059405939333
28.988944	4270.0	4169.861386138614	100.13861386138615
29.009375	4227.0	4169.782178217822	57.21782178217836
29.029807	4257.0	4169.702970297029	87.29702970297058
29.050238	4257.0	4169.623762376237	87.37623762376279
29.07067	4253.0	4169.544554455446	83.4554455445541
29.091101	4174.0	4169.485148514851	4.514851485148938
29.111533	4233.0	4169.425742574257	63.57425742574287
29.131964	4175.0	4169.366336633663	5.633663366336805
29.152396	4233.0	4169.287128712871	63.71287128712902
29.172827	4199.0	4169.207920792079	29.792079207921233
29.193259	4214.0	4169.1287128712875	44.87128712871254
29.21369	4244.0	4169.049504950495	74.95049504950475
29.234121	4171.0	4168.970297029703	2.0297029702969667
29.254553	4180.0	4168.891089108911	11.108910891089181
29.274984	4136.0	4168.792079207921	-32.79207920792123
29.295416	4158.0	4168.693069306931	-10.693069306930738
29.315847	4117.0	4168.59405940594	-51.59405940594024
29.336279	4247.0	4168.495049504951	78.50495049504934
29.35671	4219.0	4168.39603960396	50.60396039603984
29.377142	4224.0	4168.297029702971	55.702970297029424
29.397573	4198.0	4168.19801980198	29.80198019801992
29.418005	4220.0	4168.0990099009905	51.900990099009505
29.438436	4171.0	4168.0	3.0
29.458868	4211.0	4167.920792079208	43.079207920792214
29.479299	4181.0	4167.841584158416	13.158415841584429
29.499731	4169.0	4167.762376237623	1.2376237623766428
29.520162	4225.0	4167.683168316832	57.31683168316795
29.540594	4193.0	4167.60396039604	25.396039603960162
29.561025	4232.0	4167.514851485149	64.48514851485106
29.581457	4186.0	4167.425742574257	18.57425742574287
29.601888	4275.0	4167.336633663366	107.66336633663377
29.62232	4155.0	4167.237623762377	-12.237623762376643
29.642751	4204.0	4167.138613861386	36.86138613861385
29.663183	4187.0	4167.039603960396	19.960396039604348
29.683614	4161.0	4166.940594059406	-5.940594059406067
29.704046	4152.0	4166.841584158416	-14.841584158415571
29.724477	4242.0	4166.742574257426	75.25742574257401
29.744908	4232.0	4166.6435643564355	65.35643564356451
29.76534	4219.0	4166.544554455446	52.455445544554095
29.785771	4189.0	4166.445544554455	22.55445544554459
29.806203	4223.0	4166.346534653465	56.653465346535086
29.826634	4234.0	4166.247524752475	67.75247524752467
29.847066	4176.0	4166.138613861386	9.861386138613852
29.867497	4227.0	4166.029702970297	60.97029702970303
29.887929	4168.0	4165.920792079208	2.0792079207922143
29.90836	4279.0	4165.80198019802	113.19801980198008
29.928792	4211.0	4165.683168316832	45.31683168316795
29.949223	4216.0	4165.554455445545	50.44554455445541
29.969655	4236.0	4165.415841584158	70.58415841584156
29.990086	4234.0	4165.277227722772	68.7227722772277
30.010518	4289.0	4165.138613861386	123.86138613861385
30.030949	4228.0	4165.0	63.0
30.051381	4266.0	4164.861386138614	101.13861386138615
30.071812	4269.0	4164.722772277228	104.2772277227723
30.092244	4333.0	4164.584158415842	168.41584158415844
30.112675	4244.0	4164.445544554455	79.55445544554459
30.133107	4253.0	4164.306930693069	88.69306930693074
30.153538	4293.0	4164.148514851485	128.85148514851517
30.17397	4224.0	4163.990099009901	60.009900990098686
30.194401	4277.0	4163.821782178218	113.1782178217818
30.214833	4232.0	4163.633663366337	68.3663366336632
30.235264	4339.0	4163.445544554455	175.5544554455446
30.255696	4222.0	4163.257425742574	58.742574257425986
30.276127	4339.0	4163.049504950495	175.95049504950475
30.296558	4322.0	4162.841584158416	159.15841584158443
30.31699	4231.0	4162.653465346535	68.34653465346491
30.337421	4283.0	4162.465346534654	120.53465346534631
30.357853	4313.0	4162.297029702971	150.70297029702942
30.378284	4331.0	4162.1287128712875	168.87128712871254
30.398716	4310.0	4161.960396039604	148.03960396039565
30.419147	4225.0	4161.792079207921	63.20792079207877
30.439579	4318.0	4161.60396039604	156.39603960396016
30.46001	4255.0	4161.415841584158	93.58415841584156
30.480442	4218.0	4161.227722772277	56.77227722772295
30.500873	4297.0	4161.039603960396	135.96039603960435
30.521305	4260.0	4160.851485148515	99.14851485148483
30.541736	4243.0	4160.663366336634	82.33663366336623
30.562168	4257.0	4160.475247524752	96.52475247524762
30.582599	4285.0	4160.287128712871	124.71287128712902
30.603031	4237.0	4160.089108910891	76.9108910891091
30.623462	4256.0	4159.891089108911	96.10891089108918
30.643894	4297.0	4159.693069306931	137.30693069306926
30.664325	4259.0	4159.495049504951	99.50495049504934
30.684757	4258.0	4159.297029702971	98.70297029702942
30.705188	4308.0	4159.0990099009905	148.9009900990095
30.72562	4261.0	4158.9009900990095	102.0990099009905
30.746051	4280.0	4158.702970297029	121.29702970297058
30.766483	4266.0	4158.504950495049	107.49504950495066
30.786914	4295.0	4158.306930693069	136.69306930693074
30.807346	4238.0	4158.108910891089	79.89108910891082
30.827777	4283.0	4157.910891089109	125.0891089108909
30.848208	4248.0	4157.722772277228	90.2772277227723
30.86864	4289.0	4157.564356435643	131.43564356435672
30.889071	4208.0	4157.425742574257	50.57425742574287
30.909503	4251.0	4157.267326732674	93.73267326732639
30.929934	4200.0	4157.108910891089	42.89108910891082
30.950366	4233.0	4156.950495049505	76.04950495049525
30.970797	4262.0	4156.792079207921	105.20792079207877
30.991229	4275.0	4156.60396039604	118.39603960396016
31.01166	4238.0	4156.415841584158	81.58415841584156
31.032092	4243.0	4156.227722772277	86.77227722772295
31.052523	4220.0	4156.029702970297	63.97029702970303
31.072955	4196.0	4155.831683168317	40.168316831683114
31.093386	4275.0	4155.623762376237	119.37623762376279
31.113818	4330.0	4155.415841584158	174.58415841584156
31.134249	4219.0	4155.207920792079	63.79207920792123
31.154681	4229.0	4154.980198019802	74.01980198019828
31.175112	4267.0	4154.732673267326	112.26732673267361
31.195544	4275.0	4154.445544554455	120.55445544554459
31.215975	4226.0	4154.178217821782	71.8217821782182
31.236407	4218.0	4153.910891089109	64.0891089108909
31.256838	4237.0	4153.633663366337	83.3663366336632
31.27727	4207.0	4153.3564356435645	53.64356435643549
31.297701	4161.0	4153.079207920792	7.920792079207786
31.318133	4204.0	4152.80198019802	51.19801980198008
31.338564	4182.0	4152.544554455446	29.455445544554095
31.358995	4207.0	4152.287128712871	54.71287128712902
31.379427	4187.0	4152.029702970297	34.97029702970303
31.399858	4278.0	4151.762376237623	126.23762376237664
31.42029	4154.0	4151.495049504951	2.504950495049343
31.440721	4220.0	4151.217821782178	68.78217821782164
31.461153	4175.0	4150.940594059406	24.059405940593933
31.481584	4235.0	4150.623762376237	84.37623762376279
31.502016	4157.0	4150.306930693069	6.693069306930738
31.522447	4196.0	4149.970297029703	46.02970297029697
31.542879	4205.0	4149.633663366337	55.366336633663195
31.56331	4236.0	4149.297029702971	86.70297029702942
31.583742	4204.0	4148.920792079208	55.079207920792214
31.604173	4140.0	4148.544554455446	-8.544554455445905
31.624605	4216.0	4148.168316831683	67.83168316831689
31.645036	4200.0	4147.762376237623	52.23762376237664
31.665468	4149.0	4147.346534653465	1.6534653465350857
31.685899	4198.0	4146.930693069307	51.06930693069262
31.706331	4181.0	4146.504950495049	34.49504950495066
31.726762	4209.0	4146.069306930693	62.93069306930738
31.747194	4306.0	4145.60396039604	160.39603960396016
31.767625	4136.0	4145.138613861386	-9.138613861386148
31.788057	4176.0	4144.6138613861385	31.386138613861476
31.808488	4226.0	4144.089108910891	81.9108910891091
31.82892	4163.0	4143.485148514851	19.514851485148938
31.849351	4149.0	4142.881188118812	6.118811881187867
31.869783	4134.0	4142.267326732674	-8.26732673267361
31.890214	4161.0	4141.60396039604	19.396039603960162
31.910645	4173.0	4140.950495049505	32.04950495049525
31.931077	4214.0	4140.227722772277	73.77227722772295
31.951508	4210.0	4139.485148514851	70.51485148514894
31.97194	4194.0	4138.712871287129	55.28712871287098
31.992371	4229.0	4137.910891089109	91.0891089108909
32.012803	4209.0	4137.079207920792	71.92079207920779
32.033234	4180.0	4136.247524752475	43.75247524752467
32.053666	4208.0	4135.40594059406	72.59405940594024
32.074097	4198.0	4134.564356435643	63.435643564356724
32.094529	4241.0	4133.722772277228	107.2772277227723
32.11496	4203.0	4132.841584158416	70.15841584158443
32.135392	4180.0	4131.940594059406	48.05940594059393
32.155823	4185.0	4131.029702970297	53.97029702970303
32.176255	4175.0	4130.089108910891	44.9108910891091
32.196686	4183.0	4129.138613861386	53.86138613861385
32.217118	4147.0	4128.19801980198	18.80198019801992
32.237549	4160.0	4127.227722772277	32.77227722772295
32.257981	4183.0	4126.267326732674	56.73267326732639
32.278412	4207.0	4125.3267326732675	81.67326732673246
32.298844	4164.0	4124.3861386138615	39.613861386138524
32.319275	4168.0	4123.435643564357	44.564356435643276
32.339707	4135.0	4122.495049504951	12.504950495049343
32.360138	4185.0	4121.534653465346	63.46534653465369
32.38057	4174.0	4120.544554455446	53.455445544554095
32.401001	4157.0	4119.554455445545	37.44554455445541
32.421432	4179.0	4118.514851485149	60.48514851485106
32.441864	4163.0	4117.435643564357	45.564356435643276
32.462295	4170.0	4116.3267326732675	53.67326732673246
32.482727	4247.0	4115.188118811881	131.8118811881186
32.503158	4179.0	4114.039603960396	64.96039603960435
32.52359	4202.0	4112.881188118812	89.11881188118787
32.544021	4173.0	4111.722772277228	61.277227722772295
32.564453	4234.0	4110.574257425743	123.42574257425713
32.584884	4198.0	4109.3861386138615	88.61386138613852
32.605316	4184.0	4108.19801980198	75.80198019801992
32.625747	4162.0	4107.009900990099	54.990099009901314
32.646179	4195.0	4105.811881188119	89.1881188118814
32.66661	4183.0	4104.6138613861385	78.38613861386148
32.687042	4121.0	4103.415841584158	17.584158415841557
32.707473	4205.0	4102.217821782178	102.78217821782164
32.727905	4168.0	4100.950495049505	67.04950495049525
32.748336	4168.0	4099.663366336634	68.33663366336623
32.768768	4142.0	4098.366336633663	43.633663366336805
32.789199	4200.0	4097.049504950495	102.95049504950475
32.809631	4169.0	4095.732673267327	73.26732673267315
32.830062	4217.0	4094.4158415841584	122.58415841584156
32.850494	4197.0	4093.09900990099	103.90099009900996
32.870925	4150.0	4091.772277227723	58.22772277227705
32.891357	4190.0	4090.4356435643563	99.56435643564373
32.911788	4108.0	4089.0	19.0
32.93222	4162.0	4087.5544554455446	74.44554455445541
32.952651	4190.0	4086.059405940594	103.94059405940607
32.973082	4143.0	4084.5742574257424	58.42574257425758
32.993514	4189.0	4083.089108910891	105.9108910891091
33.013945	4149.0	4081.6039603960394	67.39603960396062
33.034377	4124.0	4080.1188118811883	43.88118811881168
33.054808	4147.0	4078.633663366337	68.3663366336632
33.07524	4178.0	4077.138613861386	100.86138613861385
33.095671	4206.0	4075.6435643564355	130.3564356435645
33.116103	4209.0	4074.158415841584	134.84158415841603
33.136534	4174.0	4072.6732673267325	101.32673267326754
33.156966	4167.0	4071.19801980198	95.80198019801992
33.177397	4222.0	4069.7227722772277	152.2772277227723
33.197829	4188.0	4068.237623762376	119.76237623762381
33.21826	4150.0	4066.7524752475247	83.24752475247533
33.238692	4209.0	4065.267326732673	143.73267326732685
33.259123	4143.0	4063.8217821782177	79.17821782178225
33.279555	4114.0	4062.3762376237623	51.623762376237664
33.299986	4193.0	4060.930693069307	132.06930693069307
33.320418	4197.0	4059.4950495049507	137.50495049504934
33.340849	4144.0	4058.059405940594	85.94059405940607
33.361281	4160.0	4056.5742574257424	103.42574257425758
33.381712	4219.0	4055.089108910891	163.9108910891091
33.402144	4211.0	4053.6039603960394	157.39603960396062
33.422575	4220.0	4052.09900990099	167.90099009900996
33.443007	4176.0	4050.5643564356437	125.43564356435627
33.463438	4225.0	4049.039603960396	175.9603960396039
33.48387	4182.0	4047.5049504950493	134.49504950495066
33.504301	4117.0	4045.980198019802	71.01980198019783
33.524732	4168.0	4044.4554455445545	123.54455445544545
33.545164	4217.0	4042.940594059406	174.05940594059393
33.565595	4147.0	4041.4059405940593	105.5940594059407
33.586027	4215.0	4039.871287128713	175.128712871287
33.606458	4191.0	4038.3267326732675	152.67326732673246
33.62689	4175.0	4036.7524752475247	138.24752475247533
33.647321	4144.0	4035.2178217821784	108.78217821782164
33.667753	4149.0	4033.6732673267325	115.32673267326754
33.688184	4129.0	4032.138613861386	96.86138613861385
33.708616	4163.0	4030.633663366337	132.3663366336632
33.729047	4188.0	4029.1188118811883	158.88118811881168
33.749479	4189.0	4027.6138613861385	161.38613861386148
33.76991	4203.0	4026.1188118811883	176.88118811881168
33.790342	4114.0	4024.633663366337	89.3663366336632
33.810773	4243.0	4023.168316831683	219.83168316831689
33.831205	4149.0	4021.70297029703	127.29702970297012
33.851636	4153.0	4020.2871287128714	132.71287128712856
33.872068	4192.0	4018.871287128713	173.128712871287
33.892499	4150.0	4017.5346534653463	132.4653465346537
33.912931	4062.0	4016.1782178217823	45.821782178217745
33.933362	4165.0	4014.831683168317	150.16831683168311
33.953794	4211.0	4013.5148514851485	197.48514851485152
33.974225	4100.0	4012.168316831683	87.83168316831689
33.994657	4175.0	4010.891089108911	164.10891089108918
34.015088	4133.0	4009.6138613861385	123.38613861386148
34.035519	4129.0	4008.3762376237623	120.62376237623766
34.055951	4100.0	4007.158415841584	92.84158415841603
34.076382	4099.0	4005.980198019802	93.01980198019783
34.096814	4157.0	4004.80198019802	152.19801980198008
34.117245	4108.0	4003.633663366337	104.3663366336632
34.137677	4134.0	4002.4653465346537	131.5346534653463
34.158108	4133.0	4001.29702970297	131.70297029702988
34.17854	4151.0	4000.158415841584	150.84158415841603
34.198971	4143.0	3999.039603960396	143.9603960396039
34.219403	4164.0	3997.930693069307	166.06930693069307
34.239834	4120.0	3996.8217821782177	123.17821782178225
34.260266	4119.0	3995.7227722772277	123.2772277227723
34.280697	4140.0	3994.6237623762377	145.37623762376234
34.301129	4165.0	3993.5544554455446	171.4455445544554
34.32156	4074.0	3992.4851485148515	81.51485148514848
34.341992	4202.0	3991.4059405940593	210.5940594059407
34.362423	4138.0	3990.3069306930693	147.69306930693074
34.382855	4154.0	3989.2178217821784	164.78217821782164
34.403286	4180.0	3988.09900990099	191.90099009900996
34.423718	4162.0	3987.0	175.0
34.444149	4148.0	3985.910891089109	162.0891089108909
34.464581	4125.0	3984.8217821782177	140.17821782178225
34.485012	4094.0	3983.762376237624	110.23762376237619
34.505444	4081.0	3982.7425742574255	98.25742574257447
34.525875	4129.0	3981.7524752475247	147.24752475247533
34.546307	4094.0	3980.792079207921	113.20792079207922
34.566738	4144.0	3979.861386138614	164.13861386138615
34.587169	4118.0	3978.930693069307	139.06930693069307
34.607601	4057.0	3978.0	79.0
34.628032	4132.0	3977.079207920792	154.92079207920779
34.648464	4087.0	3976.158415841584	110.84158415841603
34.668895	4157.0	3975.237623762376	181.7623762376238
34.689327	4073.0	3974.3168316831684	98.6831683168316
34.709758	4066.0	3973.4059405940593	92.5940594059407
34.73019	4078.0	3972.4950495049507	105.50495049504934
34.750621	4030.0	3971.5841584158416	58.41584158415844
34.771053	4085.0	3970.6732673267325	114.32673267326754
34.791484	4065.0	3969.831683168317	95.16831683168311
34.811916	4056.0	3969.009900990099	86.99009900990086
34.832347	4072.0	3968.1782178217823	103.82178217821775
34.852779	4049.0	3967.366336633663	81.6336633663368
34.87321	4072.0	3966.5445544554455	105.45544554455455
34.893642	4042.0	3965.7227722772277	76.2772277227723
34.914073	4039.0	3964.891089108911	74.10891089108918
34.934505	4057.0	3964.069306930693	92.93069306930693
34.954936	4019.0	3963.2178217821784	55.78217821782164
34.975368	4034.0	3962.4653465346537	71.53465346534631
34.995799	3997.0	3961.6732673267325	35.32673267326754
35.016231	4045.0	3960.930693069307	84.06930693069307
35.036662	4028.0	3960.19801980198	67.80198019801992
35.057094	4029.0	3959.4455445544554	69.55445544554459
35.077525	4016.0	3958.6930693069307	57.30693069306926
35.097956	4068.0	3957.940594059406	110.05940594059393
35.118388	4061.0	3957.2178217821784	103.78217821782164
35.138819	4086.0	3956.4653465346537	129.5346534653463
35.159251	3980.0	3955.7128712871286	24.287128712871436
35.179682	4053.0	3954.960396039604	98.03960396039611
35.200114	4052.0	3954.207920792079	97.79207920792078
35.220545	3970.0	3953.4554455445545	16.54455445544545
35.240977	4060.0	3952.70297029703	107.29702970297012
35.261408	4014.0	3951.960396039604	62.03960396039611
35.28184	4018.0	3951.2178217821784	66.78217821782164
35.302271	4036.0	3950.4851485148515	85.51485148514848
35.322703	4078.0	3949.7524752475247	128.24752475247533
35.343134	4080.0	3949.019801980198	130.98019801980217
35.363566	4055.0	3948.2871287128714	106.71287128712856
35.383997	4004.0	3947.5544554455446	56.44554455445541
35.404429	3983.0	3946.8217821782177	36.178217821782255
35.42486	4052.0	3946.138613861386	105.86138613861385
35.445292	4035.0	3945.4554455445545	89.54455445544545
35.465723	3961.0	3944.772277227723	16.227722772277048
35.486155	3990.0	3944.108910891089	45.89108910891082
35.506586	4030.0	3943.4752475247524	86.52475247524762
35.527018	3963.0	3942.841584158416	20.158415841583974
35.547449	4021.0	3942.2178217821784	78.78217821782164
35.567881	3980.0	3941.5940594059407	38.4059405940593
35.588312	3973.0	3940.960396039604	32.03960396039611
35.608744	4036.0	3940.3564356435645	95.64356435643549
35.629175	3992.0	3939.762376237624	52.23762376237619
35.649606	3953.0	3939.158415841584	13.841584158416026
35.670038	4089.0	3938.5346534653463	150.4653465346537
35.690469	3993.0	3937.940594059406	55.05940594059393
35.710901	3985.0	3937.3465346534654	47.65346534653463
35.731332	4015.0	3936.762376237624	78.23762376237619
35.751764	4050.0	3936.1782178217823	113.82178217821775
35.772195	4033.0	3935.5940594059407	97.4059405940593
35.792627	4016.0	3935.019801980198	80.98019801980217
35.813058	3974.0	3934.4455445544554	39.55445544554459
35.83349	3941.0	3933.871287128713	7.128712871287007
35.853921	3994.0	3933.29702970297	60.70297029702988
35.874353	4030.0	3932.732673267327	97.26732673267315
35.894784	4029.0	3932.168316831683	96.83168316831689
35.915216	3921.0	3931.6138613861385	-10.613861386138524
35.935647	3997.0	3931.059405940594	65.94059405940607
35.956079	3998.0	3930.5049504950493	67.49504950495066
35.97651	4003.0	3929.960396039604	73.03960396039611
35.996942	3965.0	3929.4158415841584	35.58415841584156
36.017373	3969.0	3928.871287128713	40.12871287128701
36.037805	3976.0	3928.3564356435645	47.64356435643549
36.058236	3946.0	3927.841584158416	18.158415841583974
36.078668	4016.0	3927.3465346534654	88.65346534653463
36.099099	4000.0	3926.8514851485147	73.14851485148529
36.119531	3953.0	3926.3564356435645	26.64356435643549
36.139962	3966.0	3925.861386138614	40.13861386138615
36.160394	4018.0	3925.3762376237623	92.62376237623766
36.180825	4001.0	3924.8514851485147	76.14851485148529
36.201256	4016.0	3924.3168316831684	91.6831683168316
36.221688	4055.0	3923.762376237624	131.2376237623762
36.242119	4016.0	3923.2178217821784	92.78217821782164
36.262551	3950.0	3922.6534653465346	27.34653465346537
36.282982	4014.0	3922.089108910891	91.9108910891091
36.303414	3990.0	3921.5346534653463	68.46534653465369
36.323845	3991.0	3920.980198019802	70.01980198019783
36.344277	3979.0	3920.4356435643563	58.56435643564373
36.364708	3991.0	3919.891089108911	71.10891089108918
36.38514	4062.0	3919.2871287128714	142.71287128712856
36.405571	4085.0	3918.6831683168316	166.3168316831684
36.426003	3963.0	3918.089108910891	44.9108910891091
36.446434	4014.0	3917.4950495049507	96.50495049504934
36.466866	3987.0	3916.930693069307	70.06930693069307
36.487297	3954.0	3916.3465346534654	37.65346534653463
36.507729	3958.0	3915.762376237624	42.23762376237619
36.52816	3969.0	3915.1782178217823	53.821782178217745
36.548592	3967.0	3914.5940594059407	52.4059405940593
36.569023	3995.0	3914.0	81.0
36.589455	4024.0	3913.3960396039606	110.60396039603938
36.609886	3965.0	3912.792079207921	52.20792079207922
36.630318	3956.0	3912.168316831683	43.831683168316886
36.650749	3992.0	3911.5544554455446	80.44554455445541
36.671181	3967.0	3910.940594059406	56.05940594059393
36.691612	3949.0	3910.3069306930693	38.69306930693074
36.712043	3974.0	3909.7128712871286	64.28712871287144
36.732475	3915.0	3909.09900990099	5.9009900990099595
36.752906	3965.0	3908.4851485148515	56.51485148514848
36.773338	3983.0	3907.841584158416	75.15841584158397
36.793769	3955.0	3907.1782178217823	47.821782178217745
36.814201	3942.0	3906.4851485148515	35.51485148514848
36.834632	3971.0	3905.772277227723	65.22772277227705
36.855064	3984.0	3905.0495049504952	78.95049504950475
36.875495	3923.0	3904.29702970297	18.70297029702988
36.895927	3973.0	3903.5445544554455	69.45544554455455
36.916358	3954.0	3902.772277227723	51.22772277227705
36.93679	3916.0	3901.990099009901	14.00990099009914
36.957221	3923.0	3901.1881188118814	21.811881188118605
36.977653	3953.0	3900.3564356435645	52.64356435643549
36.998084	3950.0	3899.5148514851485	50.48514851485152
37.018516	3898.0	3898.6831683168316	-0.6831683168315976
37.038947	3900.0	3897.831683168317	2.1683168316831143
37.059379	3985.0	3897.019801980198	87.98019801980217
37.07981	3949.0	3896.207920792079	52.79207920792078
37.100242	3969.0	3895.3861386138615	73.61386138613852
37.120673	3910.0	3894.5841584158416	15.415841584158443
37.141105	3999.0	3893.732673267327	105.26732673267315
37.161536	3936.0	3892.8514851485147	43.14851485148529
37.181968	3962.0	3891.970297029703	70.02970297029697
37.202399	4034.0	3891.128712871287	142.871287128713
37.222831	3942.0	3890.2871287128714	51.712871287128564
37.243262	3941.0	3889.4455445544554	51.55445544554459
37.263693	3948.0	3888.6039603960394	59.39603960396062
37.284125	3933.0	3887.762376237624	45.23762376237619
37.304556	3932.0	3886.920792079208	45.079207920792214
37.324988	3913.0	3886.079207920792	26.920792079207786
37.345419	3934.0	3885.237623762376	48.76237623762381
37.365851	3894.0	3884.4059405940593	9.594059405940698
37.386282	3949.0	3883.5742574257424	65.42574257425758
37.406714	3942.0	3882.7425742574255	59.25742574257447
37.427145	3906.0	3881.910891089109	24.0891089108909
37.447577	3963.0	3881.079207920792	81.92079207920779
37.468008	3896.0	3880.2475247524753	15.752475247524671
37.48844	3985.0	3879.4158415841584	105.58415841584156
37.508871	3975.0	3878.5841584158416	96.41584158415844
37.529303	3947.0	3877.7524752475247	69.24752475247533
37.549734	3937.0	3876.920792079208	60.079207920792214
37.570166	3991.0	3876.089108910891	114.9108910891091
37.590597	3951.0	3875.2574257425745	75.74257425742553
37.611029	3887.0	3874.4257425742576	12.574257425742417
37.63146	3942.0	3873.5940594059407	68.4059405940593
37.651892	3894.0	3872.772277227723	21.227722772277048
37.672323	3936.0	3871.9504950495048	64.04950495049525
37.692755	3983.0	3871.138613861386	111.86138613861385
37.713186	3937.0	3870.3366336633662	66.66336633663377
37.733618	3950.0	3869.5643564356437	80.43564356435627
37.754049	3901.0	3868.792079207921	32.20792079207922
37.77448	3964.0	3868.019801980198	95.98019801980217
37.794912	3886.0	3867.2475247524753	18.75247524752467
37.815343	3945.0	3866.4752475247524	78.52475247524762
37.835775	3943.0	3865.70297029703	77.29702970297012
37.856206	3909.0	3864.940594059406	44.05940594059393
37.876638	3985.0	3864.1782178217823	120.82178217821775
37.897069	3916.0	3863.4158415841584	52.58415841584156
37.917501	3984.0	3862.6534653465346	121.34653465346537
37.937932	3928.0	3861.891089108911	66.10891089108918
37.958364	3964.0	3861.128712871287	102.87128712871299
37.978795	3879.0	3860.366336633663	18.633663366336805
37.999227	3994.0	3859.6039603960394	134.39603960396062
38.019658	3906.0	3858.841584158416	47.158415841583974
38.04009	3959.0	3858.089108910891	100.9108910891091
38.060521	3917.0	3857.3366336633662	59.66336633663377
38.080953	3875.0	3856.6039603960394	18.396039603960617
38.101384	3938.0	3855.871287128713	82.12871287128701
38.121816	3885.0	3855.138613861386	29.861386138613852
38.142247	3955.0	3854.4059405940593	100.5940594059407
38.162679	3995.0	3853.6732673267325	141.32673267326754
38.18311	3978.0	3852.9504950495048	125.04950495049525
38.203542	3915.0	3852.227722772277	62.77227722772295
38.223973	3929.0	3851.5049504950493	77.49504950495066
38.244405	3977.0	3850.8217821782177	126.17821782178225
38.264836	3959.0	3850.1485148514853	108.85148514851471
38.285268	3991.0	3849.4950495049507	141.50495049504934
38.305699	3946.0	3848.841584158416	97.15841584158397
38.32613	3993.0	3848.207920792079	144.79207920792078
38.346562	3961.0	3847.5742574257424	113.42574257425758
38.366993	3909.0	3846.960396039604	62.03960396039611
38.387425	3951.0	3846.3465346534654	104.65346534653463
38.407856	3939.0	3845.732673267327	93.26732673267315
38.428288	3948.0	3845.1188118811883	102.88118811881168
38.448719	3957.0	3844.5643564356437	112.43564356435627
38.469151	3917.0	3844.019801980198	72.98019801980217
38.489582	3954.0	3843.4851485148515	110.51485148514848
38.510014	3921.0	3842.9504950495048	78.04950495049525
38.530445	3929.0	3842.4257425742576	86.57425742574242
38.550877	3928.0	3841.920792079208	86.07920792079221
38.571308	3924.0	3841.4158415841584	82.58415841584156
38.59174	3914.0	3840.910891089109	73.0891089108909
38.612171	4032.0	3840.4059405940593	191.5940594059407
38.632603	3923.0	3839.910891089109	83.0891089108909
38.653034	3908.0	3839.4257425742576	68.57425742574242
38.673466	3881.0	3838.940594059406	42.05940594059393
38.693897	3905.0	3838.4752475247524	66.52475247524762
38.714329	3905.0	3838.009900990099	66.99009900990086
38.73476	3877.0	3837.5445544554455	39.45544554455455
38.755192	3925.0	3837.09900990099	87.90099009900996
38.775623	3919.0	3836.6534653465346	82.34653465346537
38.796055	3954.0	3836.227722772277	117.77227722772295
38.816486	3956.0	3835.80198019802	120.19801980198008
38.836917	3921.0	3835.4059405940593	85.5940594059407
38.857349	3898.0	3835.039603960396	62.96039603960389
38.87778	3927.0	3834.70297029703	92.29702970297012
38.898212	3992.0	3834.3861386138615	157.61386138613852
38.918643	3906.0	3834.079207920792	71.92079207920779
38.939075	3910.0	3833.80198019802	76.19801980198008
38.959506	3955.0	3833.5445544554455	121.45544554455455
38.979938	3979.0	3833.3069306930693	145.69306930693074
39.000369	3931.0	3833.089108910891	97.9108910891091
39.020801	3941.0	3832.891089108911	108.10891089108918
39.041232	3863.0	3832.732673267327	30.267326732673155
39.061664	3942.0	3832.5841584158416	109.41584158415844
39.082095	3877.0	3832.4653465346537	44.53465346534631
39.102527	3918.0	3832.366336633663	85.6336633663368
39.122958	3962.0	3832.2772277227723	129.7227722772277
39.14339	3860.0	3832.1881188118814	27.811881188118605
39.163821	3886.0	3832.108910891089	53.89108910891082
39.184253	3856.0	3832.029702970297	23.970297029703033
39.204684	3907.0	3832.0	75.0
39.225116	3883.0	3832.0	51.0
39.245547	3875.0	3832.0	43.0
39.265979	3869.0	3832.0	37.0
39.28641	3864.0	3832.0	32.0
39.306842	3866.0	3832.0	34.0
39.327273	3854.0	3832.0	22.0
39.347705	3898.0	3832.0	66.0
39.368136	3888.0	3832.0	56.0
39.388567	3872.0	3832.0	40.0
39.408999	3950.0	3832.0	118.0
39.42943	3906.0	3832.0	74.0
39.449862	3882.0	3832.0	50.0
39.470293	3841.0	3832.0	9.0
39.490725	3815.0	3832.0	-17.0
39.511156	3883.0	3832.0	51.0
39.531588	3858.0	3832.0	26.0
39.552019	3844.0	3832.0	12.0
39.572451	3881.0	3832.0	49.0
39.592882	3884.0	3832.0	52.0
39.613314	3902.0	3832.0	70.0
39.633745	3848.0	3832.0	16.0
39.654177	3816.0	3832.0	-16.0
39.674608	3828.0	3832.0	-4.0
39.69504	3841.0	3832.0	9.0
39.715471	3880.0	3832.0	48.0
39.735903	3917.0	3832.0	85.0
39.756334	3828.0	3832.0	-4.0
39.776766	3816.0	3832.0	-16.0
39.797197	3823.0	3832.0	-9.0
39.817629	3798.0	3832.0	-34.0
39.83806	3842.0	3832.0	10.0
39.858492	3847.0	3832.0	15.0
39.878923	3821.0	3832.0	-11.0
39.899355	3835.0	3832.0	3.0
39.919786	3852.0	3832.0	20.0
39.940217	3840.0	3832.0	8.0
39.960649	3840.0	3832.0	8.0
39.98108	3805.0	3832.0	-27.0
40.001512	3832.0	3832.0	0.0
