# Supplementary material for: Investigating the Impact of Amylopectin Chain-Length Distribution on the Structural and Functional Properties of Waxy Rice Starch
Source: Foods. 2025 Dec 2;14(23):4130. doi: 10.3390/foods14234130 (PMC12692052; doi:10.3390/foods14234130)
Supplement: Supplementary file 1 [file foods-14-04130-s001.zip › Supplementary data (XRD Analysed data)/Supplementary data (XRD Analysed data)/GMN2/XRD_sample3_processed.csv]

two_theta_deg	intensity_raw	baseline_estimate	intensity_corrected
3.0001	2299.0	2010.5841584158416	288.41584158415844
3.020531	2325.0	2010.5742574257426	314.42574257425736
3.040963	2306.0	2010.5643564356435	295.4356435643565
3.061394	2291.0	2010.5544554455446	280.4455445544554
3.081826	2278.0	2010.5445544554455	267.45544554455455
3.102257	2230.0	2010.5346534653465	219.46534653465346
3.122689	2248.0	2010.5247524752476	237.47524752475238
3.14312	2237.0	2010.5148514851485	226.48514851485152
3.163552	2232.0	2010.5049504950496	221.49504950495043
3.183983	2122.0	2010.4950495049504	111.50495049504957
3.204415	2197.0	2010.4851485148515	186.51485148514848
3.224846	2223.0	2010.4752475247524	212.52475247524762
3.245278	2123.0	2010.4653465346535	112.53465346534654
3.265709	2167.0	2010.4554455445545	156.54455445544545
3.286141	2213.0	2010.4455445544554	202.5544554455446
3.306572	2129.0	2010.4356435643565	118.5643564356435
3.327004	2151.0	2010.4257425742574	140.57425742574264
3.347435	2135.0	2010.4158415841584	124.58415841584156
3.367867	2136.0	2010.4059405940593	125.5940594059407
3.388298	2155.0	2010.3960396039604	144.6039603960396
3.40873	2128.0	2010.3861386138615	117.61386138613852
3.429161	2135.0	2010.3762376237623	124.62376237623766
3.449593	2175.0	2010.3663366336634	164.63366336633658
3.470024	2137.0	2010.3564356435643	126.64356435643572
3.490456	2118.0	2010.3465346534654	107.65346534653463
3.510887	2121.0	2010.3366336633662	110.66336633663377
3.531319	2081.0	2010.3267326732673	70.67326732673268
3.55175	2089.0	2010.3168316831684	78.6831683168316
3.572181	2060.0	2010.3069306930693	49.69306930693074
3.592613	2112.0	2010.2970297029703	101.70297029702965
3.613044	2091.0	2010.2871287128712	80.71287128712879
3.633476	2065.0	2010.2772277227723	54.722772277227705
3.653907	2074.0	2010.2673267326732	63.732673267326845
3.674339	2128.0	2010.2574257425742	117.74257425742576
3.69477	2088.0	2010.2475247524753	77.75247524752467
3.715202	2086.0	2010.2376237623762	75.76237623762381
3.735633	2064.0	2010.2277227722773	53.772277227722725
3.756065	2041.0	2010.2178217821781	30.782178217821865
3.776496	2053.0	2010.2079207920792	42.79207920792078
3.796928	2052.0	2010.1980198019803	41.80198019801969
3.817359	2033.0	2010.1881188118812	22.811881188118832
3.837791	2056.0	2010.1782178217823	45.821782178217745
3.858222	2093.0	2010.1683168316831	82.83168316831689
3.878654	2043.0	2010.1584158415842	32.8415841584158
3.899085	2051.0	2010.148514851485	40.85148514851494
3.919517	2080.0	2010.1386138613861	69.86138613861385
3.939948	2010.0	2010.1287128712872	-0.12871287128723452
3.96038	2028.0	2010.118811881188	17.881188118811906
3.980811	2056.0	2010.1089108910892	45.89108910891082
4.001243	2060.0	2010.09900990099	49.90099009900996
4.021674	2037.0	2010.0891089108911	26.910891089108873
4.042106	2030.0	2010.079207920792	19.920792079208013
4.062537	2022.0	2010.069306930693	11.930693069306926
4.082968	2055.0	2010.0594059405942	44.94059405940584
4.1034	2050.0	2010.049504950495	39.95049504950498
4.123831	2022.0	2010.039603960396	11.960396039603893
4.144263	2004.0	2010.029702970297	-6.029702970296967
4.164694	2049.0	2010.019801980198	38.980198019801946
4.185126	2055.0	2010.009900990099	44.99009900990109
4.205557	2046.0	2010.0	36.0
4.225989	1989.0	2010.0	-21.0
4.24642	2041.0	2010.0	31.0
4.266852	2049.0	2010.0	39.0
4.287283	2017.0	2010.0	7.0
4.307715	2013.0	2010.0	3.0
4.328146	2019.0	2010.0	9.0
4.348578	2058.0	2010.0	48.0
4.369009	1976.0	2010.0	-34.0
4.389441	2011.0	2010.0	1.0
4.409872	1982.0	2010.0	-28.0
4.430304	2018.0	2010.0	8.0
4.450735	2055.0	2010.0	45.0
4.471167	2030.0	2010.0	20.0
4.491598	2003.0	2010.0	-7.0
4.51203	2018.0	2010.0	8.0
4.532461	2018.0	2010.0	8.0
4.552893	2003.0	2010.0	-7.0
4.573324	1980.0	2010.0	-30.0
4.593756	1981.0	2010.0	-29.0
4.614187	1997.0	2010.0	-13.0
4.634618	2032.0	2010.0	22.0
4.65505	1988.0	2010.0	-22.0
4.675481	2068.0	2010.0	58.0
4.695913	2037.0	2010.0	27.0
4.716344	2010.0	2010.0	0.0
4.736776	2010.0	2010.0	0.0
4.757207	2007.0	2010.0	-3.0
4.777639	2005.0	2010.0	-5.0
4.79807	2006.0	2010.0	-4.0
4.818502	1958.0	2010.0	-52.0
4.838933	2025.0	2010.0	15.0
4.859365	1985.0	2010.0	-25.0
4.879796	2024.0	2010.0	14.0
4.900228	2029.0	2010.0	19.0
4.920659	2064.0	2010.0	54.0
4.941091	2028.0	2010.0	18.0
4.961522	2003.0	2010.0	-7.0
4.981954	2048.0	2010.009900990099	37.99009900990109
5.002385	2019.0	2010.019801980198	8.980198019801946
5.022817	2016.0	2010.029702970297	5.970297029703033
5.043248	1995.0	2010.039603960396	-15.039603960396107
5.06368	2016.0	2010.049504950495	5.95049504950498
5.084111	2066.0	2010.0594059405942	55.94059405940584
5.104543	2044.0	2010.069306930693	33.930693069306926
5.124974	2048.0	2010.079207920792	37.92079207920801
5.145405	2033.0	2010.0891089108911	22.910891089108873
5.165837	2017.0	2010.09900990099	6.9009900990099595
5.186268	2058.0	2010.118811881188	47.881188118811906
5.2067	2044.0	2010.1386138613861	33.86138613861385
5.227131	1999.0	2010.1584158415842	-11.158415841584201
5.247563	2030.0	2010.1782178217823	19.821782178217745
5.267994	2045.0	2010.2079207920792	34.79207920792078
5.288426	2012.0	2010.2376237623762	1.762376237623812
5.308857	2073.0	2010.2673267326732	62.732673267326845
5.329289	2042.0	2010.2970297029703	31.70297029702965
5.34972	2044.0	2010.3564356435643	33.64356435643572
5.370152	2042.0	2010.4158415841584	31.584158415841557
5.390583	2043.0	2010.4752475247524	32.524752475247624
5.411015	2058.0	2010.5346534653465	47.46534653465346
5.431446	2069.0	2010.6039603960396	58.39603960396039
5.451878	2043.0	2010.6831683168316	32.3168316831684
5.472309	2050.0	2010.7623762376238	39.23762376237619
5.492741	2121.0	2010.8415841584158	110.1584158415842
5.513172	2076.0	2010.920792079208	65.07920792079199
5.533604	2090.0	2011.0	79.0
5.554035	2059.0	2011.0891089108911	47.91089108910887
5.574467	2090.0	2011.2277227722773	78.77227722772273
5.594898	2100.0	2011.3762376237623	88.62376237623766
5.61533	2072.0	2011.5544554455446	60.44554455445541
5.635761	2059.0	2011.7425742574258	47.25742574257424
5.656193	2058.0	2011.9405940594058	46.05940594059416
5.676624	2078.0	2012.1386138613861	65.86138613861385
5.697055	2052.0	2012.3663366336634	39.63366336633658
5.717487	2087.0	2012.5940594059407	74.4059405940593
5.737918	2058.0	2012.8217821782177	45.178217821782255
5.75835	2103.0	2013.1386138613861	89.86138613861385
5.778781	2056.0	2013.4554455445545	42.54455445544545
5.799213	2095.0	2013.7821782178219	81.21782178217813
5.819644	2088.0	2014.1089108910892	73.89108910891082
5.840076	2087.0	2014.4455445544554	72.55445544554459
5.860507	2097.0	2014.7821782178219	82.21782178217813
5.880939	2098.0	2015.118811881188	82.8811881188119
5.90137	2096.0	2015.4653465346535	80.53465346534654
5.921802	2114.0	2015.8415841584158	98.1584158415842
5.942233	2087.0	2016.2178217821781	70.78217821782187
5.962665	2109.0	2016.5940594059407	92.4059405940593
5.983096	2153.0	2016.990099009901	136.0099009900989
6.003528	2078.0	2017.4059405940593	60.5940594059407
6.023959	2099.0	2017.8613861386139	81.13861386138615
6.044391	2129.0	2018.3366336633662	110.66336633663377
6.064822	2137.0	2018.8118811881188	118.18811881188117
6.085254	2110.0	2019.2871287128712	90.71287128712879
6.105685	2098.0	2019.7623762376238	78.23762376237619
6.126117	2129.0	2020.2376237623762	108.76237623762381
6.146548	2105.0	2020.7227722772277	84.2772277227723
6.16698	2096.0	2021.2079207920792	74.79207920792078
6.187411	2137.0	2021.7920792079208	115.20792079207922
6.207843	2124.0	2022.4059405940593	101.5940594059407
6.228274	2117.0	2023.029702970297	93.97029702970303
6.248705	2111.0	2023.6831683168316	87.3168316831684
6.269137	2110.0	2024.3564356435643	85.64356435643572
6.289568	2151.0	2025.029702970297	125.97029702970303
6.31	2119.0	2025.7920792079208	93.20792079207922
6.330431	2135.0	2026.5544554455446	108.44554455445541
6.350863	2136.0	2027.3168316831684	108.6831683168316
6.371294	2169.0	2028.0891089108911	140.91089108910887
6.391726	2117.0	2028.881188118812	88.1188118811881
6.412157	2138.0	2029.6732673267327	108.32673267326732
6.432589	2112.0	2030.5148514851485	81.48514851485152
6.45302	2145.0	2031.3663366336634	113.63366336633658
6.473452	2152.0	2032.2178217821781	119.78217821782187
6.493883	2179.0	2033.079207920792	145.920792079208
6.514315	2136.0	2033.950495049505	102.04950495049502
6.534746	2126.0	2034.8217821782177	91.17821782178225
6.555178	2115.0	2035.6930693069307	79.30693069306926
6.575609	2179.0	2036.5742574257426	142.42574257425736
6.596041	2176.0	2037.4653465346535	138.53465346534654
6.616472	2156.0	2038.3861386138615	117.61386138613852
6.636904	2179.0	2039.3267326732673	139.67326732673268
6.657335	2177.0	2040.3069306930693	136.69306930693074
6.677767	2123.0	2041.2970297029703	81.70297029702965
6.698198	2179.0	2042.2871287128712	136.7128712871288
6.71863	2141.0	2043.2871287128712	97.71287128712879
6.739061	2212.0	2044.2970297029703	167.70297029702965
6.759492	2136.0	2045.3267326732673	90.67326732673268
6.779924	2139.0	2046.3663366336634	92.63366336633658
6.800355	2168.0	2047.4257425742574	120.57425742574264
6.820787	2202.0	2048.4851485148515	153.51485148514848
6.841218	2164.0	2049.5643564356437	114.43564356435627
6.86165	2121.0	2050.6633663366338	70.33663366336623
6.882081	2188.0	2051.7821782178216	136.21782178217836
6.902513	2177.0	2052.910891089109	124.0891089108909
6.922944	2172.0	2054.059405940594	117.94059405940607
6.943376	2179.0	2055.237623762376	123.76237623762381
6.963807	2216.0	2056.4158415841584	159.58415841584156
6.984239	2188.0	2057.6534653465346	130.34653465346537
7.00467	2227.0	2058.90099009901	168.09900990099004
7.025102	2170.0	2060.1485148514853	109.85148514851471
7.045533	2160.0	2061.3861386138615	98.61386138613852
7.065965	2189.0	2062.6237623762377	126.37623762376234
7.086396	2153.0	2063.871287128713	89.12871287128701
7.106828	2175.0	2065.1188118811883	109.88118811881168
7.127259	2183.0	2066.3762376237623	116.62376237623766
7.147691	2261.0	2067.6435643564355	193.3564356435645
7.168122	2246.0	2068.930693069307	177.06930693069307
7.188554	2150.0	2070.2574257425745	79.74257425742553
7.208985	2191.0	2071.633663366337	119.3663366336632
7.229417	2227.0	2073.019801980198	153.98019801980217
7.249848	2252.0	2074.4059405940593	177.5940594059407
7.27028	2172.0	2075.80198019802	96.19801980198008
7.290711	2175.0	2077.227722772277	97.77227722772295
7.311142	2192.0	2078.6930693069307	113.30693069306926
7.331574	2225.0	2080.1881188118814	144.8118811881186
7.352005	2191.0	2081.7227722772277	109.2772277227723
7.372437	2218.0	2083.267326732673	134.73267326732685
7.392868	2191.0	2084.8217821782177	106.17821782178225
7.4133	2248.0	2086.366336633663	161.6336633663368
7.433731	2227.0	2087.910891089109	139.0891089108909
7.454163	2206.0	2089.4851485148515	116.51485148514848
7.474594	2216.0	2091.059405940594	124.94059405940607
7.495026	2249.0	2092.633663366337	156.3663366336632
7.515457	2258.0	2094.207920792079	163.79207920792078
7.535889	2229.0	2095.7821782178216	133.21782178217836
7.55632	2252.0	2097.3564356435645	154.6435643564355
7.576752	2200.0	2098.9504950495048	101.04950495049525
7.597183	2280.0	2100.5445544554455	179.45544554455455
7.617615	2255.0	2102.128712871287	152.871287128713
7.638046	2298.0	2103.6633663366338	194.33663366336623
7.658478	2229.0	2105.227722772277	123.77227722772295
7.678909	2302.0	2106.8118811881186	195.1881188118814
7.699341	2294.0	2108.3861386138615	185.61386138613852
7.719772	2282.0	2109.960396039604	172.0396039603961
7.740204	2296.0	2111.5544554455446	184.4455445544554
7.760635	2299.0	2113.1188118811883	185.88118811881168
7.781067	2278.0	2114.6831683168316	163.3168316831684
7.801498	2335.0	2116.2475247524753	218.75247524752467
7.821929	2278.0	2117.732673267327	160.26732673267315
7.842361	2279.0	2119.29702970297	159.70297029702988
7.862792	2208.0	2120.8514851485147	87.14851485148529
7.883224	2240.0	2122.4653465346537	117.53465346534631
7.903655	2315.0	2124.089108910891	190.9108910891091
7.924087	2275.0	2125.792079207921	149.20792079207922
7.944518	2314.0	2127.4950495049507	186.50495049504934
7.96495	2254.0	2129.207920792079	124.79207920792078
7.985381	2290.0	2130.960396039604	159.0396039603961
8.005813	2230.0	2132.732673267327	97.26732673267315
8.026244	2290.0	2134.5049504950493	155.49504950495066
8.046676	2299.0	2136.2574257425745	162.74257425742553
8.067107	2303.0	2138.009900990099	164.99009900990086
8.087539	2259.0	2139.7227722772277	119.2772277227723
8.10797	2284.0	2141.4257425742576	142.57425742574242
8.128402	2296.0	2143.227722772277	152.77227722772295
8.148833	2392.0	2145.089108910891	246.9108910891091
8.169265	2295.0	2146.970297029703	148.02970297029697
8.189696	2309.0	2148.8514851485147	160.1485148514853
8.210128	2281.0	2150.732673267327	130.26732673267315
8.230559	2346.0	2152.6435643564355	193.3564356435645
8.250991	2300.0	2154.4554455445545	145.54455445544545
8.271422	2383.0	2156.2574257425745	226.74257425742553
8.291854	2311.0	2158.059405940594	152.94059405940607
8.312285	2358.0	2159.861386138614	198.13861386138615
8.332717	2382.0	2161.6534653465346	220.34653465346537
8.353148	2367.0	2163.6039603960394	203.39603960396062
8.373579	2403.0	2165.4950495049507	237.50495049504934
8.394011	2365.0	2167.3861386138615	197.61386138613852
8.414442	2315.0	2169.2871287128714	145.71287128712856
8.434874	2357.0	2171.1881188118814	185.8118811881186
8.455305	2368.0	2173.079207920792	194.92079207920779
8.475737	2382.0	2174.980198019802	207.01980198019783
8.496168	2406.0	2176.8514851485147	229.1485148514853
8.5166	2356.0	2178.772277227723	177.22772277227705
8.537031	2379.0	2180.6930693069307	198.30693069306926
8.557463	2373.0	2182.6435643564355	190.3564356435645
8.577894	2355.0	2184.5940594059407	170.4059405940593
8.598326	2367.0	2186.5544554455446	180.4455445544554
8.618757	2441.0	2188.5148514851485	252.48514851485152
8.639189	2454.0	2190.4851485148515	263.5148514851485
8.65962	2357.0	2192.4554455445545	164.54455445544545
8.680052	2353.0	2194.3960396039606	158.60396039603938
8.700483	2364.0	2196.3267326732675	167.67326732673246
8.720915	2436.0	2198.2178217821784	237.78217821782164
8.741346	2438.0	2200.128712871287	237.871287128713
8.761778	2434.0	2202.09900990099	231.90099009900996
8.782209	2377.0	2204.079207920792	172.92079207920779
8.802641	2392.0	2206.079207920792	185.92079207920779
8.823072	2409.0	2208.069306930693	200.93069306930693
8.843504	2503.0	2210.0495049504952	292.95049504950475
8.863935	2469.0	2212.009900990099	256.99009900990086
8.884366	2455.0	2214.2772277227723	240.7227722772277
8.904798	2469.0	2216.5940594059407	252.4059405940593
8.925229	2462.0	2218.910891089109	243.0891089108909
8.945661	2420.0	2221.2178217821784	198.78217821782164
8.966092	2497.0	2223.5247524752476	273.4752475247524
8.986524	2389.0	2225.8118811881186	163.1881188118814
9.006955	2457.0	2228.079207920792	228.92079207920779
9.027387	2428.0	2230.4059405940593	197.5940594059407
9.047818	2454.0	2232.6831683168316	221.3168316831684
9.06825	2397.0	2234.970297029703	162.02970297029697
9.088681	2463.0	2237.2574257425745	225.74257425742553
9.109113	2457.0	2239.5544554455446	217.4455445544554
9.129544	2462.0	2241.90099009901	220.09900990099004
9.149976	2487.0	2244.2772277227723	242.7227722772277
9.170407	2514.0	2246.6732673267325	267.32673267326754
9.190839	2436.0	2249.059405940594	186.94059405940607
9.21127	2422.0	2251.4653465346537	170.5346534653463
9.231702	2484.0	2253.8514851485147	230.1485148514853
9.252133	2463.0	2256.207920792079	206.79207920792078
9.272565	2508.0	2258.5742574257424	249.42574257425758
9.292996	2520.0	2260.960396039604	259.0396039603961
9.313428	2503.0	2263.3861386138615	239.61386138613852
9.333859	2510.0	2265.861386138614	244.13861386138615
9.354291	2489.0	2268.3366336633662	220.66336633663377
9.374722	2521.0	2270.80198019802	250.19801980198008
9.395154	2522.0	2273.3366336633662	248.66336633663377
9.415585	2483.0	2275.8514851485147	207.1485148514853
9.436016	2510.0	2278.4158415841584	231.58415841584156
9.456448	2501.0	2281.029702970297	219.97029702970303
9.476879	2520.0	2283.6435643564355	236.3564356435645
9.497311	2521.0	2286.2574257425745	234.74257425742553
9.517742	2534.0	2288.861386138614	245.13861386138615
9.538174	2560.0	2291.4950495049507	268.50495049504934
9.558605	2545.0	2294.2475247524753	250.75247524752467
9.579037	2535.0	2296.990099009901	238.00990099009914
9.599468	2596.0	2299.7425742574255	296.25742574257447
9.6199	2552.0	2302.5148514851485	249.48514851485152
9.640331	2576.0	2305.267326732673	270.73267326732685
9.660763	2567.0	2308.069306930693	258.9306930693069
9.681194	2537.0	2310.871287128713	226.128712871287
9.701626	2512.0	2313.6831683168316	198.3168316831684
9.722057	2556.0	2316.4554455445545	239.54455445544545
9.742489	2561.0	2319.237623762376	241.7623762376238
9.76292	2514.0	2322.019801980198	191.98019801980217
9.783352	2615.0	2324.930693069307	290.0693069306931
9.803783	2659.0	2327.831683168317	331.1683168316831
9.824215	2582.0	2330.762376237624	251.2376237623762
9.844646	2606.0	2333.7128712871286	272.28712871287144
9.865078	2593.0	2336.7425742574255	256.25742574257447
9.885509	2676.0	2339.762376237624	336.2376237623762
9.905941	2613.0	2342.7425742574255	270.25742574257447
9.926372	2674.0	2345.7425742574255	328.25742574257447
9.946804	2629.0	2348.732673267327	280.26732673267315
9.967235	2665.0	2351.7227722772277	313.2772277227723
9.987666	2641.0	2354.633663366337	286.3663366336632
10.008098	2680.0	2357.5643564356437	322.43564356435627
10.028529	2642.0	2360.4950495049507	281.50495049504934
10.048961	2640.0	2363.3564356435645	276.6435643564355
10.069392	2630.0	2366.2574257425745	263.74257425742553
10.089824	2654.0	2369.158415841584	284.841584158416
10.110255	2623.0	2372.069306930693	250.93069306930693
10.130687	2730.0	2374.960396039604	355.0396039603961
10.151118	2666.0	2377.861386138614	288.13861386138615
10.17155	2641.0	2380.871287128713	260.128712871287
10.191981	2586.0	2383.792079207921	202.20792079207922
10.212413	2606.0	2386.6732673267325	219.32673267326754
10.232844	2664.0	2389.6138613861385	274.3861386138615
10.253276	2657.0	2392.6237623762377	264.37623762376234
10.273707	2702.0	2395.6633663366338	306.33663366336623
10.294139	2599.0	2398.7128712871286	200.28712871287144
10.31457	2674.0	2401.772277227723	272.22772277227705
10.335002	2630.0	2404.871287128713	225.128712871287
10.355433	2714.0	2408.029702970297	305.97029702970303
10.375865	2628.0	2411.1782178217823	216.82178217821775
10.396296	2628.0	2414.3762376237623	213.62376237623766
10.416728	2574.0	2417.4554455445545	156.54455445544545
10.437159	2636.0	2420.5742574257424	215.42574257425758
10.457591	2640.0	2423.7227722772277	216.2772277227723
10.478022	2648.0	2426.891089108911	221.10891089108918
10.498453	2654.0	2430.1188118811883	223.88118811881168
10.518885	2617.0	2433.3366336633662	183.66336633663377
10.539316	2630.0	2436.6138613861385	193.38613861386148
10.559748	2663.0	2439.8811881188117	223.11881188118832
10.580179	2648.0	2443.09900990099	204.90099009900996
10.600611	2708.0	2446.3168316831684	261.6831683168316
10.621042	2639.0	2449.5148514851485	189.48514851485152
10.641474	2672.0	2452.7425742574255	219.25742574257447
10.661905	2621.0	2455.960396039604	165.0396039603961
10.682337	2614.0	2459.19801980198	154.80198019801992
10.702768	2664.0	2462.4653465346537	201.5346534653463
10.7232	2632.0	2465.7227722772277	166.2772277227723
10.743631	2637.0	2468.990099009901	168.00990099009914
10.764063	2671.0	2472.2574257425745	198.74257425742553
10.784494	2682.0	2475.5247524752476	206.47524752475238
10.804926	2615.0	2478.762376237624	136.2376237623762
10.825357	2673.0	2481.960396039604	191.0396039603961
10.845789	2692.0	2485.138613861386	206.86138613861385
10.86622	2685.0	2488.3267326732675	196.67326732673246
10.886652	2636.0	2491.5049504950493	144.49504950495066
10.907083	2673.0	2494.6930693069307	178.30693069306926
10.927515	2621.0	2497.8811881188117	123.11881188118832
10.947946	2745.0	2500.7821782178216	244.21782178217836
10.968378	2688.0	2503.6138613861385	184.38613861386148
10.988809	2811.0	2506.4356435643563	304.56435643564373
11.009241	2725.0	2509.2475247524753	215.75247524752467
11.029672	2720.0	2512.0495049504952	207.95049504950475
11.050103	2653.0	2514.8514851485147	138.1485148514853
11.070535	2744.0	2517.6435643564355	226.3564356435645
11.090966	2689.0	2520.3762376237623	168.62376237623766
11.111398	2763.0	2523.108910891089	239.89108910891082
11.131829	2744.0	2525.8217821782177	218.17821782178225
11.152261	2782.0	2528.6039603960394	253.39603960396062
11.172692	2735.0	2531.3762376237623	203.62376237623766
11.193124	2765.0	2534.09900990099	230.90099009900996
11.213555	2735.0	2536.7821782178216	198.21782178217836
11.233987	2763.0	2539.4950495049507	223.50495049504934
11.254418	2735.0	2542.2178217821784	192.78217821782164
11.27485	2778.0	2544.910891089109	233.0891089108909
11.295281	2784.0	2547.6039603960394	236.39603960396062
11.315713	2785.0	2550.2871287128714	234.71287128712856
11.336144	2779.0	2553.0	226.0
11.356576	2784.0	2555.6831683168316	228.3168316831684
11.377007	2817.0	2558.3267326732675	258.67326732673246
11.397439	2736.0	2560.910891089109	175.0891089108909
11.41787	2776.0	2563.5346534653463	212.4653465346537
11.438302	2784.0	2566.138613861386	217.86138613861385
11.458733	2806.0	2568.6435643564355	237.3564356435645
11.479165	2813.0	2571.128712871287	241.871287128713
11.499596	2682.0	2573.6138613861385	108.38613861386148
11.520028	2748.0	2576.069306930693	171.93069306930693
11.540459	2774.0	2578.5049504950493	195.49504950495066
11.56089	2735.0	2580.970297029703	154.02970297029697
11.581322	2804.0	2583.4455445544554	220.5544554455446
11.601753	2804.0	2585.90099009901	218.09900990099004
11.622185	2796.0	2588.227722772277	207.77227722772295
11.642616	2779.0	2590.5544554455446	188.4455445544554
11.663048	2810.0	2592.8811881188117	217.11881188118832
11.683479	2846.0	2595.207920792079	250.79207920792078
11.703911	2823.0	2597.5346534653463	225.4653465346537
11.724342	2825.0	2599.8811881188117	225.11881188118832
11.744774	2856.0	2602.2574257425745	253.74257425742553
11.765205	2752.0	2604.6534653465346	147.34653465346537
11.785637	2702.0	2607.069306930693	94.93069306930693
11.806068	2730.0	2609.4851485148515	120.51485148514848
11.8265	2719.0	2611.930693069307	107.06930693069307
11.846931	2741.0	2614.267326732673	126.73267326732685
11.867363	2732.0	2616.6039603960394	115.39603960396062
11.887794	2762.0	2618.910891089109	143.0891089108909
11.908226	2707.0	2621.207920792079	85.79207920792078
11.928657	2733.0	2623.4356435643563	109.56435643564373
11.949089	2744.0	2625.6633663366338	118.33663366336623
11.96952	2739.0	2627.8811881188117	111.11881188118832
11.989952	2692.0	2630.079207920792	61.920792079207786
12.010383	2679.0	2632.267326732673	46.732673267326845
12.030815	2738.0	2634.4356435643563	103.56435643564373
12.051246	2765.0	2636.6138613861385	128.38613861386148
12.071678	2798.0	2638.792079207921	159.20792079207922
12.092109	2729.0	2640.960396039604	88.03960396039611
12.11254	2716.0	2643.128712871287	72.87128712871299
12.132972	2713.0	2645.237623762376	67.76237623762381
12.153403	2721.0	2647.3465346534654	73.65346534653463
12.173835	2750.0	2649.4455445544554	100.55445544554459
12.194266	2744.0	2651.5445544554455	92.45544554455455
12.214698	2834.0	2653.633663366337	180.3663366336632
12.235129	2742.0	2655.6039603960394	86.39603960396062
12.255561	2689.0	2657.5643564356437	31.43564356435627
12.275992	2764.0	2659.5049504950493	104.49504950495066
12.296424	2699.0	2661.366336633663	37.633663366336805
12.316855	2741.0	2663.158415841584	77.84158415841603
12.337287	2742.0	2664.910891089109	77.0891089108909
12.357718	2735.0	2666.6237623762377	68.37623762376234
12.37815	2823.0	2668.3267326732675	154.67326732673246
12.398581	2782.0	2669.970297029703	112.02970297029697
12.419013	2690.0	2671.5445544554455	18.45544554455455
12.439444	2705.0	2673.09900990099	31.90099009900996
12.459876	2777.0	2674.5940594059407	102.4059405940593
12.480307	2746.0	2676.0495049504952	69.95049504950475
12.500739	2736.0	2677.4356435643563	58.56435643564373
12.52117	2761.0	2678.792079207921	82.20792079207922
12.541602	2780.0	2680.138613861386	99.86138613861385
12.562033	2733.0	2681.4158415841584	51.58415841584156
12.582465	2720.0	2682.6930693069307	37.30693069306926
12.602896	2764.0	2683.90099009901	80.09900990099004
12.623328	2743.0	2685.09900990099	57.90099009900996
12.643759	2802.0	2686.2871287128714	115.71287128712856
12.66419	2808.0	2687.4752475247524	120.52475247524762
12.684622	2765.0	2688.6435643564355	76.35643564356451
12.705053	2780.0	2689.772277227723	90.22772277227705
12.725485	2832.0	2690.90099009901	141.09900990099004
12.745916	2788.0	2692.009900990099	95.99009900990086
12.766348	2764.0	2693.069306930693	70.93069306930693
12.786779	2781.0	2694.128712871287	86.87128712871299
12.807211	2722.0	2695.1782178217823	26.821782178217745
12.827642	2797.0	2696.227722772277	100.77227722772295
12.848074	2787.0	2697.29702970297	89.70297029702988
12.868505	2819.0	2698.3762376237623	120.62376237623766
12.888937	2793.0	2699.4356435643563	93.56435643564373
12.909368	2722.0	2700.5148514851485	21.485148514851517
12.9298	2784.0	2701.5544554455446	82.44554455445541
12.950231	2789.0	2702.6039603960394	86.39603960396062
12.970663	2811.0	2703.6435643564355	107.35643564356451
12.991094	2775.0	2704.6831683168316	70.3168316831684
13.011526	2822.0	2705.7128712871286	116.28712871287144
13.031957	2819.0	2706.7524752475247	112.24752475247533
13.052389	2830.0	2707.80198019802	122.19801980198008
13.07282	2881.0	2708.891089108911	172.10891089108918
13.093252	2831.0	2709.980198019802	121.01980198019783
13.113683	2788.0	2711.069306930693	76.93069306930693
13.134115	2862.0	2712.267326732673	149.73267326732685
13.154546	2819.0	2713.4950495049507	105.50495049504934
13.174977	2923.0	2714.7128712871286	208.28712871287144
13.195409	2828.0	2715.930693069307	112.06930693069307
13.21584	2833.0	2717.089108910891	115.9108910891091
13.236272	2842.0	2718.3465346534654	123.65346534653463
13.256703	2856.0	2719.6039603960394	136.39603960396062
13.277135	2845.0	2720.8811881188117	124.11881188118832
13.297566	2811.0	2722.138613861386	88.86138613861385
13.317998	2878.0	2723.3861386138615	154.61386138613852
13.338429	2877.0	2724.6435643564355	152.3564356435645
13.358861	2837.0	2725.910891089109	111.0891089108909
13.379292	2824.0	2727.19801980198	96.80198019801992
13.399724	2886.0	2728.4257425742576	157.57425742574242
13.420155	2877.0	2729.6534653465346	147.34653465346537
13.440587	2966.0	2730.8811881188117	235.11881188118832
13.461018	2800.0	2732.108910891089	67.89108910891082
13.48145	2888.0	2733.2772277227723	154.7227722772277
13.501881	2860.0	2734.4752475247524	125.52475247524762
13.522313	2890.0	2735.70297029703	154.29702970297012
13.542744	2865.0	2736.960396039604	128.0396039603961
13.563176	2842.0	2738.1782178217823	103.82178217821775
13.583607	2889.0	2739.4257425742576	149.57425742574242
13.604039	2865.0	2740.70297029703	124.29702970297012
13.62447	2893.0	2741.9504950495048	151.04950495049525
13.644902	2905.0	2743.2475247524753	161.75247524752467
13.665333	2915.0	2744.5346534653463	170.4653465346537
13.685765	2939.0	2745.8217821782177	193.17821782178225
13.706196	2904.0	2747.138613861386	156.86138613861385
13.726627	2884.0	2748.4653465346537	135.5346534653463
13.747059	2866.0	2749.8118811881186	116.1881188118814
13.76749	2945.0	2751.158415841584	193.84158415841603
13.787922	2909.0	2752.4554455445545	156.54455445544545
13.808353	2890.0	2753.732673267327	136.26732673267315
13.828785	2926.0	2755.0	171.0
13.849216	2989.0	2756.2871287128714	232.71287128712856
13.869648	2881.0	2757.5643564356437	123.43564356435627
13.890079	2990.0	2758.8118811881186	231.1881188118814
13.910511	2931.0	2760.059405940594	170.94059405940607
13.930942	2925.0	2761.4059405940593	163.5940594059407
13.951374	2941.0	2762.792079207921	178.20792079207922
13.971805	3037.0	2764.1881188118814	272.8118811881186
13.992237	2987.0	2765.6039603960394	221.39603960396062
14.012668	3012.0	2767.019801980198	244.98019801980217
14.0331	3053.0	2768.4158415841584	284.58415841584156
14.053531	2938.0	2769.920792079208	168.07920792079221
14.073963	3044.0	2771.3861386138615	272.6138613861385
14.094394	3014.0	2772.861386138614	241.13861386138615
14.114826	3064.0	2774.3267326732675	289.67326732673246
14.135257	3054.0	2775.80198019802	278.1980198019801
14.155689	2982.0	2777.29702970297	204.70297029702988
14.17612	3058.0	2778.8118811881186	279.1881188118814
14.196552	3099.0	2780.3465346534654	318.65346534653463
14.216983	3088.0	2781.8811881188117	306.1188118811883
14.237414	3063.0	2783.4257425742576	279.5742574257424
14.257846	3057.0	2784.980198019802	272.0198019801978
14.278277	3053.0	2786.5346534653463	266.4653465346537
14.298709	3100.0	2788.1188118811883	311.8811881188117
14.31914	3079.0	2789.8118811881186	289.1881188118814
14.339572	3145.0	2791.5148514851485	353.4851485148515
14.360003	3124.0	2793.2574257425745	330.74257425742553
14.380435	3251.0	2795.059405940594	455.94059405940607
14.400866	3176.0	2796.960396039604	379.0396039603961
14.421298	3080.0	2798.871287128713	281.128712871287
14.441729	3184.0	2800.831683168317	383.1683168316831
14.462161	3205.0	2802.861386138614	402.13861386138615
14.482592	3265.0	2804.891089108911	460.1089108910892
14.503024	3312.0	2806.930693069307	505.0693069306931
14.523455	3250.0	2808.990099009901	441.00990099009914
14.543887	3269.0	2811.089108910891	457.9108910891091
14.564318	3310.0	2813.5544554455446	496.4455445544554
14.58475	3291.0	2816.069306930693	474.9306930693069
14.605181	3406.0	2818.5841584158416	587.4158415841584
14.625613	3381.0	2821.108910891089	559.8910891089108
14.646044	3434.0	2823.8514851485147	610.1485148514853
14.666476	3396.0	2826.6138613861385	569.3861386138615
14.686907	3380.0	2829.6039603960394	550.3960396039606
14.707339	3563.0	2832.6633663366338	730.3366336633662
14.72777	3564.0	2835.8118811881186	728.1881188118814
14.748202	3525.0	2838.960396039604	686.0396039603961
14.768633	3514.0	2842.1188118811883	671.8811881188117
14.789064	3625.0	2845.3069306930693	779.6930693069307
14.809496	3588.0	2848.5049504950493	739.4950495049507
14.829927	3635.0	2851.7524752475247	783.2475247524753
14.850359	3660.0	2855.009900990099	804.9900990099009
14.87079	3695.0	2858.4158415841584	836.5841584158416
14.891222	3665.0	2861.8217821782177	803.1782178217823
14.911653	3743.0	2865.2871287128714	877.7128712871286
14.932085	3763.0	2868.8514851485147	894.1485148514853
14.952516	3736.0	2872.4257425742576	863.5742574257424
14.972948	3827.0	2876.2178217821784	950.7821782178216
14.993379	3708.0	2880.2178217821784	827.7821782178216
15.013811	3789.0	2884.5148514851485	904.4851485148515
15.034242	3823.0	2888.891089108911	934.1089108910892
15.054674	3828.0	2893.4752475247524	934.5247524752476
15.075105	3790.0	2898.3465346534654	891.6534653465346
15.095537	3812.0	2903.3564356435645	908.6435643564355
15.115968	3873.0	2908.3564356435645	964.6435643564355
15.1364	3865.0	2913.4554455445545	951.5445544554455
15.156831	3822.0	2918.5940594059407	903.4059405940593
15.177263	3896.0	2923.7821782178216	972.2178217821784
15.197694	3876.0	2929.029702970297	946.970297029703
15.218126	3819.0	2934.3366336633662	884.6633663366338
15.238557	3833.0	2939.7425742574255	893.2574257425745
15.258989	3742.0	2945.1485148514853	796.8514851485147
15.27942	3838.0	2950.5643564356437	887.4356435643563
15.299852	3782.0	2955.8811881188117	826.1188118811883
15.320283	3775.0	2961.207920792079	813.7920792079208
15.340714	3736.0	2966.5247524752476	769.4752475247524
15.361146	3681.0	2971.841584158416	709.158415841584
15.381577	3727.0	2977.29702970297	749.7029702970299
15.402009	3672.0	2982.792079207921	689.2079207920792
15.42244	3620.0	2988.3366336633662	631.6633663366338
15.442872	3571.0	2993.940594059406	577.0594059405939
15.463303	3696.0	2999.5445544554455	696.4554455445545
15.483735	3552.0	3005.2475247524753	546.7524752475247
15.504166	3562.0	3010.940594059406	551.0594059405939
15.524598	3501.0	3016.6732673267325	484.32673267326754
15.545029	3551.0	3022.4059405940593	528.5940594059407
15.565461	3539.0	3028.207920792079	510.7920792079208
15.585892	3546.0	3033.970297029703	512.029702970297
15.606324	3497.0	3039.7128712871286	457.28712871287144
15.626755	3418.0	3045.4455445544554	372.5544554455446
15.647187	3427.0	3051.1188118811883	375.8811881188117
15.667618	3413.0	3056.762376237624	356.2376237623762
15.68805	3462.0	3062.4059405940593	399.5940594059407
15.708481	3398.0	3067.970297029703	330.02970297029697
15.728913	3394.0	3073.5643564356437	320.43564356435627
15.749344	3412.0	3079.158415841584	332.841584158416
15.769776	3314.0	3084.7227722772277	229.2772277227723
15.790207	3363.0	3090.267326732673	272.73267326732685
15.810639	3363.0	3095.772277227723	267.22772277227705
15.83107	3405.0	3101.2772277227723	303.7227722772277
15.851501	3235.0	3106.762376237624	128.2376237623762
15.871933	3313.0	3112.237623762376	200.7623762376238
15.892364	3336.0	3117.6930693069307	218.30693069306926
15.912796	3331.0	3123.079207920792	207.92079207920779
15.933227	3367.0	3128.4158415841584	238.58415841584156
15.953659	3317.0	3133.7524752475247	183.24752475247533
15.97409	3310.0	3139.059405940594	170.94059405940607
15.994522	3312.0	3144.2574257425745	167.74257425742553
16.014953	3353.0	3149.4158415841584	203.58415841584156
16.035385	3274.0	3154.5346534653463	119.46534653465369
16.055816	3350.0	3159.6237623762377	190.37623762376234
16.076248	3379.0	3164.7128712871286	214.28712871287144
16.096679	3381.0	3169.7821782178216	211.21782178217836
16.117111	3300.0	3174.6435643564355	125.35643564356451
16.137542	3368.0	3179.4950495049507	188.50495049504934
16.157974	3379.0	3184.3366336633662	194.66336633663377
16.178405	3384.0	3189.138613861386	194.86138613861385
16.198837	3342.0	3193.910891089109	148.0891089108909
16.219268	3423.0	3198.6534653465346	224.34653465346537
16.2397	3442.0	3203.3564356435645	238.6435643564355
16.260131	3435.0	3208.029702970297	226.97029702970303
16.280563	3462.0	3212.6831683168316	249.3168316831684
16.300994	3413.0	3217.3168316831684	195.6831683168316
16.321426	3440.0	3221.90099009901	218.09900990099004
16.341857	3528.0	3226.4554455445545	301.54455445544545
16.362289	3575.0	3230.960396039604	344.0396039603961
16.38272	3530.0	3235.29702970297	294.7029702970299
16.403151	3467.0	3239.5841584158416	227.41584158415844
16.423583	3611.0	3243.8118811881186	367.1881188118814
16.444014	3603.0	3247.960396039604	355.0396039603961
16.464446	3577.0	3251.980198019802	325.0198019801978
16.484877	3511.0	3255.960396039604	255.0396039603961
16.505309	3653.0	3259.891089108911	393.1089108910892
16.52574	3719.0	3263.7524752475247	455.24752475247533
16.546172	3723.0	3267.6138613861385	455.3861386138615
16.566603	3862.0	3271.4653465346537	590.5346534653463
16.587035	3836.0	3275.2574257425745	560.7425742574255
16.607466	3781.0	3278.980198019802	502.0198019801978
16.627898	3848.0	3282.3366336633662	565.6633663366338
16.648329	3869.0	3285.6435643564355	583.3564356435645
16.668761	3811.0	3288.930693069307	522.0693069306931
16.689192	3894.0	3292.168316831683	601.8316831683169
16.709624	3960.0	3295.1881188118814	664.8118811881186
16.730055	3923.0	3298.168316831683	624.8316831683169
16.750487	3983.0	3300.920792079208	682.0792079207922
16.770918	3993.0	3303.6039603960394	689.3960396039606
16.79135	4020.0	3306.19801980198	713.8019801980199
16.811781	3962.0	3308.792079207921	653.2079207920792
16.832213	4043.0	3311.3762376237623	731.6237623762377
16.852644	4077.0	3313.930693069307	763.0693069306931
16.873076	4027.0	3316.4752475247524	710.5247524752476
16.893507	4015.0	3318.970297029703	696.029702970297
16.913938	4044.0	3321.4554455445545	722.5445544554455
16.93437	4110.0	3323.792079207921	786.2079207920792
16.954801	4112.0	3326.1188118811883	785.8811881188117
16.975233	3990.0	3328.3564356435645	661.6435643564355
16.995664	4201.0	3330.4653465346537	870.5346534653463
17.016096	4099.0	3332.5841584158416	766.4158415841584
17.036527	4167.0	3334.4752475247524	832.5247524752476
17.056959	4196.0	3336.158415841584	859.841584158416
17.07739	4172.0	3337.5346534653463	834.4653465346537
17.097822	4169.0	3338.831683168317	830.1683168316831
17.118253	4284.0	3339.910891089109	944.0891089108909
17.138685	4157.0	3340.6732673267325	816.3267326732675
17.159116	4043.0	3341.2871287128714	701.7128712871286
17.179548	4237.0	3341.871287128713	895.128712871287
17.199979	4117.0	3342.2574257425745	774.7425742574255
17.220411	4253.0	3342.6039603960394	910.3960396039606
17.240842	4191.0	3342.871287128713	848.128712871287
17.261274	4211.0	3342.970297029703	868.029702970297
17.281705	4109.0	3342.970297029703	766.029702970297
17.302137	4128.0	3342.871287128713	785.128712871287
17.322568	4184.0	3342.7524752475247	841.2475247524753
17.343	4057.0	3342.6138613861385	714.3861386138615
17.363431	4113.0	3342.4752475247524	770.5247524752476
17.383863	4074.0	3342.3267326732675	731.6732673267325
17.404294	4104.0	3342.1485148514853	761.8514851485147
17.424726	4088.0	3341.90099009901	746.09900990099
17.445157	4138.0	3341.5049504950493	796.4950495049507
17.465588	4050.0	3341.039603960396	708.9603960396039
17.48602	3995.0	3340.4851485148515	654.5148514851485
17.506451	4105.0	3339.8514851485147	765.1485148514853
17.526883	4111.0	3339.138613861386	771.8613861386139
17.547314	4101.0	3338.3069306930693	762.6930693069307
17.567746	4105.0	3337.4554455445545	767.5445544554455
17.588177	4039.0	3336.5346534653463	702.4653465346537
17.608609	4102.0	3335.5940594059407	766.4059405940593
17.62904	4080.0	3334.5148514851485	745.4851485148515
17.649472	4084.0	3333.4257425742576	750.5742574257424
17.669903	4108.0	3332.267326732673	775.7326732673268
17.690335	4100.0	3331.079207920792	768.9207920792078
17.710766	4134.0	3329.891089108911	804.1089108910892
17.731198	4059.0	3328.6930693069307	730.3069306930693
17.751629	4026.0	3327.4950495049507	698.5049504950493
17.772061	4131.0	3326.227722772277	804.772277227723
17.792492	4141.0	3324.90099009901	816.09900990099
17.812924	4279.0	3323.5742574257424	955.4257425742576
17.833355	4139.0	3322.237623762376	816.7623762376238
17.853787	4261.0	3320.80198019802	940.1980198019801
17.874218	4199.0	3319.366336633663	879.6336633663368
17.89465	4204.0	3317.920792079208	886.0792079207922
17.915081	4265.0	3316.4554455445545	948.5445544554455
17.935513	4222.0	3314.990099009901	907.0099009900991
17.955944	4238.0	3313.5247524752476	924.4752475247524
17.976375	4188.0	3312.089108910891	875.9108910891091
17.996807	4283.0	3310.6534653465346	972.3465346534654
18.017238	4258.0	3309.19801980198	948.8019801980199
18.03767	4170.0	3307.7425742574255	862.2574257425745
18.058101	4276.0	3306.2871287128714	969.7128712871286
18.078533	4277.0	3304.8217821782177	972.1782178217823
18.098964	4243.0	3303.3564356435645	939.6435643564355
18.119396	4219.0	3301.8811881188117	917.1188118811883
18.139827	4188.0	3300.4059405940593	887.5940594059407
18.160259	4138.0	3298.910891089109	839.0891089108909
18.18069	4226.0	3297.4851485148515	928.5148514851485
18.201122	4133.0	3296.069306930693	836.9306930693069
18.221553	4153.0	3294.6534653465346	858.3465346534654
18.241985	4086.0	3293.2772277227723	792.7227722772277
18.262416	4096.0	3291.8118811881186	804.1881188118814
18.282848	4097.0	3290.3366336633662	806.6633663366338
18.303279	4023.0	3288.871287128713	734.128712871287
18.323711	4022.0	3287.4158415841584	734.5841584158416
18.344142	3993.0	3285.980198019802	707.0198019801978
18.364574	3922.0	3284.5148514851485	637.4851485148515
18.385005	3940.0	3283.089108910891	656.9108910891091
18.405437	3981.0	3281.6930693069307	699.3069306930693
18.425868	3816.0	3280.3168316831684	535.6831683168316
18.4463	3838.0	3279.0	559.0
18.466731	3824.0	3277.7227722772277	546.2772277227723
18.487163	3813.0	3276.4653465346537	536.5346534653463
18.507594	3790.0	3275.227722772277	514.772277227723
18.528025	3817.0	3274.009900990099	542.9900990099009
18.548457	3731.0	3272.8118811881186	458.1881188118814
18.568888	3736.0	3271.6138613861385	464.3861386138615
18.58932	3805.0	3270.4158415841584	534.5841584158416
18.609751	3618.0	3269.207920792079	348.7920792079208
18.630183	3690.0	3268.0	422.0
18.650614	3639.0	3266.831683168317	372.1683168316831
18.671046	3584.0	3265.6930693069307	318.30693069306926
18.691477	3608.0	3264.5346534653463	343.4653465346537
18.711909	3691.0	3263.3762376237623	427.62376237623766
18.73234	3582.0	3262.2178217821784	319.78217821782164
18.752772	3516.0	3261.09900990099	254.90099009900996
18.773203	3508.0	3259.980198019802	248.01980198019783
18.793635	3531.0	3258.8811881188117	272.1188118811883
18.814066	3494.0	3257.7821782178216	236.21782178217836
18.834498	3587.0	3256.6831683168316	330.3168316831684
18.854929	3575.0	3255.5841584158416	319.41584158415844
18.875361	3557.0	3254.4851485148515	302.5148514851485
18.895792	3480.0	3253.3861386138615	226.61386138613852
18.916224	3485.0	3252.2871287128714	232.71287128712856
18.936655	3479.0	3251.1881188118814	227.8118811881186
18.957087	3437.0	3250.089108910891	186.9108910891091
18.977518	3360.0	3248.990099009901	111.00990099009914
18.99795	3446.0	3247.891089108911	198.10891089108918
19.018381	3386.0	3246.792079207921	139.20792079207922
19.038813	3427.0	3245.70297029703	181.29702970297012
19.059244	3396.0	3244.633663366337	151.3663366336632
19.079675	3411.0	3243.5445544554455	167.45544554455455
19.100107	3378.0	3242.4455445544554	135.5544554455446
19.120538	3395.0	3241.3465346534654	153.65346534653463
19.14097	3315.0	3240.2475247524753	74.75247524752467
19.161401	3361.0	3239.1485148514853	121.85148514851471
19.181833	3357.0	3238.059405940594	118.94059405940607
19.202264	3328.0	3236.990099009901	91.00990099009914
19.222696	3392.0	3235.920792079208	156.07920792079221
19.243127	3334.0	3234.871287128713	99.12871287128701
19.263559	3366.0	3233.8811881188117	132.11881188118832
19.28399	3348.0	3232.891089108911	115.10891089108918
19.304422	3358.0	3231.930693069307	126.06930693069307
19.324853	3296.0	3230.970297029703	65.02970297029697
19.345285	3321.0	3230.019801980198	90.98019801980217
19.365716	3239.0	3229.069306930693	9.930693069306926
19.386148	3312.0	3228.138613861386	83.86138613861385
19.406579	3298.0	3227.207920792079	70.79207920792078
19.427011	3250.0	3226.2772277227723	23.722772277227705
19.447442	3277.0	3225.3465346534654	51.65346534653463
19.467874	3338.0	3224.4356435643563	113.56435643564373
19.488305	3324.0	3223.5643564356437	100.43564356435627
19.508737	3281.0	3222.70297029703	58.29702970297012
19.529168	3300.0	3221.861386138614	78.13861386138615
19.5496	3227.0	3221.0495049504952	5.950495049504752
19.570031	3379.0	3220.237623762376	158.7623762376238
19.590462	3378.0	3219.4752475247524	158.52475247524762
19.610894	3404.0	3218.732673267327	185.26732673267315
19.631325	3402.0	3218.009900990099	183.99009900990086
19.651757	3298.0	3217.3168316831684	80.6831683168316
19.672188	3238.0	3216.633663366337	21.366336633663195
19.69262	3368.0	3215.980198019802	152.01980198019783
19.713051	3351.0	3215.3366336633662	135.66336633663377
19.733483	3355.0	3214.7524752475247	140.24752475247533
19.753914	3315.0	3214.1881188118814	100.8118811881186
19.774346	3376.0	3213.6237623762377	162.37623762376234
19.794777	3304.0	3213.069306930693	90.93069306930693
19.815209	3286.0	3212.5148514851485	73.48514851485152
19.83564	3340.0	3212.029702970297	127.97029702970303
19.856072	3370.0	3211.5742574257424	158.42574257425758
19.876503	3340.0	3211.1188118811883	128.88118811881168
19.896935	3389.0	3210.6732673267325	178.32673267326754
19.917366	3279.0	3210.3267326732675	68.67326732673246
19.937798	3324.0	3209.980198019802	114.01980198019783
19.958229	3273.0	3209.6435643564355	63.35643564356451
19.978661	3314.0	3209.3267326732675	104.67326732673246
19.999092	3351.0	3209.009900990099	141.99009900990086
20.019524	3365.0	3208.6930693069307	156.30693069306926
20.039955	3292.0	3208.3762376237623	83.62376237623766
20.060387	3298.0	3208.059405940594	89.94059405940607
20.080818	3349.0	3207.762376237624	141.2376237623762
20.10125	3316.0	3207.4653465346537	108.53465346534631
20.121681	3336.0	3207.168316831683	128.83168316831689
20.142112	3286.0	3206.8811881188117	79.11881188118832
20.162544	3492.0	3206.6138613861385	285.3861386138615
20.182975	3310.0	3206.3564356435645	103.64356435643549
20.203407	3236.0	3206.09900990099	29.90099009900996
20.223838	3301.0	3205.871287128713	95.12871287128701
20.24427	3236.0	3205.6732673267325	30.326732673267543
20.264701	3301.0	3205.4752475247524	95.52475247524762
20.285133	3347.0	3205.2772277227723	141.7227722772277
20.305564	3270.0	3205.079207920792	64.92079207920779
20.325996	3274.0	3204.970297029703	69.02970297029697
20.346427	3291.0	3204.871287128713	86.12871287128701
20.366859	3353.0	3204.7821782178216	148.21782178217836
20.38729	3209.0	3204.6930693069307	4.306930693069262
20.407722	3234.0	3204.6039603960394	29.396039603960617
20.428153	3236.0	3204.5544554455446	31.44554455445541
20.448585	3307.0	3204.5049504950493	102.49504950495066
20.469016	3289.0	3204.4554455445545	84.54455445544545
20.489448	3269.0	3204.4059405940593	64.5940594059407
20.509879	3202.0	3204.3564356435645	-2.3564356435645095
20.530311	3261.0	3204.3069306930693	56.69306930693074
20.550742	3230.0	3204.2574257425745	25.74257425742553
20.571174	3200.0	3204.207920792079	-4.207920792079221
20.591605	3253.0	3204.168316831683	48.831683168316886
20.612037	3249.0	3204.138613861386	44.86138613861385
20.632468	3202.0	3204.108910891089	-2.108910891089181
20.652899	3193.0	3204.079207920792	-11.079207920792214
20.673331	3215.0	3204.059405940594	10.940594059406067
20.693762	3263.0	3204.039603960396	58.96039603960389
20.714194	3260.0	3204.019801980198	55.980198019802174
20.734625	3199.0	3204.0	-5.0
20.755057	3125.0	3204.0	-79.0
20.775488	3305.0	3204.0	101.0
20.79592	3214.0	3204.0	10.0
20.816351	3290.0	3204.0	86.0
20.836783	3231.0	3204.0	27.0
20.857214	3233.0	3204.0	29.0
20.877646	3295.0	3204.0	91.0
20.898077	3136.0	3204.0	-68.0
20.918509	3196.0	3204.0	-8.0
20.93894	3279.0	3204.0	75.0
20.959372	3204.0	3204.0	0.0
20.979803	3175.0	3204.0	-29.0
21.000235	3328.0	3204.0	124.0
21.020666	3203.0	3204.0	-1.0
21.041098	3254.0	3204.0	50.0
21.061529	3224.0	3204.0	20.0
21.081961	3196.0	3204.0	-8.0
21.102392	3251.0	3204.0	47.0
21.122824	3247.0	3204.0	43.0
21.143255	3171.0	3204.0	-33.0
21.163687	3207.0	3204.0	3.0
21.184118	3191.0	3204.0	-13.0
21.204549	3301.0	3204.0	97.0
21.224981	3213.0	3204.0	9.0
21.245412	3156.0	3204.0	-48.0
21.265844	3280.0	3204.0	76.0
21.286275	3245.0	3204.0	41.0
21.306707	3224.0	3204.0	20.0
21.327138	3185.0	3204.0	-19.0
21.34757	3206.0	3204.0	2.0
21.368001	3208.0	3204.0	4.0
21.388433	3222.0	3204.0	18.0
21.408864	3235.0	3203.990099009901	31.00990099009914
21.429296	3154.0	3203.980198019802	-49.980198019802174
21.449727	3240.0	3203.970297029703	36.02970297029697
21.470159	3254.0	3203.960396039604	50.03960396039611
21.49059	3280.0	3203.9504950495048	76.04950495049525
21.511022	3221.0	3203.940594059406	17.059405940593933
21.531453	3308.0	3203.920792079208	104.07920792079221
21.551885	3226.0	3203.910891089109	22.0891089108909
21.572316	3235.0	3203.891089108911	31.10891089108918
21.592748	3184.0	3203.871287128713	-19.871287128712993
21.613179	3171.0	3203.8514851485147	-32.85148514851471
21.633611	3216.0	3203.831683168317	12.168316831683114
21.654042	3275.0	3203.7821782178216	71.21782178217836
21.674474	3168.0	3203.70297029703	-35.70297029702988
21.694905	3239.0	3203.6237623762377	35.376237623762336
21.715337	3274.0	3203.5445544554455	70.45544554455455
21.735768	3250.0	3203.4158415841584	46.58415841584156
21.756199	3167.0	3203.227722772277	-36.22772277227705
21.776631	3326.0	3203.029702970297	122.97029702970303
21.797062	3320.0	3202.841584158416	117.15841584158397
21.817494	3280.0	3202.6435643564355	77.35643564356451
21.837925	3238.0	3202.3564356435645	35.64356435643549
21.858357	3289.0	3202.059405940594	86.94059405940607
21.878788	3242.0	3201.762376237624	40.23762376237619
21.89922	3274.0	3201.4455445544554	72.55445544554459
21.919651	3289.0	3201.1188118811883	87.88118811881168
21.940083	3270.0	3200.792079207921	69.20792079207922
21.960514	3273.0	3200.4653465346537	72.53465346534631
21.980946	3270.0	3200.1188118811883	69.88118811881168
22.001377	3328.0	3199.762376237624	128.2376237623762
22.021809	3263.0	3199.3960396039606	63.60396039603938
22.04224	3378.0	3199.0	179.0
22.062672	3371.0	3198.5940594059407	172.4059405940593
22.083103	3408.0	3198.1881188118814	209.8118811881186
22.103535	3334.0	3197.7128712871286	136.28712871287144
22.123966	3404.0	3197.2178217821784	206.78217821782164
22.144398	3412.0	3196.633663366337	215.3663366336632
22.164829	3270.0	3195.960396039604	74.03960396039611
22.185261	3347.0	3195.168316831683	151.83168316831689
22.205692	3391.0	3194.2475247524753	196.75247524752467
22.226124	3429.0	3193.3069306930693	235.69306930693074
22.246555	3444.0	3192.138613861386	251.86138613861385
22.266986	3439.0	3190.891089108911	248.10891089108918
22.287418	3452.0	3189.4653465346537	262.5346534653463
22.307849	3401.0	3188.019801980198	212.98019801980217
22.328281	3514.0	3186.4851485148515	327.5148514851485
22.348712	3381.0	3184.8811881188117	196.11881188118832
22.369144	3560.0	3183.1881188118814	376.8118811881186
22.389575	3484.0	3181.4752475247524	302.5247524752476
22.410007	3511.0	3179.6138613861385	331.3861386138615
22.430438	3438.0	3177.70297029703	260.2970297029701
22.45087	3520.0	3175.7821782178216	344.21782178217836
22.471301	3555.0	3173.841584158416	381.158415841584
22.491733	3481.0	3171.762376237624	309.2376237623762
22.512164	3554.0	3169.633663366337	384.3663366336632
22.532596	3596.0	3167.4950495049507	428.50495049504934
22.553027	3589.0	3165.3366336633662	423.66336633663377
22.573459	3593.0	3163.1188118811883	429.8811881188117
22.59389	3659.0	3160.871287128713	498.128712871287
22.614322	3704.0	3158.5346534653463	545.4653465346537
22.634753	3659.0	3156.1782178217823	502.82178217821775
22.655185	3811.0	3153.8217821782177	657.1782178217823
22.675616	3703.0	3151.4356435643563	551.5643564356437
22.696048	3781.0	3148.930693069307	632.0693069306931
22.716479	3770.0	3146.366336633663	623.6336633663368
22.736911	3812.0	3143.772277227723	668.227722772277
22.757342	3762.0	3141.1782178217823	620.8217821782177
22.777774	3772.0	3138.5742574257424	633.4257425742576
22.798205	3837.0	3135.910891089109	701.0891089108909
22.818636	3774.0	3133.1782178217823	640.8217821782177
22.839068	3842.0	3130.4455445544554	711.5544554455446
22.859499	3912.0	3127.70297029703	784.2970297029701
22.879931	3876.0	3124.920792079208	751.0792079207922
22.900362	3907.0	3122.138613861386	784.8613861386139
22.920794	3883.0	3119.3564356435645	763.6435643564355
22.941225	4035.0	3116.4554455445545	918.5445544554455
22.961657	3863.0	3113.5544554455446	749.4455445544554
22.982088	3836.0	3110.6534653465346	725.3465346534654
23.00252	3901.0	3107.7524752475247	793.2475247524753
23.022951	3852.0	3104.8514851485147	747.1485148514853
23.043383	3925.0	3101.891089108911	823.1089108910892
23.063814	3887.0	3098.930693069307	788.0693069306931
23.084246	3982.0	3095.9504950495048	886.0495049504952
23.104677	3888.0	3092.9504950495048	795.0495049504952
23.125109	3894.0	3089.940594059406	804.0594059405939
23.14554	3902.0	3086.930693069307	815.0693069306931
23.165972	3943.0	3083.8514851485147	859.1485148514853
23.186403	3917.0	3080.7425742574255	836.2574257425745
23.206835	3764.0	3077.6237623762377	686.3762376237623
23.227266	3831.0	3074.5049504950493	756.4950495049507
23.247698	3832.0	3071.3861386138615	760.6138613861385
23.268129	3725.0	3068.267326732673	656.7326732673268
23.288561	3939.0	3065.128712871287	873.871287128713
23.308992	3811.0	3061.990099009901	749.0099009900991
23.329423	3849.0	3058.8514851485147	790.1485148514853
23.349855	3825.0	3055.6732673267325	769.3267326732675
23.370286	3826.0	3052.4950495049507	773.5049504950493
23.390718	3782.0	3049.3168316831684	732.6831683168316
23.411149	3747.0	3046.138613861386	700.8613861386139
23.431581	3720.0	3042.960396039604	677.0396039603961
23.452012	3734.0	3039.7821782178216	694.2178217821784
23.472444	3660.0	3036.6138613861385	623.3861386138615
23.492875	3644.0	3033.4059405940593	610.5940594059407
23.513307	3745.0	3030.1881188118814	714.8118811881186
23.533738	3718.0	3026.970297029703	691.029702970297
23.55417	3654.0	3023.732673267327	630.2673267326732
23.574601	3736.0	3020.4752475247524	715.5247524752476
23.595033	3592.0	3017.207920792079	574.7920792079208
23.615464	3609.0	3013.920792079208	595.0792079207922
23.635896	3697.0	3010.633663366337	686.3663366336632
23.656327	3659.0	3007.3069306930693	651.6930693069307
23.676759	3564.0	3003.970297029703	560.029702970297
23.69719	3638.0	3000.6237623762377	637.3762376237623
23.717622	3554.0	2997.2871287128714	556.7128712871286
23.738053	3611.0	2993.960396039604	617.0396039603961
23.758485	3564.0	2990.5940594059407	573.4059405940593
23.778916	3536.0	2987.1881188118814	548.8118811881186
23.799348	3531.0	2983.831683168317	547.1683168316831
23.819779	3554.0	2980.5049504950493	573.4950495049507
23.840211	3485.0	2977.158415841584	507.841584158416
23.860642	3452.0	2973.7821782178216	478.21782178217836
23.881073	3516.0	2970.366336633663	545.6336633663368
23.901505	3472.0	2967.029702970297	504.97029702970303
23.921936	3430.0	2963.6930693069307	466.30693069306926
23.942368	3395.0	2960.3564356435645	434.6435643564355
23.962799	3451.0	2957.009900990099	493.99009900990086
23.983231	3482.0	2953.6633663366338	528.3366336633662
24.003662	3430.0	2950.2871287128714	479.71287128712856
24.024094	3413.0	2946.910891089109	466.0891089108909
24.044525	3429.0	2943.5148514851485	485.4851485148515
24.064957	3414.0	2940.108910891089	473.8910891089108
24.085388	3375.0	2936.633663366337	438.3663366336632
24.10582	3344.0	2933.1881188118814	410.8118811881186
24.126251	3380.0	2929.732673267327	450.26732673267315
24.146683	3380.0	2926.237623762376	453.7623762376238
24.167114	3348.0	2922.7425742574255	425.25742574257447
24.187546	3399.0	2919.237623762376	479.7623762376238
24.207977	3483.0	2915.8217821782177	567.1782178217823
24.228409	3355.0	2912.4851485148515	442.5148514851485
24.24884	3331.0	2909.267326732673	421.73267326732685
24.269272	3333.0	2906.1782178217823	426.82178217821775
24.289703	3352.0	2903.089108910891	448.9108910891091
24.310135	3337.0	2900.2178217821784	436.78217821782164
24.330566	3271.0	2897.4158415841584	373.58415841584156
24.350998	3292.0	2894.7227722772277	397.2772277227723
24.371429	3281.0	2891.980198019802	389.0198019801978
24.391861	3297.0	2889.3168316831684	407.6831683168316
24.412292	3232.0	2886.7227722772277	345.2772277227723
24.432723	3220.0	2884.1782178217823	335.82178217821775
24.453155	3318.0	2881.5643564356437	436.43564356435627
24.473586	3202.0	2879.089108910891	322.9108910891091
24.494018	3230.0	2876.6435643564355	353.3564356435645
24.514449	3260.0	2874.158415841584	385.841584158416
24.534881	3245.0	2871.633663366337	373.3663366336632
24.555312	3251.0	2869.237623762376	381.7623762376238
24.575744	3214.0	2866.7524752475247	347.24752475247533
24.596175	3169.0	2864.207920792079	304.7920792079208
24.616607	3217.0	2861.6732673267325	355.32673267326754
24.637038	3172.0	2859.19801980198	312.8019801980199
24.65747	3212.0	2856.7524752475247	355.24752475247533
24.677901	3174.0	2854.3960396039606	319.6039603960394
24.698333	3174.0	2852.039603960396	321.9603960396039
24.718764	3111.0	2849.6435643564355	261.3564356435645
24.739196	3109.0	2847.2475247524753	261.75247524752467
24.759627	3163.0	2844.940594059406	318.05940594059393
24.780059	3124.0	2842.6732673267325	281.32673267326754
24.80049	3136.0	2840.3960396039606	295.6039603960394
24.820922	3163.0	2838.1188118811883	324.8811881188117
24.841353	3164.0	2835.831683168317	328.1683168316831
24.861785	3216.0	2833.5742574257424	382.4257425742576
24.882216	3058.0	2831.3861386138615	226.61386138613852
24.902648	3145.0	2829.1782178217823	315.82178217821775
24.923079	3078.0	2826.980198019802	251.01980198019783
24.94351	3086.0	2824.8217821782177	261.17821782178225
24.963942	3049.0	2822.6534653465346	226.34653465346537
24.984373	3031.0	2820.4851485148515	210.51485148514848
25.004805	3016.0	2818.4158415841584	197.58415841584156
25.025236	3008.0	2816.3465346534654	191.65346534653463
25.045668	3060.0	2814.267326732673	245.73267326732685
25.066099	3011.0	2812.1881188118814	198.8118811881186
25.086531	2928.0	2810.108910891089	117.89108910891082
25.106962	2994.0	2808.089108910891	185.9108910891091
25.127394	3042.0	2806.009900990099	235.99009900990086
25.147825	2968.0	2803.9504950495048	164.04950495049525
25.168257	2986.0	2801.910891089109	184.0891089108909
25.188688	3033.0	2799.8811881188117	233.11881188118832
25.20912	2911.0	2797.8514851485147	113.14851485148529
25.229551	2905.0	2795.891089108911	109.10891089108918
25.249983	3010.0	2793.960396039604	216.0396039603961
25.270414	2980.0	2792.039603960396	187.9603960396039
25.290846	2977.0	2790.1188118811883	186.88118811881168
25.311277	2905.0	2788.19801980198	116.80198019801992
25.331709	2966.0	2786.2574257425745	179.74257425742553
25.35214	2963.0	2784.3168316831684	178.6831683168316
25.372572	2923.0	2782.3762376237623	140.62376237623766
25.393003	2989.0	2780.4257425742576	208.57425742574242
25.413435	2923.0	2778.5148514851485	144.48514851485152
25.433866	2942.0	2776.6039603960394	165.39603960396062
25.454298	2988.0	2774.6930693069307	213.30693069306926
25.474729	2927.0	2772.7821782178216	154.21782178217836
25.49516	2941.0	2770.871287128713	170.128712871287
25.515592	2844.0	2768.960396039604	75.03960396039611
25.536023	2951.0	2767.0495049504952	183.95049504950475
25.556455	2966.0	2765.1782178217823	200.82178217821775
25.576886	2838.0	2763.3168316831684	74.6831683168316
25.597318	2935.0	2761.4455445544554	173.5544554455446
25.617749	2883.0	2759.5940594059407	123.4059405940593
25.638181	2942.0	2757.7524752475247	184.24752475247533
25.658612	2872.0	2755.930693069307	116.06930693069307
25.679044	2893.0	2754.1188118811883	138.88118811881168
25.699475	2860.0	2752.3168316831684	107.6831683168316
25.719907	2945.0	2750.5544554455446	194.4455445544554
25.740338	2911.0	2748.80198019802	162.19801980198008
25.76077	2889.0	2747.059405940594	141.94059405940607
25.781201	2826.0	2745.3366336633662	80.66336633663377
25.801633	2903.0	2743.633663366337	159.3663366336632
25.822064	2883.0	2741.970297029703	141.02970297029697
25.842496	2900.0	2740.3465346534654	159.65346534653463
25.862927	2889.0	2738.7128712871286	150.28712871287144
25.883359	2928.0	2737.108910891089	190.89108910891082
25.90379	2878.0	2735.4653465346537	142.5346534653463
25.924222	2889.0	2733.841584158416	155.15841584158397
25.944653	2837.0	2732.267326732673	104.73267326732685
25.965085	2936.0	2730.70297029703	205.29702970297012
25.985516	2866.0	2729.1485148514853	136.8514851485147
26.005947	2901.0	2727.5940594059407	173.4059405940593
26.026379	2932.0	2726.059405940594	205.94059405940607
26.04681	2890.0	2724.5346534653463	165.4653465346537
26.067242	2924.0	2723.019801980198	200.98019801980217
26.087673	2917.0	2721.5049504950493	195.49504950495066
26.108105	2879.0	2720.029702970297	158.97029702970303
26.128536	2865.0	2718.5742574257424	146.42574257425758
26.148968	2870.0	2717.19801980198	152.80198019801992
26.169399	2824.0	2715.8217821782177	108.17821782178225
26.189831	2887.0	2714.4653465346537	172.5346534653463
26.210262	2934.0	2713.1485148514853	220.8514851485147
26.230694	2833.0	2711.90099009901	121.09900990099004
26.251125	2871.0	2710.6633663366338	160.33663366336623
26.271557	2862.0	2709.4257425742576	152.57425742574242
26.291988	2900.0	2708.19801980198	191.80198019801992
26.31242	2852.0	2706.970297029703	145.02970297029697
26.332851	2849.0	2705.7425742574255	143.25742574257447
26.353283	2830.0	2704.5346534653463	125.46534653465369
26.373714	2903.0	2703.3267326732675	199.67326732673246
26.394146	2976.0	2702.128712871287	273.871287128713
26.414577	2846.0	2701.0	145.0
26.435009	2921.0	2699.940594059406	221.05940594059393
26.45544	2941.0	2698.891089108911	242.10891089108918
26.475872	2942.0	2697.841584158416	244.15841584158397
26.496303	2913.0	2696.831683168317	216.16831683168311
26.516735	2874.0	2695.910891089109	178.0891089108909
26.537166	2925.0	2695.0	230.0
26.557597	2876.0	2694.09900990099	181.90099009900996
26.578029	2864.0	2693.2475247524753	170.75247524752467
26.59846	2900.0	2692.4554455445545	207.54455445544545
26.618892	2839.0	2691.6732673267325	147.32673267326754
26.639323	2797.0	2691.009900990099	105.99009900990086
26.659755	2830.0	2690.4158415841584	139.58415841584156
26.680186	2816.0	2689.831683168317	126.16831683168311
26.700618	2856.0	2689.2475247524753	166.75247524752467
26.721049	2776.0	2688.6633663366338	87.33663366336623
26.741481	2837.0	2688.079207920792	148.92079207920779
26.761912	2780.0	2687.5148514851485	92.48514851485152
26.782344	2814.0	2686.990099009901	127.00990099009914
26.802775	2803.0	2686.4950495049507	116.50495049504934
26.823207	2799.0	2686.029702970297	112.97029702970303
26.843638	2767.0	2685.5841584158416	81.41584158415844
26.86407	2875.0	2685.1782178217823	189.82178217821775
26.884501	2796.0	2684.772277227723	111.22772277227705
26.904933	2834.0	2684.3861386138615	149.61386138613852
26.925364	2788.0	2684.029702970297	103.97029702970303
26.945796	2799.0	2683.6732673267325	115.32673267326754
26.966227	2810.0	2683.3366336633662	126.66336633663377
26.986659	2781.0	2683.0	98.0
27.00709	2800.0	2682.6633663366338	117.33663366336623
27.027522	2766.0	2682.3366336633662	83.66336633663377
27.047953	2730.0	2682.009900990099	47.99009900990086
27.068385	2799.0	2681.70297029703	117.29702970297012
27.088816	2795.0	2681.3960396039606	113.60396039603938
27.109247	2730.0	2681.09900990099	48.90099009900996
27.129679	2718.0	2680.80198019802	37.19801980198008
27.15011	2816.0	2680.5049504950493	135.49504950495066
27.170542	2728.0	2680.207920792079	47.79207920792078
27.190973	2753.0	2679.970297029703	73.02970297029697
27.211405	2759.0	2679.732673267327	79.26732673267315
27.231836	2704.0	2679.4950495049507	24.504950495049343
27.252268	2752.0	2679.2574257425745	72.74257425742553
27.272699	2836.0	2679.019801980198	156.98019801980217
27.293131	2677.0	2678.7821782178216	-1.782178217821638
27.313562	2702.0	2678.5445544554455	23.45544554455455
27.333994	2712.0	2678.3069306930693	33.69306930693074
27.354425	2695.0	2678.069306930693	16.930693069306926
27.374857	2764.0	2677.831683168317	86.16831683168311
27.395288	2716.0	2677.6138613861385	38.386138613861476
27.41572	2705.0	2677.4158415841584	27.584158415841557
27.436151	2724.0	2677.2178217821784	46.78217821782164
27.456583	2688.0	2677.029702970297	10.970297029703033
27.477014	2780.0	2676.841584158416	103.15841584158397
27.497446	2677.0	2676.6534653465346	0.34653465346536905
27.517877	2738.0	2676.4653465346537	61.53465346534631
27.538309	2701.0	2676.2772277227723	24.722772277227705
27.55874	2731.0	2676.089108910891	54.9108910891091
27.579172	2695.0	2675.90099009901	19.09900990099004
27.599603	2701.0	2675.7128712871286	25.287128712871436
27.620034	2656.0	2675.5247524752476	-19.524752475247624
27.640466	2674.0	2675.3366336633662	-1.3366336633662286
27.660897	2646.0	2675.158415841584	-29.158415841583974
27.681329	2680.0	2674.980198019802	5.019801980197826
27.70176	2669.0	2674.8118811881186	-5.811881188118605
27.722192	2731.0	2674.6435643564355	56.35643564356451
27.742623	2741.0	2674.4752475247524	66.52475247524762
27.763055	2690.0	2674.3069306930693	15.693069306930738
27.783486	2721.0	2674.138613861386	46.86138613861385
27.803918	2710.0	2673.970297029703	36.02970297029697
27.824349	2704.0	2673.80198019802	30.19801980198008
27.844781	2671.0	2673.633663366337	-2.6336633663368048
27.865212	2687.0	2673.4653465346537	13.53465346534631
27.885644	2713.0	2673.29702970297	39.70297029702988
27.906075	2707.0	2673.128712871287	33.87128712871299
27.926507	2695.0	2672.970297029703	22.029702970296967
27.946938	2716.0	2672.8118811881186	43.188118811881395
27.96737	2693.0	2672.7227722772277	20.277227722772295
27.987801	2739.0	2672.633663366337	66.3663366336632
28.008233	2705.0	2672.5445544554455	32.45544554455455
28.028664	2702.0	2672.4554455445545	29.54455445544545
28.049096	2659.0	2672.366336633663	-13.366336633663195
28.069527	2677.0	2672.2772277227723	4.722772277227705
28.089959	2695.0	2672.19801980198	22.80198019801992
28.11039	2669.0	2672.1188118811883	-3.1188118811883214
28.130822	2673.0	2672.059405940594	0.9405940594060667
28.151253	2709.0	2672.0	37.0
28.171684	2726.0	2671.940594059406	54.05940594059393
28.192116	2691.0	2671.8811881188117	19.11881188118832
28.212547	2679.0	2671.8217821782177	7.178217821782255
28.232979	2713.0	2671.762376237624	41.23762376237619
28.25341	2745.0	2671.70297029703	73.29702970297012
28.273842	2673.0	2671.6435643564355	1.3564356435645095
28.294273	2705.0	2671.5841584158416	33.41584158415844
28.314705	2631.0	2671.5445544554455	-40.54455445544545
28.335136	2696.0	2671.5049504950493	24.495049504950657
28.355568	2708.0	2671.4653465346537	36.53465346534631
28.375999	2728.0	2671.4257425742576	56.57425742574242
28.396431	2677.0	2671.3861386138615	5.613861386138524
28.416862	2625.0	2671.3465346534654	-46.34653465346537
28.437294	2713.0	2671.29702970297	41.70297029702988
28.457725	2663.0	2671.2475247524753	-8.247524752475329
28.478157	2707.0	2671.19801980198	35.80198019801992
28.498588	2750.0	2671.1485148514853	78.85148514851471
28.51902	2745.0	2671.09900990099	73.90099009900996
28.539451	2692.0	2671.0495049504952	20.950495049504752
28.559883	2702.0	2671.0	31.0
28.580314	2716.0	2670.9504950495048	45.04950495049525
28.600746	2706.0	2670.90099009901	35.09900990099004
28.621177	2724.0	2670.861386138614	53.13861386138615
28.641609	2749.0	2670.8217821782177	78.17821782178225
28.66204	2689.0	2670.7821782178216	18.217821782178362
28.682471	2760.0	2670.7425742574255	89.25742574257447
28.702903	2665.0	2670.7227722772277	-5.722772277227705
28.723334	2754.0	2670.70297029703	83.29702970297012
28.743766	2764.0	2670.6831683168316	93.3168316831684
28.764197	2734.0	2670.6633663366338	63.33663366336623
28.784629	2718.0	2670.633663366337	47.366336633663195
28.80506	2693.0	2670.5742574257424	22.425742574257583
28.825492	2745.0	2670.4950495049507	74.50495049504934
28.845923	2707.0	2670.4158415841584	36.58415841584156
28.866355	2692.0	2670.3366336633662	21.66336633663377
28.886786	2760.0	2670.2574257425745	89.74257425742553
28.907218	2748.0	2670.1782178217823	77.82178217821775
28.927649	2659.0	2670.09900990099	-11.09900990099004
28.948081	2769.0	2670.019801980198	98.98019801980217
28.968512	2671.0	2669.940594059406	1.0594059405939333
28.988944	2770.0	2669.861386138614	100.13861386138615
29.009375	2727.0	2669.7821782178216	57.21782178217836
29.029807	2757.0	2669.70297029703	87.29702970297012
29.050238	2757.0	2669.6237623762377	87.37623762376234
29.07067	2753.0	2669.5445544554455	83.45544554455455
29.091101	2674.0	2669.4851485148515	4.514851485148483
29.111533	2733.0	2669.4257425742576	63.57425742574242
29.131964	2675.0	2669.366336633663	5.633663366336805
29.152396	2733.0	2669.2871287128714	63.712871287128564
29.172827	2699.0	2669.207920792079	29.79207920792078
29.193259	2714.0	2669.128712871287	44.87128712871299
29.21369	2744.0	2669.0495049504952	74.95049504950475
29.234121	2671.0	2668.970297029703	2.0297029702969667
29.254553	2680.0	2668.891089108911	11.108910891089181
29.274984	2636.0	2668.792079207921	-32.79207920792078
29.295416	2658.0	2668.6930693069307	-10.693069306930738
29.315847	2617.0	2668.5940594059407	-51.5940594059407
29.336279	2747.0	2668.4950495049507	78.50495049504934
29.35671	2719.0	2668.3960396039606	50.60396039603938
29.377142	2724.0	2668.29702970297	55.70297029702988
29.397573	2698.0	2668.19801980198	29.80198019801992
29.418005	2720.0	2668.09900990099	51.90099009900996
29.438436	2671.0	2668.0	3.0
29.458868	2711.0	2667.920792079208	43.079207920792214
29.479299	2681.0	2667.841584158416	13.158415841583974
29.499731	2669.0	2667.762376237624	1.237623762376188
29.520162	2725.0	2667.6831683168316	57.3168316831684
29.540594	2693.0	2667.6039603960394	25.396039603960617
29.561025	2732.0	2667.5148514851485	64.48514851485152
29.581457	2686.0	2667.4257425742576	18.574257425742417
29.601888	2775.0	2667.3366336633662	107.66336633663377
29.62232	2655.0	2667.237623762376	-12.237623762376188
29.642751	2704.0	2667.138613861386	36.86138613861385
29.663183	2687.0	2667.039603960396	19.960396039603893
29.683614	2661.0	2666.940594059406	-5.940594059406067
29.704046	2652.0	2666.841584158416	-14.841584158416026
29.724477	2742.0	2666.7425742574255	75.25742574257447
29.744908	2732.0	2666.6435643564355	65.35643564356451
29.76534	2719.0	2666.5445544554455	52.45544554455455
29.785771	2689.0	2666.4455445544554	22.55445544554459
29.806203	2723.0	2666.3465346534654	56.65346534653463
29.826634	2734.0	2666.2475247524753	67.75247524752467
29.847066	2676.0	2666.138613861386	9.861386138613852
29.867497	2727.0	2666.029702970297	60.97029702970303
29.887929	2668.0	2665.920792079208	2.0792079207922143
29.90836	2779.0	2665.80198019802	113.19801980198008
29.928792	2711.0	2665.6831683168316	45.3168316831684
29.949223	2716.0	2665.5544554455446	50.44554455445541
29.969655	2736.0	2665.4158415841584	70.58415841584156
29.990086	2734.0	2665.2772277227723	68.7227722772277
30.010518	2789.0	2665.138613861386	123.86138613861385
30.030949	2728.0	2665.0	63.0
30.051381	2766.0	2664.861386138614	101.13861386138615
30.071812	2769.0	2664.7227722772277	104.2772277227723
30.092244	2833.0	2664.5841584158416	168.41584158415844
30.112675	2744.0	2664.4455445544554	79.55445544554459
30.133107	2753.0	2664.3069306930693	88.69306930693074
30.153538	2793.0	2664.1485148514853	128.8514851485147
30.17397	2724.0	2663.990099009901	60.00990099009914
30.194401	2777.0	2663.8217821782177	113.17821782178225
30.214833	2732.0	2663.633663366337	68.3663366336632
30.235264	2839.0	2663.4455445544554	175.5544554455446
30.255696	2722.0	2663.2574257425745	58.74257425742553
30.276127	2839.0	2663.0495049504952	175.95049504950475
30.296558	2822.0	2662.841584158416	159.15841584158397
30.31699	2731.0	2662.6534653465346	68.34653465346537
30.337421	2783.0	2662.4653465346537	120.53465346534631
30.357853	2813.0	2662.29702970297	150.70297029702988
30.378284	2831.0	2662.128712871287	168.871287128713
30.398716	2810.0	2661.960396039604	148.0396039603961
30.419147	2725.0	2661.792079207921	63.20792079207922
30.439579	2818.0	2661.6039603960394	156.39603960396062
30.46001	2755.0	2661.4158415841584	93.58415841584156
30.480442	2718.0	2661.227722772277	56.77227722772295
30.500873	2797.0	2661.039603960396	135.9603960396039
30.521305	2760.0	2660.8514851485147	99.14851485148529
30.541736	2743.0	2660.6633663366338	82.33663366336623
30.562168	2757.0	2660.4752475247524	96.52475247524762
30.582599	2785.0	2660.2871287128714	124.71287128712856
30.603031	2737.0	2660.089108910891	76.9108910891091
30.623462	2756.0	2659.891089108911	96.10891089108918
30.643894	2797.0	2659.6930693069307	137.30693069306926
30.664325	2759.0	2659.4950495049507	99.50495049504934
30.684757	2758.0	2659.29702970297	98.70297029702988
30.705188	2808.0	2659.09900990099	148.90099009900996
30.72562	2761.0	2658.90099009901	102.09900990099004
30.746051	2780.0	2658.70297029703	121.29702970297012
30.766483	2766.0	2658.5049504950493	107.49504950495066
30.786914	2795.0	2658.3069306930693	136.69306930693074
30.807346	2738.0	2658.108910891089	79.89108910891082
30.827777	2783.0	2657.910891089109	125.0891089108909
30.848208	2748.0	2657.7227722772277	90.2772277227723
30.86864	2789.0	2657.5643564356437	131.43564356435627
30.889071	2708.0	2657.4257425742576	50.57425742574242
30.909503	2751.0	2657.267326732673	93.73267326732685
30.929934	2700.0	2657.108910891089	42.89108910891082
30.950366	2733.0	2656.9504950495048	76.04950495049525
30.970797	2762.0	2656.792079207921	105.20792079207922
30.991229	2775.0	2656.6039603960394	118.39603960396062
31.01166	2738.0	2656.4158415841584	81.58415841584156
31.032092	2743.0	2656.227722772277	86.77227722772295
31.052523	2720.0	2656.029702970297	63.97029702970303
31.072955	2696.0	2655.831683168317	40.168316831683114
31.093386	2775.0	2655.6237623762377	119.37623762376234
31.113818	2830.0	2655.4158415841584	174.58415841584156
31.134249	2719.0	2655.207920792079	63.79207920792078
31.154681	2729.0	2654.980198019802	74.01980198019783
31.175112	2767.0	2654.732673267327	112.26732673267315
31.195544	2775.0	2654.4455445544554	120.55445544554459
31.215975	2726.0	2654.1782178217823	71.82178217821775
31.236407	2718.0	2653.910891089109	64.0891089108909
31.256838	2737.0	2653.633663366337	83.3663366336632
31.27727	2707.0	2653.3564356435645	53.64356435643549
31.297701	2661.0	2653.079207920792	7.920792079207786
31.318133	2704.0	2652.80198019802	51.19801980198008
31.338564	2682.0	2652.5445544554455	29.45544554455455
31.358995	2707.0	2652.2871287128714	54.712871287128564
31.379427	2687.0	2652.029702970297	34.97029702970303
31.399858	2778.0	2651.762376237624	126.23762376237619
31.42029	2654.0	2651.4950495049507	2.504950495049343
31.440721	2720.0	2651.2178217821784	68.78217821782164
31.461153	2675.0	2650.940594059406	24.059405940593933
31.481584	2735.0	2650.6237623762377	84.37623762376234
31.502016	2657.0	2650.3069306930693	6.693069306930738
31.522447	2696.0	2649.970297029703	46.02970297029697
31.542879	2705.0	2649.633663366337	55.366336633663195
31.56331	2736.0	2649.29702970297	86.70297029702988
31.583742	2704.0	2648.920792079208	55.079207920792214
31.604173	2640.0	2648.5445544554455	-8.54455445544545
31.624605	2716.0	2648.168316831683	67.83168316831689
31.645036	2700.0	2647.762376237624	52.23762376237619
31.665468	2649.0	2647.3465346534654	1.653465346534631
31.685899	2698.0	2646.930693069307	51.069306930693074
31.706331	2681.0	2646.5049504950493	34.49504950495066
31.726762	2709.0	2646.069306930693	62.930693069306926
31.747194	2806.0	2645.6039603960394	160.39603960396062
31.767625	2636.0	2645.138613861386	-9.138613861386148
31.788057	2676.0	2644.6138613861385	31.386138613861476
31.808488	2726.0	2644.089108910891	81.9108910891091
31.82892	2663.0	2643.4851485148515	19.514851485148483
31.849351	2649.0	2642.8811881188117	6.118811881188321
31.869783	2634.0	2642.267326732673	-8.267326732673155
31.890214	2661.0	2641.6039603960394	19.396039603960617
31.910645	2673.0	2640.9504950495048	32.04950495049525
31.931077	2714.0	2640.227722772277	73.77227722772295
31.951508	2710.0	2639.4851485148515	70.51485148514848
31.97194	2694.0	2638.7128712871286	55.287128712871436
31.992371	2729.0	2637.910891089109	91.0891089108909
32.012803	2709.0	2637.079207920792	71.92079207920779
32.033234	2680.0	2636.2475247524753	43.75247524752467
32.053666	2708.0	2635.4059405940593	72.5940594059407
32.074097	2698.0	2634.5643564356437	63.43564356435627
32.094529	2741.0	2633.7227722772277	107.2772277227723
32.11496	2703.0	2632.841584158416	70.15841584158397
32.135392	2680.0	2631.940594059406	48.05940594059393
32.155823	2685.0	2631.029702970297	53.97029702970303
32.176255	2675.0	2630.089108910891	44.9108910891091
32.196686	2683.0	2629.138613861386	53.86138613861385
32.217118	2647.0	2628.19801980198	18.80198019801992
32.237549	2660.0	2627.227722772277	32.77227722772295
32.257981	2683.0	2626.267326732673	56.732673267326845
32.278412	2707.0	2625.3267326732675	81.67326732673246
32.298844	2664.0	2624.3861386138615	39.613861386138524
32.319275	2668.0	2623.4356435643563	44.56435643564373
32.339707	2635.0	2622.4950495049507	12.504950495049343
32.360138	2685.0	2621.5346534653463	63.46534653465369
32.38057	2674.0	2620.5445544554455	53.45544554455455
32.401001	2657.0	2619.5544554455446	37.44554455445541
32.421432	2679.0	2618.5148514851485	60.48514851485152
32.441864	2663.0	2617.4356435643563	45.56435643564373
32.462295	2670.0	2616.3267326732675	53.67326732673246
32.482727	2747.0	2615.1881188118814	131.8118811881186
32.503158	2679.0	2614.039603960396	64.96039603960389
32.52359	2702.0	2612.8811881188117	89.11881188118832
32.544021	2673.0	2611.7227722772277	61.277227722772295
32.564453	2734.0	2610.5742574257424	123.42574257425758
32.584884	2698.0	2609.3861386138615	88.61386138613852
32.605316	2684.0	2608.19801980198	75.80198019801992
32.625747	2662.0	2607.009900990099	54.99009900990086
32.646179	2695.0	2605.8118811881186	89.1881188118814
32.66661	2683.0	2604.6138613861385	78.38613861386148
32.687042	2621.0	2603.4158415841584	17.584158415841557
32.707473	2705.0	2602.2178217821784	102.78217821782164
32.727905	2668.0	2600.9504950495048	67.04950495049525
32.748336	2668.0	2599.6633663366338	68.33663366336623
32.768768	2642.0	2598.366336633663	43.633663366336805
32.789199	2700.0	2597.0495049504952	102.95049504950475
32.809631	2669.0	2595.732673267327	73.26732673267315
32.830062	2717.0	2594.4158415841584	122.58415841584156
32.850494	2697.0	2593.09900990099	103.90099009900996
32.870925	2650.0	2591.772277227723	58.22772277227705
32.891357	2690.0	2590.4356435643563	99.56435643564373
32.911788	2608.0	2589.0	19.0
32.93222	2662.0	2587.5544554455446	74.44554455445541
32.952651	2690.0	2586.059405940594	103.94059405940607
32.973082	2643.0	2584.5742574257424	58.42574257425758
32.993514	2689.0	2583.089108910891	105.9108910891091
33.013945	2649.0	2581.6039603960394	67.39603960396062
33.034377	2624.0	2580.1188118811883	43.88118811881168
33.054808	2647.0	2578.633663366337	68.3663366336632
33.07524	2678.0	2577.138613861386	100.86138613861385
33.095671	2706.0	2575.6435643564355	130.3564356435645
33.116103	2709.0	2574.158415841584	134.84158415841603
33.136534	2674.0	2572.6732673267325	101.32673267326754
33.156966	2667.0	2571.19801980198	95.80198019801992
33.177397	2722.0	2569.7227722772277	152.2772277227723
33.197829	2688.0	2568.237623762376	119.76237623762381
33.21826	2650.0	2566.7524752475247	83.24752475247533
33.238692	2709.0	2565.267326732673	143.73267326732685
33.259123	2643.0	2563.8217821782177	79.17821782178225
33.279555	2614.0	2562.3762376237623	51.623762376237664
33.299986	2693.0	2560.930693069307	132.06930693069307
33.320418	2697.0	2559.4950495049507	137.50495049504934
33.340849	2644.0	2558.059405940594	85.94059405940607
33.361281	2660.0	2556.5742574257424	103.42574257425758
33.381712	2719.0	2555.089108910891	163.9108910891091
33.402144	2711.0	2553.6039603960394	157.39603960396062
33.422575	2720.0	2552.09900990099	167.90099009900996
33.443007	2676.0	2550.5643564356437	125.43564356435627
33.463438	2725.0	2549.039603960396	175.9603960396039
33.48387	2682.0	2547.5049504950493	134.49504950495066
33.504301	2617.0	2545.980198019802	71.01980198019783
33.524732	2668.0	2544.4554455445545	123.54455445544545
33.545164	2717.0	2542.940594059406	174.05940594059393
33.565595	2647.0	2541.4059405940593	105.5940594059407
33.586027	2715.0	2539.871287128713	175.128712871287
33.606458	2691.0	2538.3267326732675	152.67326732673246
33.62689	2675.0	2536.7524752475247	138.24752475247533
33.647321	2644.0	2535.2178217821784	108.78217821782164
33.667753	2649.0	2533.6732673267325	115.32673267326754
33.688184	2629.0	2532.138613861386	96.86138613861385
33.708616	2663.0	2530.633663366337	132.3663366336632
33.729047	2688.0	2529.1188118811883	158.88118811881168
33.749479	2689.0	2527.6138613861385	161.38613861386148
33.76991	2703.0	2526.1188118811883	176.88118811881168
33.790342	2614.0	2524.633663366337	89.3663366336632
33.810773	2743.0	2523.168316831683	219.83168316831689
33.831205	2649.0	2521.70297029703	127.29702970297012
33.851636	2653.0	2520.2871287128714	132.71287128712856
33.872068	2692.0	2518.871287128713	173.128712871287
33.892499	2650.0	2517.5346534653463	132.4653465346537
33.912931	2562.0	2516.1782178217823	45.821782178217745
33.933362	2665.0	2514.831683168317	150.16831683168311
33.953794	2711.0	2513.5148514851485	197.48514851485152
33.974225	2600.0	2512.168316831683	87.83168316831689
33.994657	2675.0	2510.891089108911	164.10891089108918
34.015088	2633.0	2509.6138613861385	123.38613861386148
34.035519	2629.0	2508.3762376237623	120.62376237623766
34.055951	2600.0	2507.158415841584	92.84158415841603
34.076382	2599.0	2505.980198019802	93.01980198019783
34.096814	2657.0	2504.80198019802	152.19801980198008
34.117245	2608.0	2503.633663366337	104.3663366336632
34.137677	2634.0	2502.4653465346537	131.5346534653463
34.158108	2633.0	2501.29702970297	131.70297029702988
34.17854	2651.0	2500.158415841584	150.84158415841603
34.198971	2643.0	2499.039603960396	143.9603960396039
34.219403	2664.0	2497.930693069307	166.06930693069307
34.239834	2620.0	2496.8217821782177	123.17821782178225
34.260266	2619.0	2495.7227722772277	123.2772277227723
34.280697	2640.0	2494.6237623762377	145.37623762376234
34.301129	2665.0	2493.5544554455446	171.4455445544554
34.32156	2574.0	2492.4851485148515	81.51485148514848
34.341992	2702.0	2491.4059405940593	210.5940594059407
34.362423	2638.0	2490.3069306930693	147.69306930693074
34.382855	2654.0	2489.2178217821784	164.78217821782164
34.403286	2680.0	2488.09900990099	191.90099009900996
34.423718	2662.0	2487.0	175.0
34.444149	2648.0	2485.910891089109	162.0891089108909
34.464581	2625.0	2484.8217821782177	140.17821782178225
34.485012	2594.0	2483.762376237624	110.23762376237619
34.505444	2581.0	2482.7425742574255	98.25742574257447
34.525875	2629.0	2481.7524752475247	147.24752475247533
34.546307	2594.0	2480.792079207921	113.20792079207922
34.566738	2644.0	2479.861386138614	164.13861386138615
34.587169	2618.0	2478.930693069307	139.06930693069307
34.607601	2557.0	2478.0	79.0
34.628032	2632.0	2477.079207920792	154.92079207920779
34.648464	2587.0	2476.158415841584	110.84158415841603
34.668895	2657.0	2475.237623762376	181.7623762376238
34.689327	2573.0	2474.3168316831684	98.6831683168316
34.709758	2566.0	2473.4059405940593	92.5940594059407
34.73019	2578.0	2472.4950495049507	105.50495049504934
34.750621	2530.0	2471.5841584158416	58.41584158415844
34.771053	2585.0	2470.6732673267325	114.32673267326754
34.791484	2565.0	2469.831683168317	95.16831683168311
34.811916	2556.0	2469.009900990099	86.99009900990086
34.832347	2572.0	2468.1782178217823	103.82178217821775
34.852779	2549.0	2467.366336633663	81.6336633663368
34.87321	2572.0	2466.5445544554455	105.45544554455455
34.893642	2542.0	2465.7227722772277	76.2772277227723
34.914073	2539.0	2464.891089108911	74.10891089108918
34.934505	2557.0	2464.069306930693	92.93069306930693
34.954936	2519.0	2463.2178217821784	55.78217821782164
34.975368	2534.0	2462.4653465346537	71.53465346534631
34.995799	2497.0	2461.6732673267325	35.32673267326754
35.016231	2545.0	2460.930693069307	84.06930693069307
35.036662	2528.0	2460.19801980198	67.80198019801992
35.057094	2529.0	2459.4455445544554	69.55445544554459
35.077525	2516.0	2458.6930693069307	57.30693069306926
35.097956	2568.0	2457.940594059406	110.05940594059393
35.118388	2561.0	2457.2178217821784	103.78217821782164
35.138819	2586.0	2456.4653465346537	129.5346534653463
35.159251	2480.0	2455.7128712871286	24.287128712871436
35.179682	2553.0	2454.960396039604	98.03960396039611
35.200114	2552.0	2454.207920792079	97.79207920792078
35.220545	2470.0	2453.4554455445545	16.54455445544545
35.240977	2560.0	2452.70297029703	107.29702970297012
35.261408	2514.0	2451.960396039604	62.03960396039611
35.28184	2518.0	2451.2178217821784	66.78217821782164
35.302271	2536.0	2450.4851485148515	85.51485148514848
35.322703	2578.0	2449.7524752475247	128.24752475247533
35.343134	2580.0	2449.019801980198	130.98019801980217
35.363566	2555.0	2448.2871287128714	106.71287128712856
35.383997	2504.0	2447.5544554455446	56.44554455445541
35.404429	2483.0	2446.8217821782177	36.178217821782255
35.42486	2552.0	2446.138613861386	105.86138613861385
35.445292	2535.0	2445.4554455445545	89.54455445544545
35.465723	2461.0	2444.772277227723	16.227722772277048
35.486155	2490.0	2444.108910891089	45.89108910891082
35.506586	2530.0	2443.4752475247524	86.52475247524762
35.527018	2463.0	2442.841584158416	20.158415841583974
35.547449	2521.0	2442.2178217821784	78.78217821782164
35.567881	2480.0	2441.5940594059407	38.4059405940593
35.588312	2473.0	2440.960396039604	32.03960396039611
35.608744	2536.0	2440.3564356435645	95.64356435643549
35.629175	2492.0	2439.762376237624	52.23762376237619
35.649606	2453.0	2439.158415841584	13.841584158416026
35.670038	2589.0	2438.5346534653463	150.4653465346537
35.690469	2493.0	2437.940594059406	55.05940594059393
35.710901	2485.0	2437.3465346534654	47.65346534653463
35.731332	2515.0	2436.762376237624	78.23762376237619
35.751764	2550.0	2436.1782178217823	113.82178217821775
35.772195	2533.0	2435.5940594059407	97.4059405940593
35.792627	2516.0	2435.019801980198	80.98019801980217
35.813058	2474.0	2434.4455445544554	39.55445544554459
35.83349	2441.0	2433.871287128713	7.128712871287007
35.853921	2494.0	2433.29702970297	60.70297029702988
35.874353	2530.0	2432.732673267327	97.26732673267315
35.894784	2529.0	2432.168316831683	96.83168316831689
35.915216	2421.0	2431.6138613861385	-10.613861386138524
35.935647	2497.0	2431.059405940594	65.94059405940607
35.956079	2498.0	2430.5049504950493	67.49504950495066
35.97651	2503.0	2429.960396039604	73.03960396039611
35.996942	2465.0	2429.4158415841584	35.58415841584156
36.017373	2469.0	2428.871287128713	40.12871287128701
36.037805	2476.0	2428.3564356435645	47.64356435643549
36.058236	2446.0	2427.841584158416	18.158415841583974
36.078668	2516.0	2427.3465346534654	88.65346534653463
36.099099	2500.0	2426.8514851485147	73.14851485148529
36.119531	2453.0	2426.3564356435645	26.64356435643549
36.139962	2466.0	2425.861386138614	40.13861386138615
36.160394	2518.0	2425.3762376237623	92.62376237623766
36.180825	2501.0	2424.8514851485147	76.14851485148529
36.201256	2516.0	2424.3168316831684	91.6831683168316
36.221688	2555.0	2423.762376237624	131.2376237623762
36.242119	2516.0	2423.2178217821784	92.78217821782164
36.262551	2450.0	2422.6534653465346	27.34653465346537
36.282982	2514.0	2422.089108910891	91.9108910891091
36.303414	2490.0	2421.5346534653463	68.46534653465369
36.323845	2491.0	2420.980198019802	70.01980198019783
36.344277	2479.0	2420.4356435643563	58.56435643564373
36.364708	2491.0	2419.891089108911	71.10891089108918
36.38514	2562.0	2419.2871287128714	142.71287128712856
36.405571	2585.0	2418.6831683168316	166.3168316831684
36.426003	2463.0	2418.089108910891	44.9108910891091
36.446434	2514.0	2417.4950495049507	96.50495049504934
36.466866	2487.0	2416.930693069307	70.06930693069307
36.487297	2454.0	2416.3465346534654	37.65346534653463
36.507729	2458.0	2415.762376237624	42.23762376237619
36.52816	2469.0	2415.1782178217823	53.821782178217745
36.548592	2467.0	2414.5940594059407	52.4059405940593
36.569023	2495.0	2414.0	81.0
36.589455	2524.0	2413.3960396039606	110.60396039603938
36.609886	2465.0	2412.792079207921	52.20792079207922
36.630318	2456.0	2412.168316831683	43.831683168316886
36.650749	2492.0	2411.5544554455446	80.44554455445541
36.671181	2467.0	2410.940594059406	56.05940594059393
36.691612	2449.0	2410.3069306930693	38.69306930693074
36.712043	2474.0	2409.7128712871286	64.28712871287144
36.732475	2415.0	2409.09900990099	5.9009900990099595
36.752906	2465.0	2408.4851485148515	56.51485148514848
36.773338	2483.0	2407.841584158416	75.15841584158397
36.793769	2455.0	2407.1782178217823	47.821782178217745
36.814201	2442.0	2406.4851485148515	35.51485148514848
36.834632	2471.0	2405.772277227723	65.22772277227705
36.855064	2484.0	2405.0495049504952	78.95049504950475
36.875495	2423.0	2404.29702970297	18.70297029702988
36.895927	2473.0	2403.5445544554455	69.45544554455455
36.916358	2454.0	2402.772277227723	51.22772277227705
36.93679	2416.0	2401.990099009901	14.00990099009914
36.957221	2423.0	2401.1881188118814	21.811881188118605
36.977653	2453.0	2400.3564356435645	52.64356435643549
36.998084	2450.0	2399.5148514851485	50.48514851485152
37.018516	2398.0	2398.6831683168316	-0.6831683168315976
37.038947	2400.0	2397.831683168317	2.1683168316831143
37.059379	2485.0	2397.019801980198	87.98019801980217
37.07981	2449.0	2396.207920792079	52.79207920792078
37.100242	2469.0	2395.3861386138615	73.61386138613852
37.120673	2410.0	2394.5841584158416	15.415841584158443
37.141105	2499.0	2393.732673267327	105.26732673267315
37.161536	2436.0	2392.8514851485147	43.14851485148529
37.181968	2462.0	2391.970297029703	70.02970297029697
37.202399	2534.0	2391.128712871287	142.871287128713
37.222831	2442.0	2390.2871287128714	51.712871287128564
37.243262	2441.0	2389.4455445544554	51.55445544554459
37.263693	2448.0	2388.6039603960394	59.39603960396062
37.284125	2433.0	2387.762376237624	45.23762376237619
37.304556	2432.0	2386.920792079208	45.079207920792214
37.324988	2413.0	2386.079207920792	26.920792079207786
37.345419	2434.0	2385.237623762376	48.76237623762381
37.365851	2394.0	2384.4059405940593	9.594059405940698
37.386282	2449.0	2383.5742574257424	65.42574257425758
37.406714	2442.0	2382.7425742574255	59.25742574257447
37.427145	2406.0	2381.910891089109	24.0891089108909
37.447577	2463.0	2381.079207920792	81.92079207920779
37.468008	2396.0	2380.2475247524753	15.752475247524671
37.48844	2485.0	2379.4158415841584	105.58415841584156
37.508871	2475.0	2378.5841584158416	96.41584158415844
37.529303	2447.0	2377.7524752475247	69.24752475247533
37.549734	2437.0	2376.920792079208	60.079207920792214
37.570166	2491.0	2376.089108910891	114.9108910891091
37.590597	2451.0	2375.2574257425745	75.74257425742553
37.611029	2387.0	2374.4257425742576	12.574257425742417
37.63146	2442.0	2373.5940594059407	68.4059405940593
37.651892	2394.0	2372.772277227723	21.227722772277048
37.672323	2436.0	2371.9504950495048	64.04950495049525
37.692755	2483.0	2371.138613861386	111.86138613861385
37.713186	2437.0	2370.3366336633662	66.66336633663377
37.733618	2450.0	2369.5643564356437	80.43564356435627
37.754049	2401.0	2368.792079207921	32.20792079207922
37.77448	2464.0	2368.019801980198	95.98019801980217
37.794912	2386.0	2367.2475247524753	18.75247524752467
37.815343	2445.0	2366.4752475247524	78.52475247524762
37.835775	2443.0	2365.70297029703	77.29702970297012
37.856206	2409.0	2364.940594059406	44.05940594059393
37.876638	2485.0	2364.1782178217823	120.82178217821775
37.897069	2416.0	2363.4158415841584	52.58415841584156
37.917501	2484.0	2362.6534653465346	121.34653465346537
37.937932	2428.0	2361.891089108911	66.10891089108918
37.958364	2464.0	2361.128712871287	102.87128712871299
37.978795	2379.0	2360.366336633663	18.633663366336805
37.999227	2494.0	2359.6039603960394	134.39603960396062
38.019658	2406.0	2358.841584158416	47.158415841583974
38.04009	2459.0	2358.089108910891	100.9108910891091
38.060521	2417.0	2357.3366336633662	59.66336633663377
38.080953	2375.0	2356.6039603960394	18.396039603960617
38.101384	2438.0	2355.871287128713	82.12871287128701
38.121816	2385.0	2355.138613861386	29.861386138613852
38.142247	2455.0	2354.4059405940593	100.5940594059407
38.162679	2495.0	2353.6732673267325	141.32673267326754
38.18311	2478.0	2352.9504950495048	125.04950495049525
38.203542	2415.0	2352.227722772277	62.77227722772295
38.223973	2429.0	2351.5049504950493	77.49504950495066
38.244405	2477.0	2350.8217821782177	126.17821782178225
38.264836	2459.0	2350.1485148514853	108.85148514851471
38.285268	2491.0	2349.4950495049507	141.50495049504934
38.305699	2446.0	2348.841584158416	97.15841584158397
38.32613	2493.0	2348.207920792079	144.79207920792078
38.346562	2461.0	2347.5742574257424	113.42574257425758
38.366993	2409.0	2346.960396039604	62.03960396039611
38.387425	2451.0	2346.3465346534654	104.65346534653463
38.407856	2439.0	2345.732673267327	93.26732673267315
38.428288	2448.0	2345.1188118811883	102.88118811881168
38.448719	2457.0	2344.5643564356437	112.43564356435627
38.469151	2417.0	2344.019801980198	72.98019801980217
38.489582	2454.0	2343.4851485148515	110.51485148514848
38.510014	2421.0	2342.9504950495048	78.04950495049525
38.530445	2429.0	2342.4257425742576	86.57425742574242
38.550877	2428.0	2341.920792079208	86.07920792079221
38.571308	2424.0	2341.4158415841584	82.58415841584156
38.59174	2414.0	2340.910891089109	73.0891089108909
38.612171	2532.0	2340.4059405940593	191.5940594059407
38.632603	2423.0	2339.910891089109	83.0891089108909
38.653034	2408.0	2339.4257425742576	68.57425742574242
38.673466	2381.0	2338.940594059406	42.05940594059393
38.693897	2405.0	2338.4752475247524	66.52475247524762
38.714329	2405.0	2338.009900990099	66.99009900990086
38.73476	2377.0	2337.5445544554455	39.45544554455455
38.755192	2425.0	2337.09900990099	87.90099009900996
38.775623	2419.0	2336.6534653465346	82.34653465346537
38.796055	2454.0	2336.227722772277	117.77227722772295
38.816486	2456.0	2335.80198019802	120.19801980198008
38.836917	2421.0	2335.4059405940593	85.5940594059407
38.857349	2398.0	2335.039603960396	62.96039603960389
38.87778	2427.0	2334.70297029703	92.29702970297012
38.898212	2492.0	2334.3861386138615	157.61386138613852
38.918643	2406.0	2334.079207920792	71.92079207920779
38.939075	2410.0	2333.80198019802	76.19801980198008
38.959506	2455.0	2333.5445544554455	121.45544554455455
38.979938	2479.0	2333.3069306930693	145.69306930693074
39.000369	2431.0	2333.089108910891	97.9108910891091
39.020801	2441.0	2332.891089108911	108.10891089108918
39.041232	2363.0	2332.732673267327	30.267326732673155
39.061664	2442.0	2332.5841584158416	109.41584158415844
39.082095	2377.0	2332.4653465346537	44.53465346534631
39.102527	2418.0	2332.366336633663	85.6336633663368
39.122958	2462.0	2332.2772277227723	129.7227722772277
39.14339	2360.0	2332.1881188118814	27.811881188118605
39.163821	2386.0	2332.108910891089	53.89108910891082
39.184253	2356.0	2332.029702970297	23.970297029703033
39.204684	2407.0	2332.0	75.0
39.225116	2383.0	2332.0	51.0
39.245547	2375.0	2332.0	43.0
39.265979	2369.0	2332.0	37.0
39.28641	2364.0	2332.0	32.0
39.306842	2366.0	2332.0	34.0
39.327273	2354.0	2332.0	22.0
39.347705	2398.0	2332.0	66.0
39.368136	2388.0	2332.0	56.0
39.388567	2372.0	2332.0	40.0
39.408999	2450.0	2332.0	118.0
39.42943	2406.0	2332.0	74.0
39.449862	2382.0	2332.0	50.0
39.470293	2341.0	2332.0	9.0
39.490725	2315.0	2332.0	-17.0
39.511156	2383.0	2332.0	51.0
39.531588	2358.0	2332.0	26.0
39.552019	2344.0	2332.0	12.0
39.572451	2381.0	2332.0	49.0
39.592882	2384.0	2332.0	52.0
39.613314	2402.0	2332.0	70.0
39.633745	2348.0	2332.0	16.0
39.654177	2316.0	2332.0	-16.0
39.674608	2328.0	2332.0	-4.0
39.69504	2341.0	2332.0	9.0
39.715471	2380.0	2332.0	48.0
39.735903	2417.0	2332.0	85.0
39.756334	2328.0	2332.0	-4.0
39.776766	2316.0	2332.0	-16.0
39.797197	2323.0	2332.0	-9.0
39.817629	2298.0	2332.0	-34.0
39.83806	2342.0	2332.0	10.0
39.858492	2347.0	2332.0	15.0
39.878923	2321.0	2332.0	-11.0
39.899355	2335.0	2332.0	3.0
39.919786	2352.0	2332.0	20.0
39.940217	2340.0	2332.0	8.0
39.960649	2340.0	2332.0	8.0
39.98108	2305.0	2332.0	-27.0
40.001512	2332.0	2332.0	0.0
