# Supplementary material for: Investigating the Impact of Amylopectin Chain-Length Distribution on the Structural and Functional Properties of Waxy Rice Starch
Source: Foods. 2025 Dec 2;14(23):4130. doi: 10.3390/foods14234130 (PMC12692052; doi:10.3390/foods14234130)
Supplement: Supplementary file 1 [file foods-14-04130-s001.zip › Supplementary data (XRD Analysed data)/Supplementary data (XRD Analysed data)/NGXN/XRD_peaks_table.csv]

(hkl)	2θ_RG (°)	2θ_meas (°)	Icorr_at_peak (a.u.)	d (Å)
-20	10.094	10.17155	340.3861386	8.689520974
-101	11.461	11.233987	332.1683168	7.869995603
-200	15.148	15.013811	1078.851485	5.896099872
-31	17.305	16.893507	977.3960396	5.244052022
-220	18.107	17.874218	1103.70297	4.95847351
-40	20.126	19.672188	232.1881188	4.509155029
-231	23.148	22.941225	1027.019802	3.873476238
-51	26.684	26.537166	278.1188119	3.356191872
-33	29.142	29.091101	111.8811881	3.067096164
-400	30.66	30.664325	181.8514851	2.913229541
-143	33.468	33.749479	239.5940594	2.653641773
-352	38.447	38.489582	197.6831683	2.337041117
-370	42.848
-424	47.46
