# Supplementary material for: Investigating the Impact of Amylopectin Chain-Length Distribution on the Structural and Functional Properties of Waxy Rice Starch
Source: Foods. 2025 Dec 2;14(23):4130. doi: 10.3390/foods14234130 (PMC12692052; doi:10.3390/foods14234130)
Supplement: Supplementary file 1 [file foods-14-04130-s001.zip › Supplementary data (XRD Analysed data)/Supplementary data (XRD Analysed data)/NGXN/XRD_processed.csv]

	intensity_raw	baseline_estimate	intensity_corrected
3.0001	719	497	222
3.020531	712	497	215
3.040963	682	497	185
3.061394	655	497	158
3.081826	623	497	126
3.102257	627	497	130
3.122689	625	497	128
3.14312	689	497	192
3.163552	602	497	105
3.183983	613	497	116
3.204415	623	497	126
3.224846	622	497	125
3.245278	576	497	79
3.265709	561	497	64
3.286141	596	497	99
3.306572	579	497	82
3.327004	614	497	117
3.347435	616	497	119
3.367867	582	497	85
3.388298	556	497	59
3.40873	578	497	81
3.429161	578	497	81
3.449593	584	497	87
3.470024	587	497	90
3.490456	556	497	59
3.510887	572	497	75
3.531319	569	497	72
3.55175	551	497	54
3.572181	571	497	74
3.592613	567	497	70
3.613044	500	497	3
3.633476	565	497	68
3.653907	523	497	26
3.674339	503	497	6
3.69477	552	497	55
3.715202	545	497	48
3.735633	550	497	53
3.756065	553	497	56
3.776496	535	497	38
3.796928	508	497	11
3.817359	533	497	36
3.837791	514	497	17
3.858222	504	497	7
3.878654	513	497	16
3.899085	521	497	24
3.919517	505	497	8
3.939948	518	497	21
3.96038	492	497	-5
3.980811	521	497	24
4.001243	511	497	14
4.021674	544	497	47
4.042106	515	497	18
4.062537	524	497	27
4.082968	486	497	-11
4.1034	499	497	2
4.123831	491	497	-6
4.144263	466	497	-31
4.164694	528	497	31
4.185126	571	497	74
4.205557	521	497	24
4.225989	484	497	-13
4.24642	471	497	-26
4.266852	516	497	19
4.287283	500	497	3
4.307715	505	497	8
4.328146	518	497	21
4.348578	476	497	-21
4.369009	514	497	17
4.389441	475	497	-22
4.409872	509	497	12
4.430304	478	497	-19
4.450735	524	497	27
4.471167	438	497	-59
4.491598	488	497	-9
4.51203	521	497	24
4.532461	513	497	16
4.552893	493	497	-4
4.573324	503	497	6
4.593756	506	497	9
4.614187	485	497	-12
4.634618	494	497	-3
4.65505	462	497	-35
4.675481	484	497	-13
4.695913	488	497	-9
4.716344	506	497	9
4.736776	538	497	41
4.757207	533	497	36
4.777639	529	497	32
4.79807	483	497	-14
4.818502	506	497	9
4.838933	496	497	-1
4.859365	462	497	-35
4.879796	524	497	27
4.900228	504	497	7
4.920659	514	497	17
4.941091	526	497	29
4.961522	507	497	10
4.981954	502	497	5
5.002385	558	497.019802	60.98019802
5.022817	497	497.039604	-0.03960396
5.043248	522	497.0594059	24.94059406
5.06368	550	497.0792079	52.92079208
5.084111	563	497.0990099	65.9009901
5.104543	527	497.1188119	29.88118812
5.124974	557	497.1485149	59.85148515
5.145405	567	497.1980198	69.8019802
5.165837	531	497.2574257	33.74257426
5.186268	525	497.3267327	27.67326733
5.2067	524	497.3960396	26.6039604
5.227131	532	497.4653465	34.53465347
5.247563	537	497.5346535	39.46534653
5.267994	543	497.6138614	45.38613861
5.288426	537	497.7029703	39.2970297
5.308857	572	497.7920792	74.20792079
5.329289	558	497.8811881	60.11881188
5.34972	563	497.970297	65.02970297
5.370152	549	498.0594059	50.94059406
5.390583	551	498.1584158	52.84158416
5.411015	538	498.2574257	39.74257426
5.431446	579	498.3762376	80.62376238
5.451878	561	498.5346535	62.46534653
5.472309	577	498.7029703	78.2970297
5.492741	553	498.8712871	54.12871287
5.513172	557	499.1089109	57.89108911
5.533604	557	499.3564356	57.64356436
5.554035	541	499.6237624	41.37623762
5.574467	558	499.8910891	58.10891089
5.594898	594	500.1683168	93.83168317
5.61533	609	500.4554455	108.5445545
5.635761	589	500.7524752	88.24752475
5.656193	538	501.0693069	36.93069307
5.676624	604	501.4059406	102.5940594
5.697055	609	501.7524752	107.2475248
5.717487	576	502.1089109	73.89108911
5.737918	568	502.5049505	65.4950495
5.75835	587	502.9009901	84.0990099
5.778781	634	503.2970297	130.7029703
5.799213	609	503.7029703	105.2970297
5.819644	605	504.1089109	100.8910891
5.840076	569	504.5445545	64.45544554
5.860507	603	505	98
5.880939	601	505.5148515	95.48514851
5.90137	562	506.039604	55.96039604
5.921802	615	506.5742574	108.4257426
5.942233	586	507.1287129	78.87128713
5.962665	598	507.7227723	90.27722772
5.983096	663	508.3168317	154.6831683
6.003528	602	508.9108911	93.08910891
6.023959	609	509.5148515	99.48514851
6.044391	609	510.1188119	98.88118812
6.064822	640	510.7227723	129.2772277
6.085254	605	511.3564356	93.64356436
6.105685	631	512	119
6.126117	632	512.6435644	119.3564356
6.146548	608	513.2970297	94.7029703
6.16698	606	513.990099	92.00990099
6.187411	650	514.6930693	135.3069307
6.207843	639	515.4059406	123.5940594
6.228274	600	516.1485149	83.85148515
6.248705	590	516.9306931	73.06930693
6.269137	632	517.7227723	114.2772277
6.289568	633	518.5346535	114.4653465
6.31	592	519.4158416	72.58415842
6.330431	673	520.3069307	152.6930693
6.350863	620	521.2178218	98.78217822
6.371294	596	522.1386139	73.86138614
6.391726	607	523.0792079	83.92079208
6.412157	660	524.039604	135.960396
6.432589	612	525.019802	86.98019802
6.45302	654	526.019802	127.980198
6.473452	644	527.039604	116.960396
6.493883	642	528.0693069	113.9306931
6.514315	666	529.1089109	136.8910891
6.534746	659	530.1584158	128.8415842
6.555178	663	531.2178218	131.7821782
6.575609	697	532.2871287	164.7128713
6.596041	623	533.3564356	89.64356436
6.616472	677	534.4356436	142.5643564
6.636904	686	535.5247525	150.4752475
6.657335	650	536.6138614	113.3861386
6.677767	655	537.7128713	117.2871287
6.698198	677	538.8217822	138.1782178
6.71863	654	539.9306931	114.0693069
6.739061	678	541.039604	136.960396
6.759492	642	542.1485149	99.85148515
6.779924	721	543.2871287	177.7128713
6.800355	664	544.4554455	119.5445545
6.820787	695	545.6237624	149.3762376
6.841218	730	546.8415842	183.1584158
6.86165	657	548.0891089	108.9108911
6.882081	698	549.4158416	148.5841584
6.902513	699	550.7524752	148.2475248
6.922944	679	552.0891089	126.9108911
6.943376	681	553.4356436	127.5643564
6.963807	719	554.8415842	164.1584158
6.984239	679	556.2574257	122.7425743
7.00467	728	557.6930693	170.3069307
7.025102	736	559.1287129	176.8712871
7.045533	712	560.5643564	151.4356436
7.065965	660	562	98
7.086396	680	563.4950495	116.5049505
7.106828	748	564.990099	183.009901
7.127259	704	566.5247525	137.4752475
7.147691	700	568.0594059	131.9405941
7.168122	704	569.6039604	134.3960396
7.188554	665	571.1584158	93.84158416
7.208985	711	572.7128713	138.2871287
7.229417	725	574.2673267	150.7326733
7.249848	731	575.8118812	155.1881188
7.27028	724	577.3861386	146.6138614
7.290711	720	578.970297	141.029703
7.311142	738	580.5643564	157.4356436
7.331574	730	582.1584158	147.8415842
7.352005	673	583.8118812	89.18811881
7.372437	687	585.4653465	101.5346535
7.392868	762	587.1584158	174.8415842
7.4133	743	588.8514851	154.1485149
7.433731	705	590.5544554	114.4455446
7.454163	721	592.2574257	128.7425743
7.474594	759	593.960396	165.039604
7.495026	741	595.6534653	145.3465347
7.515457	767	597.3168317	169.6831683
7.535889	769	599.019802	169.980198
7.55632	760	600.7326733	159.2673267
7.576752	753	602.4554455	150.5445545
7.597183	735	604.1881188	130.8118812
7.617615	750	605.9108911	144.0891089
7.638046	722	607.6435644	114.3564356
7.658478	701	609.3762376	91.62376238
7.678909	764	611.1089109	152.8910891
7.699341	714	612.8613861	101.1386139
7.719772	704	614.5940594	89.40594059
7.740204	748	616.3069307	131.6930693
7.760635	777	618.019802	158.980198
7.781067	733	619.7821782	113.2178218
7.801498	775	621.5148515	153.4851485
7.821929	800	623.2475248	176.7524752
7.842361	791	625	166
7.862792	791	626.7920792	164.2079208
7.883224	789	628.5841584	160.4158416
7.903655	813	630.3564356	182.6435644
7.924087	765	632.1188119	132.8811881
7.944518	783	633.8316832	149.1683168
7.96495	823	635.5544554	187.4455446
7.985381	753	637.2772277	115.7227723
8.005813	819	639.009901	179.990099
8.026244	841	640.7227723	200.2772277
8.046676	796	642.4455446	153.5544554
8.067107	794	644.1683168	149.8316832
8.087539	815	645.9009901	169.0990099
8.10797	800	647.6534653	152.3465347
8.128402	839	649.4356436	189.5643564
8.148833	800	651.1881188	148.8118812
8.169265	873	652.960396	220.039604
8.189696	818	654.7524752	163.2475248
8.210128	883	656.5841584	226.4158416
8.230559	816	658.3960396	157.6039604
8.250991	847	660.2277228	186.7722772
8.271422	836	662.049505	173.950495
8.291854	826	663.9009901	162.0990099
8.312285	827	665.7227723	161.2772277
8.332717	903	667.5544554	235.4455446
8.353148	835	669.3861386	165.6138614
8.373579	867	671.1584158	195.8415842
8.394011	858	672.9405941	185.0594059
8.414442	862	674.7227723	187.2772277
8.434874	924	676.5544554	247.4455446
8.455305	898	678.3861386	219.6138614
8.475737	862	680.2574257	181.7425743
8.496168	887	682.1683168	204.8316832
8.5166	876	684.0792079	191.9207921
8.537031	880	685.970297	194.029703
8.557463	860	687.8811881	172.1188119
8.577894	910	689.8019802	220.1980198
8.598326	889	691.7524752	197.2475248
8.618757	881	693.6930693	187.3069307
8.639189	950	695.6237624	254.3762376
8.65962	910	697.6831683	212.3168317
8.680052	971	699.7524752	271.2475248
8.700483	877	701.8217822	175.1782178
8.720915	940	703.9108911	236.0891089
8.741346	997	706	291
8.761778	947	708.1188119	238.8811881
8.782209	906	710.2673267	195.7326733
8.802641	953	712.4257426	240.5742574
8.823072	898	714.6633663	183.3366337
8.843504	929	716.8811881	212.1188119
8.863935	912	719.0990099	192.9009901
8.884366	928	721.3366337	206.6633663
8.904798	954	723.5841584	230.4158416
8.925229	988	725.9108911	262.0891089
8.945661	969	728.1782178	240.8217822
8.966092	931	730.4554455	200.5445545
8.986524	951	732.7326733	218.2673267
9.006955	947	735.049505	211.950495
9.027387	1003	737.3663366	265.6336634
9.047818	903	739.7029703	163.2970297
9.06825	940	742.029703	197.970297
9.088681	963	744.3861386	218.6138614
9.109113	906	746.7524752	159.2475248
9.129544	972	749.1188119	222.8811881
9.149976	971	751.4653465	219.5346535
9.170407	921	753.8316832	167.1683168
9.190839	986	756.2475248	229.7524752
9.21127	965	758.6633663	206.3366337
9.231702	987	761.1188119	225.8811881
9.252133	970	763.5544554	206.4455446
9.272565	911	766	145
9.292996	974	768.4356436	205.5643564
9.313428	1024	770.9108911	253.0891089
9.333859	992	773.3564356	218.6435644
9.354291	1020	775.8019802	244.1980198
9.374722	990	778.2475248	211.7524752
9.395154	1007	780.7722772	226.2277228
9.415585	1004	783.2574257	220.7425743
9.436016	981	785.7821782	195.2178218
9.456448	1008	788.2772277	219.7227723
9.476879	1039	790.7920792	248.2079208
9.497311	996	793.3861386	202.6138614
9.517742	1013	795.970297	217.029703
9.538174	1009	798.6237624	210.3762376
9.558605	979	801.2673267	177.7326733
9.579037	1004	803.9306931	200.0693069
9.599468	1010	806.5544554	203.4455446
9.6199	976	809.1881188	166.8118812
9.640331	1042	811.7524752	230.2475248
9.660763	1055	814.3861386	240.6138614
9.681194	1087	817.029703	269.970297
9.701626	1119	819.7029703	299.2970297
9.722057	1011	822.3663366	188.6336634
9.742489	1029	825.029703	203.970297
9.76292	1074	827.6732673	246.3267327
9.783352	1072	830.3168317	241.6831683
9.803783	1024	832.970297	191.029703
9.824215	1109	835.6336634	273.3663366
9.844646	1065	838.2574257	226.7425743
9.865078	1111	840.9009901	270.0990099
9.885509	1062	843.5643564	218.4356436
9.905941	1131	846.2574257	284.7425743
9.926372	1080	848.9108911	231.0891089
9.946804	1153	851.5742574	301.4257426
9.967235	1104	854.2475248	249.7524752
9.987666	1152	856.9306931	295.0693069
10.008098	1173	859.6435644	313.3564356
10.028529	1147	862.4059406	284.5940594
10.048961	1191	865.1683168	325.8316832
10.069392	1157	867.9009901	289.0990099
10.089824	1198	870.6435644	327.3564356
10.110255	1137	873.3861386	263.6138614
10.130687	1122	876.1386139	245.8613861
10.151118	1145	878.8811881	266.1188119
10.17155	1222	881.6138614	340.3861386
10.191981	1164	884.3366337	279.6633663
10.212413	1103	887.1287129	215.8712871
10.232844	1135	889.9306931	245.0693069
10.253276	1179	892.7128713	286.2871287
10.273707	1164	895.4950495	268.5049505
10.294139	1137	898.3564356	238.6435644
10.31457	1114	901.2178218	212.7821782
10.335002	1216	904.2079208	311.7920792
10.355433	1129	907.2079208	221.7920792
10.375865	1097	910.2277228	186.7722772
10.396296	1133	913.2970297	219.7029703
10.416728	1158	916.3663366	241.6336634
10.437159	1171	919.4851485	251.5148515
10.457591	1134	922.6534653	211.3465347
10.478022	1149	925.9009901	223.0990099
10.498453	1158	929.1485149	228.8514851
10.518885	1174	932.3861386	241.6138614
10.539316	1185	935.6138614	249.3861386
10.559748	1116	938.8019802	177.1980198
10.580179	1168	942	226
10.600611	1198	945.2178218	252.7821782
10.621042	1146	948.4356436	197.5643564
10.641474	1142	951.6633663	190.3366337
10.661905	1204	954.9108911	249.0891089
10.682337	1169	958.1683168	210.8316832
10.702768	1174	961.4455446	212.5544554
10.7232	1170	964.6138614	205.3861386
10.743631	1198	967.7722772	230.2277228
10.764063	1186	970.9306931	215.0693069
10.784494	1190	974.0891089	215.9108911
10.804926	1128	977.2376238	150.7623762
10.825357	1209	980.3960396	228.6039604
10.845789	1233	983.5544554	249.4455446
10.86622	1232	986.7128713	245.2871287
10.886652	1171	989.8019802	181.1980198
10.907083	1192	992.9009901	199.0990099
10.927515	1254	996	258
10.947946	1204	999.0891089	204.9108911
10.968378	1248	1002.158416	245.8415842
10.988809	1254	1005.128713	248.8712871
11.009241	1268	1008.079208	259.9207921
11.029672	1251	1011.069307	239.9306931
11.050103	1249	1014.059406	234.9405941
11.070535	1285	1017	268
11.090966	1255	1019.881188	235.1188119
11.111398	1305	1022.772277	282.2277228
11.131829	1342	1025.653465	316.3465347
11.152261	1317	1028.514851	288.4851485
11.172692	1321	1031.376238	289.6237624
11.193124	1309	1034.227723	274.7722772
11.213555	1317	1037.039604	279.960396
11.233987	1372	1039.831683	332.1683168
11.254418	1263	1042.564356	220.4356436
11.27485	1274	1045.29703	228.7029703
11.295281	1300	1047.980198	252.019802
11.315713	1305	1050.772277	254.2277228
11.336144	1274	1053.544554	220.4554455
11.356576	1376	1056.356436	319.6435644
11.377007	1241	1059.128713	181.8712871
11.397439	1309	1061.920792	247.0792079
11.41787	1308	1064.762376	243.2376238
11.438302	1253	1067.594059	185.4059406
11.458733	1274	1070.39604	203.6039604
11.479165	1367	1073.168317	293.8316832
11.499596	1363	1075.950495	287.049505
11.520028	1290	1078.821782	211.1782178
11.540459	1301	1081.722772	219.2772277
11.56089	1292	1084.594059	207.4059406
11.581322	1335	1087.485149	247.5148515
11.601753	1241	1090.316832	150.6831683
11.622185	1288	1093.168317	194.8316832
11.642616	1295	1096.019802	198.980198
11.663048	1257	1098.891089	158.1089109
11.683479	1344	1101.742574	242.2574257
11.703911	1304	1104.584158	199.4158416
11.724342	1244	1107.346535	136.6534653
11.744774	1242	1110.108911	131.8910891
11.765205	1300	1112.871287	187.1287129
11.785637	1259	1115.643564	143.3564356
11.806068	1293	1118.425743	174.5742574
11.8265	1251	1121.19802	129.8019802
11.846931	1238	1123.970297	114.029703
11.867363	1266	1126.752475	139.2475248
11.887794	1230	1129.524752	100.4752475
11.908226	1348	1132.277228	215.7227723
11.928657	1270	1135.009901	134.990099
11.949089	1292	1137.722772	154.2772277
11.96952	1280	1140.405941	139.5940594
11.989952	1255	1143.09901	111.9009901
12.010383	1235	1145.821782	89.17821782
12.030815	1271	1148.524752	122.4752475
12.051246	1241	1151.207921	89.79207921
12.071678	1277	1153.881188	123.1188119
12.092109	1286	1156.485149	129.5148515
12.11254	1298	1159.079208	138.9207921
12.132972	1224	1161.712871	62.28712871
12.153403	1302	1164.316832	137.6831683
12.173835	1266	1166.910891	99.08910891
12.194266	1263	1169.49505	93.5049505
12.214698	1301	1172.069307	128.9306931
12.235129	1219	1174.633663	44.36633663
12.255561	1271	1177.178218	93.82178218
12.275992	1285	1179.653465	105.3465347
12.296424	1319	1182.09901	136.9009901
12.316855	1338	1184.544554	153.4554455
12.337287	1251	1186.940594	64.05940594
12.357718	1353	1189.237624	163.7623762
12.37815	1337	1191.50495	145.4950495
12.398581	1280	1193.643564	86.35643564
12.419013	1306	1195.712871	110.2871287
12.439444	1309	1197.752475	111.2475248
12.459876	1316	1199.722772	116.2772277
12.480307	1297	1201.70297	95.2970297
12.500739	1288	1203.653465	84.34653465
12.52117	1318	1205.534653	112.4653465
12.541602	1287	1207.316832	79.68316832
12.562033	1287	1209.039604	77.96039604
12.582465	1355	1210.752475	144.2475248
12.602896	1327	1212.415842	114.5841584
12.623328	1360	1214.059406	145.9405941
12.643759	1336	1215.70297	120.2970297
12.66419	1280	1217.326733	62.67326733
12.684622	1300	1218.920792	81.07920792
12.705053	1338	1220.485149	117.5148515
12.725485	1286	1221.990099	64.00990099
12.745916	1324	1223.485149	100.5148515
12.766348	1349	1224.960396	124.039604
12.786779	1352	1226.465347	125.5346535
12.807211	1376	1227.960396	148.039604
12.827642	1311	1229.455446	81.54455446
12.848074	1376	1230.930693	145.0693069
12.868505	1346	1232.405941	113.5940594
12.888937	1327	1233.831683	93.16831683
12.909368	1361	1235.237624	125.7623762
12.9298	1383	1236.633663	146.3663366
12.950231	1362	1238.019802	123.980198
12.970663	1340	1239.39604	100.6039604
12.991094	1427	1240.742574	186.2574257
13.011526	1334	1242.168317	91.83168317
13.031957	1371	1243.564356	127.4356436
13.052389	1388	1244.970297	143.029703
13.07282	1286	1246.386139	39.61386139
13.093252	1321	1247.752475	73.24752475
13.113683	1414	1249.158416	164.8415842
13.134115	1441	1250.594059	190.4059406
13.154546	1419	1252.049505	166.950495
13.174977	1415	1253.514851	161.4851485
13.195409	1374	1255	119
13.21584	1426	1256.485149	169.5148515
13.236272	1412	1257.980198	154.019802
13.256703	1364	1259.49505	104.5049505
13.277135	1391	1261.039604	129.960396
13.297566	1391	1262.584158	128.4158416
13.317998	1463	1264.168317	198.8316832
13.338429	1436	1265.772277	170.2277228
13.358861	1413	1267.376238	145.6237624
13.379292	1394	1268.881188	125.1188119
13.399724	1430	1270.376238	159.6237624
13.420155	1405	1271.841584	133.1584158
13.440587	1410	1273.326733	136.6732673
13.461018	1375	1274.851485	100.1485149
13.48145	1433	1276.346535	156.6534653
13.501881	1482	1277.871287	204.1287129
13.522313	1469	1279.366337	189.6336634
13.542744	1440	1280.910891	159.0891089
13.563176	1495	1282.415842	212.5841584
13.583607	1528	1283.831683	244.1683168
13.604039	1543	1285.217822	257.7821782
13.62447	1437	1286.613861	150.3861386
13.644902	1461	1288.019802	172.980198
13.665333	1488	1289.425743	198.5742574
13.685765	1439	1290.821782	148.1782178
13.706196	1425	1292.188119	132.8118812
13.726627	1444	1293.594059	150.4059406
13.747059	1563	1295.049505	267.950495
13.76749	1575	1296.534653	278.4653465
13.787922	1522	1298.009901	223.990099
13.808353	1547	1299.49505	247.5049505
13.828785	1509	1301.049505	207.950495
13.849216	1570	1302.643564	267.3564356
13.869648	1547	1304.237624	242.7623762
13.890079	1552	1305.841584	246.1584158
13.910511	1535	1307.455446	227.5445545
13.930942	1657	1309.059406	347.9405941
13.951374	1632	1310.693069	321.3069307
13.971805	1578	1312.386139	265.6138614
13.992237	1650	1314.079208	335.9207921
14.012668	1639	1315.782178	323.2178218
14.0331	1622	1317.49505	304.5049505
14.053531	1605	1319.217822	285.7821782
14.073963	1630	1320.930693	309.0693069
14.094394	1645	1322.653465	322.3465347
14.114826	1725	1324.39604	400.6039604
14.135257	1680	1326.118812	353.8811881
14.155689	1740	1327.851485	412.1485149
14.17612	1687	1329.613861	357.3861386
14.196552	1699	1331.50495	367.4950495
14.216983	1723	1333.415842	389.5841584
14.237414	1773	1335.386139	437.6138614
14.257846	1768	1337.485149	430.5148515
14.278277	1753	1339.643564	413.3564356
14.298709	1766	1341.871287	424.1287129
14.31914	1790	1344.237624	445.7623762
14.339572	1716	1346.732673	369.2673267
14.360003	1886	1349.277228	536.7227723
14.380435	1876	1351.891089	524.1089109
14.400866	1856	1354.584158	501.4158416
14.421298	1917	1357.316832	559.6831683
14.441729	1888	1360.049505	527.950495
14.462161	1930	1362.831683	567.1683168
14.482592	2008	1365.722772	642.2772277
14.503024	1951	1368.683168	582.3168317
14.523455	1949	1371.693069	577.3069307
14.543887	1956	1374.70297	581.2970297
14.564318	2080	1377.950495	702.049505
14.58475	2099	1381.366337	717.6336634
14.605181	2056	1384.861386	671.1386139
14.625613	2074	1388.376238	685.6237624
14.646044	2106	1391.960396	714.039604
14.666476	2142	1395.60396	746.3960396
14.686907	2146	1399.29703	746.7029703
14.707339	2083	1403.029703	679.970297
14.72777	2208	1406.990099	801.009901
14.748202	2210	1411.019802	798.980198
14.768633	2219	1415.168317	803.8316832
14.789064	2364	1419.485149	944.5148515
14.809496	2323	1423.871287	899.1287129
14.829927	2307	1428.277228	878.7227723
14.850359	2368	1432.782178	935.2178218
14.87079	2362	1437.415842	924.5841584
14.891222	2365	1442.168317	922.8316832
14.911653	2431	1446.940594	984.0594059
14.932085	2407	1451.762376	955.2376238
14.952516	2401	1456.752475	944.2475248
14.972948	2520	1462.386139	1057.613861
14.993379	2463	1468.217822	994.7821782
15.013811	2553	1474.148515	1078.851485
15.034242	2539	1480.089109	1058.910891
15.054674	2529	1486.316832	1042.683168
15.075105	2471	1492.584158	978.4158416
15.095537	2469	1499.029703	969.970297
15.115968	2518	1505.475248	1012.524752
15.1364	2418	1511.960396	906.039604
15.156831	2567	1518.574257	1048.425743
15.177263	2551	1525.287129	1025.712871
15.197694	2458	1532.108911	925.8910891
15.218126	2539	1538.930693	1000.069307
15.238557	2396	1545.742574	850.2574257
15.258989	2502	1552.544554	949.4554455
15.27942	2364	1559.366337	804.6336634
15.299852	2387	1566.227723	820.7722772
15.320283	2436	1573.405941	862.5940594
15.340714	2479	1580.623762	898.3762376
15.361146	2378	1587.841584	790.1584158
15.381577	2461	1595.009901	865.990099
15.402009	2450	1602.168317	847.8316832
15.42244	2390	1609.326733	780.6732673
15.442872	2343	1616.50495	726.4950495
15.463303	2356	1623.792079	732.2079208
15.483735	2332	1631.079208	700.9207921
15.504166	2323	1638.386139	684.6138614
15.524598	2207	1645.653465	561.3465347
15.545029	2236	1652.891089	583.1089109
15.565461	2124	1660.118812	463.8811881
15.585892	2234	1667.326733	566.6732673
15.606324	2218	1674.49505	543.5049505
15.626755	2185	1681.653465	503.3465347
15.647187	2135	1688.851485	446.1485149
15.667618	2161	1696.059406	464.9405941
15.68805	2229	1703.19802	525.8019802
15.708481	2082	1710.306931	371.6930693
15.728913	2049	1717.405941	331.5940594
15.749344	2139	1724.811881	414.1881188
15.769776	1970	1732.217822	237.7821782
15.790207	2059	1739.554455	319.4455446
15.810639	2140	1746.841584	393.1584158
15.83107	2005	1754.09901	250.9009901
15.851501	2056	1761.356436	294.6435644
15.871933	2084	1768.584158	315.4158416
15.892364	2080	1775.70297	304.2970297
15.912796	2089	1782.772277	306.2277228
15.933227	1998	1789.821782	208.1782178
15.953659	2148	1796.792079	351.2079208
15.97409	2014	1803.752475	210.2475248
15.994522	2004	1810.70297	193.2970297
16.014953	2058	1817.475248	240.5247525
16.035385	2092	1824.188119	267.8118812
16.055816	2073	1830.792079	242.2079208
16.076248	1984	1837.376238	146.6237624
16.096679	2062	1843.90099	218.0990099
16.117111	2157	1850.346535	306.6534653
16.137542	2059	1856.762376	202.2376238
16.157974	2078	1863.148515	214.8514851
16.178405	2000	1869.49505	130.5049505
16.198837	2137	1875.811881	261.1881188
16.219268	2134	1882.118812	251.8811881
16.2397	2195	1888.346535	306.6534653
16.260131	2169	1894.29703	274.7029703
16.280563	2202	1900.19802	301.8019802
16.300994	2243	1906.039604	336.960396
16.321426	2233	1911.752475	321.2475248
16.341857	2201	1917.39604	283.6039604
16.362289	2277	1922.950495	354.049505
16.38272	2296	1928.316832	367.6831683
16.403151	2350	1933.534653	416.4653465
16.423583	2382	1938.693069	443.3069307
16.444014	2430	1943.772277	486.2277228
16.464446	2445	1948.70297	496.2970297
16.484877	2355	1953.594059	401.4059406
16.505309	2503	1958.485149	544.5148515
16.52574	2454	1963.168317	490.8316832
16.546172	2607	1967.742574	639.2574257
16.566603	2562	1972.247525	589.7524752
16.587035	2561	1976.70297	584.2970297
16.607466	2535	1981.128713	553.8712871
16.627898	2675	1985.287129	689.7128713
16.648329	2634	1989.277228	644.7227723
16.668761	2682	1993.188119	688.8118812
16.689192	2658	1997.059406	660.9405941
16.709624	2700	2000.831683	699.1683168
16.730055	2674	2004.544554	669.4554455
16.750487	2748	2008.207921	739.7920792
16.770918	2882	2011.80198	870.1980198
16.79135	2785	2015.168317	769.8316832
16.811781	2854	2018.49505	835.5049505
16.832213	2832	2021.673267	810.3267327
16.852644	2863	2024.683168	838.3168317
16.873076	2809	2027.653465	781.3465347
16.893507	3008	2030.60396	977.3960396
16.913938	2904	2033.405941	870.5940594
16.93437	2890	2036.049505	853.950495
16.954801	2883	2038.564356	844.4356436
16.975233	2866	2041.089109	824.9108911
16.995664	2912	2043.564356	868.4356436
17.016096	3020	2045.891089	974.1089109
17.036527	2921	2047.564356	873.4356436
17.056959	3021	2049.039604	971.960396
17.07739	2929	2050.415842	878.5841584
17.097822	2953	2051.772277	901.2277228
17.118253	2933	2052.851485	880.1485149
17.138685	2974	2053.792079	920.2079208
17.159116	2921	2054.544554	866.4554455
17.179548	2987	2055.277228	931.7227723
17.199979	2990	2055.950495	934.049505
17.220411	2903	2056.485149	846.5148515
17.240842	2938	2056.871287	881.1287129
17.261274	2928	2057.089109	870.9108911
17.281705	2898	2057.287129	840.7128713
17.302137	2935	2057.425743	877.5742574
17.322568	2847	2057.544554	789.4554455
17.343	2944	2057.60396	886.3960396
17.363431	2944	2057.584158	886.4158416
17.383863	2733	2057.207921	675.7920792
17.404294	2880	2056.762376	823.2376238
17.424726	2851	2056.306931	794.6930693
17.445157	2885	2055.80198	829.1980198
17.465588	2743	2055.277228	687.7227723
17.48602	2904	2054.732673	849.2673267
17.506451	2854	2054.049505	799.950495
17.526883	2913	2053.257426	859.7425743
17.547314	2776	2052.445545	723.5544554
17.567746	2819	2051.584158	767.4158416
17.588177	3000	2050.653465	949.3465347
17.608609	2924	2049.722772	874.2772277
17.62904	2892	2048.772277	843.2277228
17.649472	2928	2047.811881	880.1881188
17.669903	2873	2046.811881	826.1881188
17.690335	2889	2045.811881	843.1881188
17.710766	2966	2044.742574	921.2574257
17.731198	2932	2043.643564	888.3564356
17.751629	2988	2042.534653	945.4653465
17.772061	2996	2041.425743	954.5742574
17.792492	2967	2040.306931	926.6930693
17.812924	3080	2038.871287	1041.128713
17.833355	3084	2037.356436	1046.643564
17.853787	3052	2035.831683	1016.168317
17.874218	3138	2034.29703	1103.70297
17.89465	2972	2032.712871	939.2871287
17.915081	3041	2031.079208	1009.920792
17.935513	3092	2029.435644	1062.564356
17.955944	3031	2027.792079	1003.207921
17.976375	3094	2026.108911	1067.891089
17.996807	2988	2024.425743	963.5742574
18.017238	3053	2022.811881	1030.188119
18.03767	3084	2021.188119	1062.811881
18.058101	3102	2019.564356	1082.435644
18.078533	3038	2018.079208	1019.920792
18.098964	3113	2016.594059	1096.405941
18.119396	2929	2015.188119	913.8118812
18.139827	2991	2013.792079	977.2079208
18.160259	3044	2012.386139	1031.613861
18.18069	3089	2011.029703	1077.970297
18.201122	2932	2009.673267	922.3267327
18.221553	2972	2008.326733	963.6732673
18.241985	2904	2007	897
18.262416	2900	2005.693069	894.3069307
18.282848	2912	2004.386139	907.6138614
18.303279	2719	2003.128713	715.8712871
18.323711	2878	2001.980198	876.019802
18.344142	2643	2000.851485	642.1485149
18.364574	2845	1999.712871	845.2871287
18.385005	2662	1998.574257	663.4257426
18.405437	2632	1997.445545	634.5544554
18.425868	2641	1996.336634	644.6633663
18.4463	2658	1995.277228	662.7227723
18.466731	2564	1994.237624	569.7623762
18.487163	2612	1993.158416	618.8415842
18.507594	2547	1992.089109	554.9108911
18.528025	2547	1991.089109	555.9108911
18.548457	2506	1990.089109	515.9108911
18.568888	2503	1989.089109	513.9108911
18.58932	2415	1988.247525	426.7524752
18.609751	2473	1987.405941	485.5940594
18.630183	2332	1986.564356	345.4356436
18.650614	2415	1985.722772	429.2772277
18.671046	2417	1984.881188	432.1188119
18.691477	2285	1984.039604	300.960396
18.711909	2341	1983.19802	357.8019802
18.73234	2331	1982.356436	348.6435644
18.752772	2386	1981.534653	404.4653465
18.773203	2245	1980.742574	264.2574257
18.793635	2323	1979.950495	343.049505
18.814066	2234	1979.158416	254.8415842
18.834498	2282	1978.366337	303.6336634
18.854929	2228	1977.574257	250.4257426
18.875361	2260	1976.752475	283.2475248
18.895792	2257	1975.960396	281.039604
18.916224	2225	1975.168317	249.8316832
18.936655	2143	1974.346535	168.6534653
18.957087	2190	1973.524752	216.4752475
18.977518	2173	1972.70297	200.2970297
18.99795	2171	1971.910891	199.0891089
19.018381	2117	1971.118812	145.8811881
19.038813	2148	1970.29703	177.7029703
19.059244	2128	1969.475248	158.5247525
19.079675	2103	1968.633663	134.3663366
19.100107	2113	1967.792079	145.2079208
19.120538	2093	1966.950495	126.049505
19.14097	2018	1966.108911	51.89108911
19.161401	1986	1965.267327	20.73267327
19.181833	2020	1964.415842	55.58415842
19.202264	2084	1963.574257	120.4257426
19.222696	2041	1962.732673	78.26732673
19.243127	2051	1961.891089	89.10891089
19.263559	1979	1961.059406	17.94059406
19.28399	2088	1960.227723	127.7722772
19.304422	1983	1959.405941	23.59405941
19.324853	2025	1958.613861	66.38613861
19.345285	1993	1957.821782	35.17821782
19.365716	2012	1957.049505	54.95049505
19.386148	2092	1956.287129	135.7128713
19.406579	2049	1955.554455	93.44554455
19.427011	2020	1954.841584	65.15841584
19.447442	1954	1954.138614	-0.138613861
19.467874	2048	1953.435644	94.56435644
19.488305	2023	1952.742574	70.25742574
19.508737	2014	1952.079208	61.92079208
19.529168	2006	1951.425743	54.57425743
19.5496	2051	1950.792079	100.2079208
19.570031	2073	1950.267327	122.7326733
19.590462	2010	1949.742574	60.25742574
19.610894	2026	1949.227723	76.77227723
19.631325	2037	1948.722772	88.27722772
19.651757	2075	1948.267327	126.7326733
19.672188	2180	1947.811881	232.1881188
19.69262	2056	1947.356436	108.6435644
19.713051	2077	1946.90099	130.0990099
19.733483	2094	1946.475248	147.5247525
19.753914	1951	1946.049505	4.95049505
19.774346	1991	1945.643564	45.35643564
19.794777	2054	1945.237624	108.7623762
19.815209	2053	1944.841584	108.1584158
19.83564	2025	1944.445545	80.55445545
19.856072	2126	1944.059406	181.9405941
19.876503	2056	1943.673267	112.3267327
19.896935	2004	1943.366337	60.63366337
19.917366	2034	1943.069307	90.93069307
19.937798	2048	1942.782178	105.2178218
19.958229	2090	1942.544554	147.4554455
19.978661	2050	1942.356436	107.6435644
19.999092	1986	1942.178218	43.82178218
20.019524	2026	1942	84
20.039955	2100	1941.861386	158.1386139
20.060387	2130	1941.722772	188.2772277
20.080818	2064	1941.584158	122.4158416
20.10125	2032	1941.455446	90.54455446
20.121681	2040	1941.326733	98.67326733
20.142112	2072	1941.19802	130.8019802
20.162544	2085	1941.069307	143.9306931
20.182975	2125	1940.960396	184.039604
20.203407	1993	1940.851485	52.14851485
20.223838	2059	1940.782178	118.2178218
20.24427	1946	1940.712871	5.287128713
20.264701	2024	1940.643564	83.35643564
20.285133	1979	1940.584158	38.41584158
20.305564	1927	1940.524752	-13.52475248
20.325996	1986	1940.465347	45.53465347
20.346427	1992	1940.405941	51.59405941
20.366859	2017	1940.346535	76.65346535
20.38729	1980	1940.287129	39.71287129
20.407722	1953	1940.237624	12.76237624
20.428153	2011	1940.19802	70.8019802
20.448585	1983	1940.158416	42.84158416
20.469016	2032	1940.118812	91.88118812
20.489448	1951	1940.079208	10.92079208
20.509879	2007	1940.039604	66.96039604
20.530311	1971	1940	31
20.550742	1899	1940	-41
20.571174	1947	1940	7
20.591605	1944	1940	4
20.612037	1890	1940	-50
20.632468	1969	1940	29
20.652899	1986	1940	46
20.673331	1981	1940	41
20.693762	1914	1940	-26
20.714194	1939	1940	-1
20.734625	1940	1940	0
20.755057	1910	1940	-30
20.775488	1915	1940	-25
20.79592	2031	1940	91
20.816351	1923	1940	-17
20.836783	1988	1940	48
20.857214	1894	1940	-46
20.877646	1891	1940	-49
20.898077	1958	1940	18
20.918509	1970	1940	30
20.93894	1964	1940	24
20.959372	1878	1940	-62
20.979803	1959	1940	19
21.000235	1879	1940	-61
21.020666	1974	1940	34
21.041098	1953	1940	13
21.061529	2018	1940	78
21.081961	2010	1940	70
21.102392	1866	1940	-74
21.122824	1945	1940	5
21.143255	1968	1940	28
21.163687	1997	1940	57
21.184118	1899	1940	-41
21.204549	1855	1940	-85
21.224981	1888	1940	-52
21.245412	1948	1940	8
21.265844	1990	1940	50
21.286275	1910	1940	-30
21.306707	1983	1940	43
21.327138	1974	1940	34
21.34757	1983	1940.029703	42.97029703
21.368001	1997	1940.059406	56.94059406
21.388433	1965	1940.089109	24.91089109
21.408864	1935	1940.118812	-5.118811881
21.429296	1939	1940.148515	-1.148514851
21.449727	1985	1940.178218	44.82178218
21.470159	1961	1940.207921	20.79207921
21.49059	1968	1940.207921	27.79207921
21.511022	2000	1940.19802	59.8019802
21.531453	1954	1940.188119	13.81188119
21.551885	1876	1940.178218	-64.17821782
21.572316	2006	1940.168317	65.83168317
21.592748	1981	1940.158416	40.84158416
21.613179	1996	1940.148515	55.85148515
21.633611	1967	1940.108911	26.89108911
21.654042	1943	1940.069307	2.930693069
21.674474	1958	1940.019802	17.98019802
21.694905	2023	1939.881188	83.11881188
21.715337	2001	1939.712871	61.28712871
21.735768	2000	1939.544554	60.45544554
21.756199	2023	1939.306931	83.69306931
21.776631	2025	1939.059406	85.94059406
21.797062	1958	1938.811881	19.18811881
21.817494	1969	1938.514851	30.48514851
21.837925	2017	1938.148515	78.85148515
21.858357	2105	1937.772277	167.2277228
21.878788	2068	1937.366337	130.6336634
21.89922	2040	1936.960396	103.039604
21.919651	2052	1936.554455	115.4455446
21.940083	2016	1936.039604	79.96039604
21.960514	2119	1935.514851	183.4851485
21.980946	2123	1934.910891	188.0891089
22.001377	2123	1934.306931	188.6930693
22.021809	2051	1933.693069	117.3069307
22.04224	2091	1933.059406	157.9405941
22.062672	2127	1932.415842	194.5841584
22.083103	2144	1931.732673	212.2673267
22.103535	2201	1931	270
22.123966	2235	1930.188119	304.8118812
22.144398	2201	1929.346535	271.6534653
22.164829	2167	1928.445545	238.5544554
22.185261	2129	1927.465347	201.5346535
22.205692	2183	1926.158416	256.8415842
22.226124	2176	1924.742574	251.2574257
22.246555	2220	1923.29703	296.7029703
22.266986	2248	1921.742574	326.2574257
22.287418	2256	1920.089109	335.9108911
22.307849	2262	1918.405941	343.5940594
22.328281	2319	1916.712871	402.2871287
22.348712	2245	1915	330
22.369144	2346	1913.267327	432.7326733
22.389575	2346	1911.49505	434.5049505
22.410007	2354	1909.49505	444.5049505
22.430438	2425	1907.475248	517.5247525
22.45087	2321	1905.455446	415.5445545
22.471301	2357	1903.356436	453.6435644
22.491733	2378	1901.178218	476.8217822
22.512164	2427	1898.990099	528.009901
22.532596	2486	1896.732673	589.2673267
22.553027	2547	1894.366337	652.6336634
22.573459	2551	1891.891089	659.1089109
22.59389	2521	1889.405941	631.5940594
22.614322	2485	1886.920792	598.0792079
22.634753	2516	1884.435644	631.5643564
22.655185	2589	1881.861386	707.1386139
22.675616	2588	1879.188119	708.8118812
22.696048	2616	1876.49505	739.5049505
22.716479	2739	1873.633663	865.3663366
22.736911	2612	1870.772277	741.2277228
22.757342	2674	1867.90099	806.0990099
22.777774	2587	1864.881188	722.1188119
22.798205	2809	1861.841584	947.1584158
22.818636	2706	1858.762376	847.2376238
22.839068	2723	1855.673267	867.3267327
22.859499	2759	1852.564356	906.4356436
22.879931	2770	1849.455446	920.5445545
22.900362	2741	1846.336634	894.6633663
22.920794	2718	1843.158416	874.8415842
22.941225	2867	1839.980198	1027.019802
22.961657	2844	1836.752475	1007.247525
22.982088	2740	1833.465347	906.5346535
23.00252	2721	1830.178218	890.8217822
23.022951	2839	1826.881188	1012.118812
23.043383	2728	1823.554455	904.4455446
23.063814	2730	1820.227723	909.7722772
23.084246	2779	1816.90099	962.0990099
23.104677	2730	1813.564356	916.4356436
23.125109	2746	1810.19802	935.8019802
23.14554	2717	1806.831683	910.1683168
23.165972	2696	1803.445545	892.5544554
23.186403	2751	1800.059406	950.9405941
23.206835	2653	1796.673267	856.3267327
23.227266	2720	1793.277228	926.7227723
23.247698	2743	1789.861386	953.1386139
23.268129	2644	1786.445545	857.5544554
23.288561	2743	1783.029703	959.970297
23.308992	2632	1779.613861	852.3861386
23.329423	2672	1776.168317	895.8316832
23.349855	2675	1772.722772	902.2772277
23.370286	2593	1769.277228	823.7227723
23.390718	2622	1765.80198	856.1980198
23.411149	2503	1762.29703	740.7029703
23.431581	2665	1758.792079	906.2079208
23.452012	2543	1755.287129	787.7128713
23.472444	2611	1751.782178	859.2178218
23.492875	2469	1748.277228	720.7227723
23.513307	2477	1744.772277	732.2277228
23.533738	2511	1741.267327	769.7326733
23.55417	2542	1737.792079	804.2079208
23.574601	2456	1734.326733	721.6732673
23.595033	2473	1730.861386	742.1386139
23.615464	2397	1727.39604	669.6039604
23.635896	2507	1723.910891	783.0891089
23.656327	2429	1720.425743	708.5742574
23.676759	2398	1716.940594	681.0594059
23.69719	2446	1713.435644	732.5643564
23.717622	2419	1709.930693	709.0693069
23.738053	2417	1706.425743	710.5742574
23.758485	2388	1702.980198	685.019802
23.778916	2428	1699.554455	728.4455446
23.799348	2384	1696.118812	687.8811881
23.819779	2341	1692.732673	648.2673267
23.840211	2328	1689.356436	638.6435644
23.860642	2342	1685.970297	656.029703
23.881073	2302	1682.60396	619.3960396
23.901505	2321	1679.29703	641.7029703
23.921936	2320	1675.990099	644.009901
23.942368	2130	1672.673267	457.3267327
23.962799	2258	1669.306931	588.6930693
23.983231	2230	1665.920792	564.0792079
24.003662	2222	1662.623762	559.3762376
24.024094	2265	1659.326733	605.6732673
24.044525	2235	1656.089109	578.9108911
24.064957	2244	1652.851485	591.1485149
24.085388	2182	1649.594059	532.4059406
24.10582	2239	1646.346535	592.6534653
24.126251	2192	1643.09901	548.9009901
24.146683	2134	1639.841584	494.1584158
24.167114	2153	1636.60396	516.3960396
24.187546	2193	1633.356436	559.6435644
24.207977	2127	1630.118812	496.8811881
24.228409	2114	1626.811881	487.1881188
24.24884	2120	1623.584158	496.4158416
24.269272	2100	1620.683168	479.3168317
24.289703	2146	1617.782178	528.2178218
24.310135	2078	1614.831683	463.1683168
24.330566	2083	1611.980198	471.019802
24.350998	2096	1609.158416	486.8415842
24.371429	2107	1606.326733	500.6732673
24.391861	1973	1603.485149	369.5148515
24.412292	2070	1600.594059	469.4059406
24.432723	2020	1597.673267	422.3267327
24.453155	2089	1594.792079	494.2079208
24.473586	2046	1592.138614	453.8613861
24.494018	1947	1589.485149	357.5148515
24.514449	1998	1586.811881	411.1881188
24.534881	1961	1584.158416	376.8415842
24.555312	1926	1581.584158	344.4158416
24.575744	1916	1578.980198	337.019802
24.596175	1936	1576.425743	359.5742574
24.616607	1979	1573.970297	405.029703
24.637038	1953	1571.623762	381.3762376
24.65747	1980	1569.257426	410.7425743
24.677901	1871	1566.782178	304.2178218
24.698333	1902	1564.287129	337.7128713
24.718764	1887	1561.792079	325.2079208
24.739196	1903	1559.267327	343.7326733
24.759627	1875	1556.752475	318.2475248
24.780059	1794	1554.326733	239.6732673
24.80049	1849	1551.881188	297.1188119
24.820922	1858	1549.435644	308.5643564
24.841353	1765	1547.108911	217.8910891
24.861785	1738	1544.80198	193.1980198
24.882216	1761	1542.514851	218.4851485
24.902648	1878	1540.217822	337.7821782
24.923079	1783	1537.90099	245.0990099
24.94351	1773	1535.574257	237.4257426
24.963942	1736	1533.237624	202.7623762
24.984373	1767	1530.891089	236.1089109
25.004805	1841	1528.544554	312.4554455
25.025236	1808	1526.237624	281.7623762
25.045668	1736	1523.950495	212.049505
25.066099	1770	1521.653465	248.3465347
25.086531	1728	1519.366337	208.6336634
25.106962	1720	1517.108911	202.8910891
25.127394	1628	1514.851485	113.1485149
25.147825	1689	1512.564356	176.4356436
25.168257	1797	1510.287129	286.7128713
25.188688	1603	1508.039604	94.96039604
25.20912	1769	1505.792079	263.2079208
25.229551	1651	1503.564356	147.4356436
25.249983	1625	1501.336634	123.6633663
25.270414	1670	1499.108911	170.8910891
25.290846	1701	1496.891089	204.1089109
25.311277	1650	1494.683168	155.3168317
25.331709	1690	1492.475248	197.5247525
25.35214	1668	1490.267327	177.7326733
25.372572	1719	1488.059406	230.9405941
25.393003	1712	1485.881188	226.1188119
25.413435	1576	1483.70297	92.2970297
25.433866	1689	1481.524752	207.4752475
25.454298	1635	1479.376238	155.6237624
25.474729	1608	1477.227723	130.7722772
25.49516	1600	1475.079208	124.9207921
25.515592	1633	1472.930693	160.0693069
25.536023	1689	1470.782178	218.2178218
25.556455	1607	1468.633663	138.3663366
25.576886	1680	1466.485149	213.5148515
25.597318	1626	1464.336634	161.6633663
25.617749	1626	1462.188119	163.8118812
25.638181	1608	1460.039604	147.960396
25.658612	1582	1457.891089	124.1089109
25.679044	1589	1455.742574	133.2574257
25.699475	1600	1453.613861	146.3861386
25.719907	1530	1451.455446	78.54455446
25.740338	1629	1449.29703	179.7029703
25.76077	1604	1447.178218	156.8217822
25.781201	1496	1445.059406	50.94059406
25.801633	1664	1442.950495	221.049505
25.822064	1568	1440.871287	127.1287129
25.842496	1619	1438.80198	180.1980198
25.862927	1559	1436.742574	122.2574257
25.883359	1564	1434.70297	129.2970297
25.90379	1597	1432.663366	164.3366337
25.924222	1614	1430.633663	183.3663366
25.944653	1598	1428.633663	169.3663366
25.965085	1582	1426.643564	155.3564356
25.985516	1619	1424.663366	194.3366337
26.005947	1548	1422.722772	125.2772277
26.026379	1592	1420.831683	171.1683168
26.04681	1598	1418.960396	179.039604
26.067242	1595	1417.108911	177.8910891
26.087673	1573	1415.267327	157.7326733
26.108105	1574	1413.445545	160.5544554
26.128536	1607	1411.623762	195.3762376
26.148968	1607	1409.831683	197.1683168
26.169399	1581	1408.049505	172.950495
26.189831	1554	1406.277228	147.7227723
26.210262	1557	1404.554455	152.4455446
26.230694	1495	1402.861386	92.13861386
26.251125	1595	1401.257426	193.7425743
26.271557	1658	1399.673267	258.3267327
26.291988	1587	1398.217822	188.7821782
26.31242	1577	1396.762376	180.2376238
26.332851	1574	1395.306931	178.6930693
26.353283	1658	1393.960396	264.039604
26.373714	1605	1392.693069	212.3069307
26.394146	1569	1391.435644	177.5643564
26.414577	1620	1390.247525	229.7524752
26.435009	1614	1389.09901	224.9009901
26.45544	1552	1387.970297	164.029703
26.475872	1594	1386.910891	207.0891089
26.496303	1611	1385.90099	225.0990099
26.516735	1591	1384.891089	206.1089109
26.537166	1662	1383.881188	278.1188119
26.557597	1611	1382.891089	228.1089109
26.578029	1591	1381.920792	209.0792079
26.59846	1637	1381.009901	255.990099
26.618892	1626	1380.09901	245.9009901
26.639323	1599	1379.227723	219.7722772
26.659755	1614	1378.376238	235.6237624
26.680186	1597	1377.49505	219.5049505
26.700618	1552	1376.613861	175.3861386
26.721049	1602	1375.762376	226.2376238
26.741481	1592	1375.019802	216.980198
26.761912	1578	1374.29703	203.7029703
26.782344	1539	1373.663366	165.3366337
26.802775	1549	1373.158416	175.8415842
26.823207	1570	1372.653465	197.3465347
26.843638	1484	1372.227723	111.7722772
26.86407	1547	1371.821782	175.1782178
26.884501	1528	1371.425743	156.5742574
26.904933	1456	1371.059406	84.94059406
26.925364	1542	1370.693069	171.3069307
26.945796	1454	1370.346535	83.65346535
26.966227	1515	1370.019802	144.980198
26.986659	1555	1369.732673	185.2673267
27.00709	1466	1369.455446	96.54455446
27.027522	1515	1369.19802	145.8019802
27.047953	1468	1369.009901	98.99009901
27.068385	1504	1368.821782	135.1782178
27.088816	1460	1368.643564	91.35643564
27.109247	1460	1368.50495	91.4950495
27.129679	1482	1368.376238	113.6237624
27.15011	1470	1368.247525	101.7524752
27.170542	1470	1368.118812	101.8811881
27.190973	1488	1367.990099	120.009901
27.211405	1415	1367.891089	47.10891089
27.231836	1453	1367.792079	85.20792079
27.252268	1389	1367.693069	21.30693069
27.272699	1414	1367.594059	46.40594059
27.293131	1470	1367.49505	102.5049505
27.313562	1528	1367.39604	160.6039604
27.333994	1400	1367.29703	32.7029703
27.354425	1404	1367.19802	36.8019802
27.374857	1369	1367.108911	1.891089109
27.395288	1475	1367.019802	107.980198
27.41572	1453	1366.930693	86.06930693
27.436151	1398	1366.841584	31.15841584
27.456583	1396	1366.752475	29.24752475
27.477014	1362	1366.663366	-4.663366337
27.497446	1450	1366.574257	83.42574257
27.517877	1363	1366.485149	-3.485148515
27.538309	1439	1366.39604	72.6039604
27.55874	1364	1366.306931	-2.306930693
27.579172	1428	1366.217822	61.78217822
27.599603	1437	1366.128713	70.87128713
27.620034	1381	1366.039604	14.96039604
27.640466	1372	1365.950495	6.04950495
27.660897	1400	1365.861386	34.13861386
27.681329	1336	1365.772277	-29.77227723
27.70176	1354	1365.683168	-11.68316832
27.722192	1363	1365.594059	-2.594059406
27.742623	1363	1365.50495	-2.504950495
27.763055	1373	1365.415842	7.584158416
27.783486	1406	1365.356436	40.64356436
27.803918	1318	1365.29703	-47.2970297
27.824349	1391	1365.247525	25.75247525
27.844781	1403	1365.19802	37.8019802
27.865212	1377	1365.148515	11.85148515
27.885644	1382	1365.09901	16.9009901
27.906075	1372	1365.049505	6.95049505
27.926507	1359	1365	-6
27.946938	1340	1364.950495	-24.95049505
27.96737	1392	1364.90099	27.0990099
27.987801	1341	1364.851485	-23.85148515
28.008233	1316	1364.80198	-48.8019802
28.028664	1373	1364.752475	8.247524752
28.049096	1382	1364.70297	17.2970297
28.069527	1376	1364.653465	11.34653465
28.089959	1372	1364.60396	7.396039604
28.11039	1357	1364.554455	-7.554455446
28.130822	1308	1364.50495	-56.5049505
28.151253	1406	1364.455446	41.54455446
28.171684	1419	1364.405941	54.59405941
28.192116	1440	1364.356436	75.64356436
28.212547	1354	1364.306931	-10.30693069
28.232979	1423	1364.257426	58.74257426
28.25341	1375	1364.207921	10.79207921
28.273842	1423	1364.158416	58.84158416
28.294273	1397	1364.108911	32.89108911
28.314705	1373	1364.059406	8.940594059
28.335136	1378	1364.009901	13.99009901
28.355568	1348	1363.960396	-15.96039604
28.375999	1316	1363.910891	-47.91089109
28.396431	1397	1363.861386	33.13861386
28.416862	1347	1363.811881	-16.81188119
28.437294	1407	1363.762376	43.23762376
28.457725	1431	1363.712871	67.28712871
28.478157	1470	1363.663366	106.3366337
28.498588	1442	1363.613861	78.38613861
28.51902	1404	1363.564356	40.43564356
28.539451	1382	1363.514851	18.48514851
28.559883	1417	1363.475248	53.52475248
28.580314	1421	1363.435644	57.56435644
28.600746	1374	1363.435644	10.56435644
28.621177	1433	1363.435644	69.56435644
28.641609	1462	1363.435644	98.56435644
28.66204	1394	1363.435644	30.56435644
28.682471	1419	1363.435644	55.56435644
28.702903	1363	1363.435644	-0.435643564
28.723334	1453	1363.455446	89.54455446
28.743766	1393	1363.534653	29.46534653
28.764197	1444	1363.613861	80.38613861
28.784629	1347	1363.693069	-16.69306931
28.80506	1415	1363.772277	51.22772277
28.825492	1368	1363.851485	4.148514851
28.845923	1443	1363.930693	79.06930693
28.866355	1444	1364.009901	79.99009901
28.886786	1407	1364.09901	42.9009901
28.907218	1410	1364.188119	45.81188119
28.927649	1419	1364.277228	54.72277228
28.948081	1438	1364.376238	73.62376238
28.968512	1420	1364.475248	55.52475248
28.988944	1425	1364.584158	60.41584158
29.009375	1440	1364.683168	75.31683168
29.029807	1439	1364.792079	74.20792079
29.050238	1443	1364.90099	78.0990099
29.07067	1411	1365.009901	45.99009901
29.091101	1477	1365.118812	111.8811881
29.111533	1401	1365.227723	35.77227723
29.131964	1380	1365.336634	14.66336634
29.152396	1429	1365.455446	63.54455446
29.172827	1412	1365.574257	46.42574257
29.193259	1412	1365.693069	46.30693069
29.21369	1440	1365.80198	74.1980198
29.234121	1422	1365.910891	56.08910891
29.254553	1403	1366.019802	36.98019802
29.274984	1385	1366.128713	18.87128713
29.295416	1396	1366.237624	29.76237624
29.315847	1392	1366.346535	25.65346535
29.336279	1465	1366.455446	98.54455446
29.35671	1414	1366.60396	47.3960396
29.377142	1427	1366.762376	60.23762376
29.397573	1384	1366.930693	17.06930693
29.418005	1402	1367.09901	34.9009901
29.438436	1397	1367.267327	29.73267327
29.458868	1398	1367.455446	30.54455446
29.479299	1394	1367.643564	26.35643564
29.499731	1419	1367.811881	51.18811881
29.520162	1399	1367.980198	31.01980198
29.540594	1456	1368.148515	87.85148515
29.561025	1409	1368.316832	40.68316832
29.581457	1383	1368.485149	14.51485149
29.601888	1401	1368.653465	32.34653465
29.62232	1405	1368.821782	36.17821782
29.642751	1374	1368.990099	5.00990099
29.663183	1457	1369.158416	87.84158416
29.683614	1409	1369.326733	39.67326733
29.704046	1438	1369.49505	68.5049505
29.724477	1404	1369.663366	34.33663366
29.744908	1325	1369.831683	-44.83168317
29.76534	1412	1370	42
29.785771	1409	1370.168317	38.83168317
29.806203	1403	1370.336634	32.66336634
29.826634	1472	1370.50495	101.4950495
29.847066	1464	1370.673267	93.32673267
29.867497	1379	1370.841584	8.158415842
29.887929	1360	1371.009901	-11.00990099
29.90836	1472	1371.178218	100.8217822
29.928792	1407	1371.346535	35.65346535
29.949223	1475	1371.514851	103.4851485
29.969655	1504	1371.683168	132.3168317
29.990086	1444	1371.851485	72.14851485
30.010518	1491	1372.019802	118.980198
30.030949	1420	1372.188119	47.81188119
30.051381	1370	1372.356436	-2.356435644
30.071812	1429	1372.524752	56.47524752
30.092244	1453	1372.693069	80.30693069
30.112675	1423	1372.861386	50.13861386
30.133107	1470	1373.029703	96.97029703
30.153538	1518	1373.19802	144.8019802
30.17397	1496	1373.386139	122.6138614
30.194401	1478	1373.554455	104.4455446
30.214833	1506	1373.722772	132.2772277
30.235264	1461	1373.891089	87.10891089
30.255696	1501	1374.059406	126.9405941
30.276127	1520	1374.227723	145.7722772
30.296558	1551	1374.39604	176.6039604
30.31699	1476	1374.564356	101.4356436
30.337421	1464	1374.732673	89.26732673
30.357853	1484	1374.90099	109.0990099
30.378284	1522	1375.069307	146.9306931
30.398716	1453	1375.237624	77.76237624
30.419147	1442	1375.405941	66.59405941
30.439579	1509	1375.574257	133.4257426
30.46001	1473	1375.732673	97.26732673
30.480442	1516	1375.891089	140.1089109
30.500873	1540	1376.049505	163.950495
30.521305	1546	1376.207921	169.7920792
30.541736	1518	1376.366337	141.6336634
30.562168	1530	1376.524752	153.4752475
30.582599	1442	1376.663366	65.33663366
30.603031	1513	1376.80198	136.1980198
30.623462	1475	1376.930693	98.06930693
30.643894	1492	1377.059406	114.9405941
30.664325	1559	1377.148515	181.8514851
30.684757	1435	1377.257426	57.74257426
30.705188	1503	1377.366337	125.6336634
30.72562	1526	1377.475248	148.5247525
30.746051	1519	1377.584158	141.4158416
30.766483	1501	1377.693069	123.3069307
30.786914	1559	1377.782178	181.2178218
30.807346	1429	1377.851485	51.14851485
30.827777	1454	1377.920792	76.07920792
30.848208	1466	1377.990099	88.00990099
30.86864	1442	1378.059406	63.94059406
30.889071	1517	1378.128713	138.8712871
30.909503	1439	1378.19802	60.8019802
30.929934	1484	1378.277228	105.7227723
30.950366	1402	1378.346535	23.65346535
30.970797	1523	1378.415842	144.5841584
30.991229	1519	1378.465347	140.5346535
31.01166	1488	1378.50495	109.4950495
31.032092	1485	1378.544554	106.4554455
31.052523	1507	1378.574257	128.4257426
31.072955	1479	1378.613861	100.3861386
31.093386	1489	1378.643564	110.3564356
31.113818	1431	1378.673267	52.32673267
31.134249	1431	1378.70297	52.2970297
31.154681	1426	1378.712871	47.28712871
31.175112	1477	1378.712871	98.28712871
31.195544	1407	1378.693069	28.30693069
31.215975	1452	1378.663366	73.33663366
31.236407	1517	1378.623762	138.3762376
31.256838	1493	1378.574257	114.4257426
31.27727	1454	1378.514851	75.48514851
31.297701	1585	1378.445545	206.5544554
31.318133	1437	1378.376238	58.62376238
31.338564	1473	1378.306931	94.69306931
31.358995	1491	1378.227723	112.7722772
31.379427	1479	1378.148515	100.8514851
31.399858	1455	1378.059406	76.94059406
31.42029	1495	1377.930693	117.0693069
31.440721	1384	1377.772277	6.227722772
31.461153	1361	1377.584158	-16.58415842
31.481584	1410	1377.39604	32.6039604
31.502016	1398	1377.207921	20.79207921
31.522447	1408	1377	31
31.542879	1479	1376.792079	102.2079208
31.56331	1382	1376.60396	5.396039604
31.583742	1446	1376.386139	69.61386139
31.604173	1380	1376.138614	3.861386139
31.624605	1394	1375.891089	18.10891089
31.645036	1511	1375.643564	135.3564356
31.665468	1390	1375.39604	14.6039604
31.685899	1391	1375.138614	15.86138614
31.706331	1438	1374.861386	63.13861386
31.726762	1402	1374.584158	27.41584158
31.747194	1395	1374.29703	20.7029703
31.767625	1446	1374.009901	71.99009901
31.788057	1438	1373.663366	64.33663366
31.808488	1452	1373.287129	78.71287129
31.82892	1422	1372.910891	49.08910891
31.849351	1371	1372.445545	-1.445544554
31.869783	1468	1371.910891	96.08910891
31.890214	1361	1371.356436	-10.35643564
31.910645	1428	1370.792079	57.20792079
31.931077	1399	1370.217822	28.78217822
31.951508	1478	1369.594059	108.4059406
31.97194	1452	1368.960396	83.03960396
31.992371	1482	1368.306931	113.6930693
32.012803	1432	1367.633663	64.36633663
32.033234	1456	1366.930693	89.06930693
32.053666	1411	1366.178218	44.82178218
32.074097	1358	1365.39604	-7.396039604
32.094529	1445	1364.613861	80.38613861
32.11496	1326	1363.821782	-37.82178218
32.135392	1372	1363.019802	8.98019802
32.155823	1401	1362.207921	38.79207921
32.176255	1409	1361.376238	47.62376238
32.196686	1505	1360.544554	144.4554455
32.217118	1480	1359.633663	120.3663366
32.237549	1370	1358.683168	11.31683168
32.257981	1415	1357.742574	57.25742574
32.278412	1361	1356.712871	4.287128713
32.298844	1431	1355.673267	75.32673267
32.319275	1367	1354.60396	12.3960396
32.339707	1469	1353.49505	115.5049505
32.360138	1472	1352.356436	119.6435644
32.38057	1463	1351.158416	111.8415842
32.401001	1430	1349.960396	80.03960396
32.421432	1469	1348.742574	120.2574257
32.441864	1524	1347.514851	176.4851485
32.462295	1401	1346.287129	54.71287129
32.482727	1384	1345.029703	38.97029703
32.503158	1433	1343.752475	89.24752475
32.52359	1401	1342.465347	58.53465347
32.544021	1422	1341.178218	80.82178218
32.564453	1377	1339.881188	37.11881188
32.584884	1414	1338.584158	75.41584158
32.605316	1367	1337.287129	29.71287129
32.625747	1427	1335.990099	91.00990099
32.646179	1421	1334.712871	86.28712871
32.66661	1449	1333.435644	115.5643564
32.687042	1420	1332.158416	87.84158416
32.707473	1379	1330.881188	48.11881188
32.727905	1464	1329.60396	134.3960396
32.748336	1390	1328.306931	61.69306931
32.768768	1423	1326.980198	96.01980198
32.789199	1415	1325.653465	89.34653465
32.809631	1444	1324.326733	119.6732673
32.830062	1443	1322.950495	120.049505
32.850494	1345	1321.564356	23.43564356
32.870925	1397	1320.158416	76.84158416
32.891357	1414	1318.752475	95.24752475
32.911788	1377	1317.346535	59.65346535
32.93222	1403	1315.920792	87.07920792
32.952651	1405	1314.475248	90.52475248
32.973082	1433	1313.029703	119.970297
32.993514	1408	1311.574257	96.42574257
33.013945	1383	1310.128713	72.87128713
33.034377	1411	1308.683168	102.3168317
33.054808	1458	1307.217822	150.7821782
33.07524	1407	1305.732673	101.2673267
33.095671	1444	1304.217822	139.7821782
33.116103	1392	1302.683168	89.31683168
33.136534	1423	1301.148515	121.8514851
33.156966	1442	1299.613861	142.3861386
33.177397	1460	1298.079208	161.9207921
33.197829	1444	1296.544554	147.4554455
33.21826	1462	1295.029703	166.970297
33.238692	1497	1293.50495	203.4950495
33.259123	1366	1291.990099	74.00990099
33.279555	1409	1290.475248	118.5247525
33.299986	1418	1288.960396	129.039604
33.320418	1420	1287.455446	132.5445545
33.340849	1429	1285.970297	143.029703
33.361281	1454	1284.49505	169.5049505
33.381712	1448	1283.019802	164.980198
33.402144	1417	1281.514851	135.4851485
33.422575	1422	1280.019802	141.980198
33.443007	1431	1278.475248	152.5247525
33.463438	1434	1276.940594	157.0594059
33.48387	1467	1275.405941	191.5940594
33.504301	1476	1273.871287	202.1287129
33.524732	1368	1272.356436	95.64356436
33.545164	1412	1270.811881	141.1881188
33.565595	1375	1269.267327	105.7326733
33.586027	1452	1267.722772	184.2772277
33.606458	1444	1266.178218	177.8217822
33.62689	1418	1264.633663	153.3663366
33.647321	1374	1263.118812	110.8811881
33.667753	1449	1261.633663	187.3663366
33.688184	1485	1260.118812	224.8811881
33.708616	1414	1258.574257	155.4257426
33.729047	1439	1256.990099	182.009901
33.749479	1495	1255.405941	239.5940594
33.76991	1438	1253.831683	184.1683168
33.790342	1431	1252.257426	178.7425743
33.810773	1435	1250.693069	184.3069307
33.831205	1457	1249.128713	207.8712871
33.851636	1399	1247.613861	151.3861386
33.872068	1385	1246.128713	138.8712871
33.892499	1396	1244.643564	151.3564356
33.912931	1355	1243.227723	111.7722772
33.933362	1415	1241.861386	173.1386139
33.953794	1429	1240.50495	188.4950495
33.974225	1382	1239.158416	142.8415842
33.994657	1410	1237.811881	172.1881188
34.015088	1323	1236.514851	86.48514851
34.035519	1412	1235.207921	176.7920792
34.055951	1342	1233.920792	108.0792079
34.076382	1394	1232.653465	161.3465347
34.096814	1365	1231.415842	133.5841584
34.117245	1394	1230.227723	163.7722772
34.137677	1383	1229.069307	153.9306931
34.158108	1426	1227.90099	198.0990099
34.17854	1316	1226.742574	89.25742574
34.198971	1423	1225.554455	197.4455446
34.219403	1322	1224.366337	97.63366337
34.239834	1351	1223.188119	127.8118812
34.260266	1312	1221.990099	90.00990099
34.280697	1405	1220.851485	184.1485149
34.301129	1361	1219.712871	141.2871287
34.32156	1363	1218.584158	144.4158416
34.341992	1333	1217.544554	115.4554455
34.362423	1351	1216.514851	134.4851485
34.382855	1352	1215.514851	136.4851485
34.403286	1412	1214.534653	197.4653465
34.423718	1354	1213.544554	140.4554455
34.444149	1382	1212.613861	169.3861386
34.464581	1304	1211.663366	92.33663366
34.485012	1369	1210.722772	158.2772277
34.505444	1324	1209.792079	114.2079208
34.525875	1317	1208.861386	108.1386139
34.546307	1364	1207.960396	156.039604
34.566738	1370	1207.079208	162.9207921
34.587169	1355	1206.217822	148.7821782
34.607601	1296	1205.356436	90.64356436
34.628032	1301	1204.49505	96.5049505
34.648464	1285	1203.633663	81.36633663
34.668895	1301	1202.772277	98.22772277
34.689327	1359	1201.891089	157.1089109
34.709758	1355	1201.009901	153.990099
34.73019	1276	1200.118812	75.88118812
34.750621	1286	1199.227723	86.77227723
34.771053	1299	1198.336634	100.6633663
34.791484	1373	1197.445545	175.5544554
34.811916	1300	1196.554455	103.4455446
34.832347	1265	1195.613861	69.38613861
34.852779	1314	1194.673267	119.3267327
34.87321	1253	1193.732673	59.26732673
34.893642	1363	1192.841584	170.1584158
34.914073	1288	1191.920792	96.07920792
34.934505	1249	1191.019802	57.98019802
34.954936	1275	1190.118812	84.88118812
34.975368	1248	1189.217822	58.78217822
34.995799	1248	1188.336634	59.66336634
35.016231	1259	1187.475248	71.52475248
35.036662	1309	1186.613861	122.3861386
35.057094	1257	1185.752475	71.24752475
35.077525	1268	1184.891089	83.10891089
35.097956	1227	1184.029703	42.97029703
35.118388	1240	1183.207921	56.79207921
35.138819	1233	1182.405941	50.59405941
35.159251	1256	1181.623762	74.37623762
35.179682	1298	1180.861386	117.1386139
35.200114	1272	1180.09901	91.9009901
35.220545	1222	1179.336634	42.66336634
35.240977	1219	1178.574257	40.42574257
35.261408	1355	1177.811881	177.1881188
35.28184	1251	1177.049505	73.95049505
35.302271	1208	1176.306931	31.69306931
35.322703	1248	1175.574257	72.42574257
35.343134	1239	1174.841584	64.15841584
35.363566	1187	1174.118812	12.88118812
35.383997	1183	1173.39604	9.603960396
35.404429	1208	1172.673267	35.32673267
35.42486	1259	1171.950495	87.04950495
35.445292	1229	1171.227723	57.77227723
35.465723	1224	1170.534653	53.46534653
35.486155	1194	1169.841584	24.15841584
35.506586	1222	1169.19802	52.8019802
35.527018	1256	1168.554455	87.44554455
35.547449	1248	1167.891089	80.10891089
35.567881	1245	1167.247525	77.75247525
35.588312	1186	1166.60396	19.3960396
35.608744	1261	1165.990099	95.00990099
35.629175	1190	1165.366337	24.63366337
35.649606	1293	1164.742574	128.2574257
35.670038	1215	1164.118812	50.88118812
35.690469	1233	1163.49505	69.5049505
35.710901	1249	1162.871287	86.12871287
35.731332	1263	1162.227723	100.7722772
35.751764	1326	1161.60396	164.3960396
35.772195	1254	1161.009901	92.99009901
35.792627	1257	1160.455446	96.54455446
35.813058	1161	1159.881188	1.118811881
35.83349	1192	1159.316832	32.68316832
35.853921	1267	1158.742574	108.2574257
35.874353	1287	1158.168317	128.8316832
35.894784	1183	1157.584158	25.41584158
35.915216	1218	1157.009901	60.99009901
35.935647	1237	1156.435644	80.56435644
35.956079	1279	1155.861386	123.1386139
35.97651	1288	1155.29703	132.7029703
35.996942	1235	1154.752475	80.24752475
36.017373	1220	1154.217822	65.78217822
36.037805	1233	1153.673267	79.32673267
36.058236	1259	1153.128713	105.8712871
36.078668	1269	1152.564356	116.4356436
36.099099	1210	1152.009901	57.99009901
36.119531	1177	1151.455446	25.54455446
36.139962	1219	1150.90099	68.0990099
36.160394	1205	1150.346535	54.65346535
36.180825	1205	1149.792079	55.20792079
36.201256	1229	1149.207921	79.79207921
36.221688	1234	1148.633663	85.36633663
36.242119	1231	1148.049505	82.95049505
36.262551	1175	1147.49505	27.5049505
36.282982	1231	1146.950495	84.04950495
36.303414	1171	1146.386139	24.61386139
36.323845	1135	1145.841584	-10.84158416
36.344277	1187	1145.306931	41.69306931
36.364708	1192	1144.792079	47.20792079
36.38514	1248	1144.257426	103.7425743
36.405571	1273	1143.712871	129.2871287
36.426003	1244	1143.128713	100.8712871
36.446434	1218	1142.544554	75.45544554
36.466866	1205	1141.960396	63.03960396
36.487297	1233	1141.415842	91.58415842
36.507729	1134	1140.871287	-6.871287129
36.52816	1217	1140.346535	76.65346535
36.548592	1275	1139.821782	135.1782178
36.569023	1199	1139.29703	59.7029703
36.589455	1195	1138.772277	56.22772277
36.609886	1173	1138.217822	34.78217822
36.630318	1202	1137.60396	64.3960396
36.650749	1237	1136.950495	100.049505
36.671181	1193	1136.29703	56.7029703
36.691612	1228	1135.633663	92.36633663
36.712043	1206	1134.940594	71.05940594
36.732475	1270	1134.237624	135.7623762
36.752906	1146	1133.544554	12.45544554
36.773338	1188	1132.831683	55.16831683
36.793769	1163	1132.089109	30.91089109
36.814201	1184	1131.346535	52.65346535
36.834632	1193	1130.60396	62.3960396
36.855064	1196	1129.841584	66.15841584
36.875495	1213	1129.059406	83.94059406
36.895927	1186	1128.336634	57.66336634
36.916358	1133	1127.60396	5.396039604
36.93679	1184	1126.841584	57.15841584
36.957221	1214	1126.079208	87.92079208
36.977653	1169	1125.346535	43.65346535
36.998084	1179	1124.574257	54.42574257
37.018516	1184	1123.792079	60.20792079
37.038947	1135	1122.990099	12.00990099
37.059379	1123	1122.158416	0.841584158
37.07981	1119	1121.306931	-2.306930693
37.100242	1162	1120.415842	41.58415842
37.120673	1129	1119.455446	9.544554455
37.141105	1216	1118.435644	97.56435644
37.161536	1189	1117.39604	71.6039604
37.181968	1214	1116.267327	97.73267327
37.202399	1139	1115.128713	23.87128713
37.222831	1178	1114	64
37.243262	1165	1112.792079	52.20792079
37.263693	1117	1111.524752	5.475247525
37.284125	1142	1110.257426	31.74257426
37.304556	1131	1108.990099	22.00990099
37.324988	1150	1107.722772	42.27722772
37.345419	1171	1106.455446	64.54455446
37.365851	1159	1105.188119	53.81188119
37.386282	1189	1103.920792	85.07920792
37.406714	1175	1102.653465	72.34653465
37.427145	1175	1101.386139	73.61386139
37.447577	1125	1100.118812	24.88118812
37.468008	1128	1098.851485	29.14851485
37.48844	1133	1097.584158	35.41584158
37.508871	1165	1096.316832	68.68316832
37.529303	1162	1095.049505	66.95049505
37.549734	1120	1093.782178	26.21782178
37.570166	1187	1092.514851	94.48514851
37.590597	1168	1091.247525	76.75247525
37.611029	1124	1090	34
37.63146	1174	1088.752475	85.24752475
37.651892	1182	1087.50495	94.4950495
37.672323	1184	1086.257426	97.74257426
37.692755	1158	1085.019802	72.98019802
37.713186	1225	1083.782178	141.2178218
37.733618	1210	1082.544554	127.4554455
37.754049	1140	1081.306931	58.69306931
37.77448	1195	1080.069307	114.9306931
37.794912	1145	1078.851485	66.14851485
37.815343	1176	1077.643564	98.35643564
37.835775	1207	1076.435644	130.5643564
37.856206	1162	1075.227723	86.77227723
37.876638	1230	1074.049505	155.950495
37.897069	1145	1072.871287	72.12871287
37.917501	1212	1071.70297	140.2970297
37.937932	1173	1070.534653	102.4653465
37.958364	1230	1069.376238	160.6237624
37.978795	1119	1068.217822	50.78217822
37.999227	1166	1067.059406	98.94059406
38.019658	1186	1065.90099	120.0990099
38.04009	1159	1064.752475	94.24752475
38.060521	1166	1063.60396	102.3960396
38.080953	1205	1062.455446	142.5445545
38.101384	1218	1061.316832	156.6831683
38.121816	1150	1060.188119	89.81188119
38.142247	1175	1059.079208	115.9207921
38.162679	1203	1057.980198	145.019802
38.18311	1158	1056.881188	101.1188119
38.203542	1164	1055.782178	108.2178218
38.223973	1128	1054.683168	73.31683168
38.244405	1189	1053.584158	135.4158416
38.264836	1185	1052.514851	132.4851485
38.285268	1149	1051.445545	97.55445545
38.305699	1171	1050.386139	120.6138614
38.32613	1200	1049.336634	150.6633663
38.346562	1170	1048.287129	121.7128713
38.366993	1177	1047.267327	129.7326733
38.387425	1154	1046.247525	107.7524752
38.407856	1220	1045.237624	174.7623762
38.428288	1209	1044.227723	164.7722772
38.448719	1158	1043.237624	114.7623762
38.469151	1153	1042.257426	110.7425743
38.489582	1239	1041.316832	197.6831683
38.510014	1139	1040.376238	98.62376238
38.530445	1233	1039.455446	193.5445545
38.550877	1226	1038.534653	187.4653465
38.571308	1229	1037.613861	191.3861386
38.59174	1148	1036.693069	111.3069307
38.612171	1143	1035.782178	107.2178218
38.632603	1203	1034.871287	168.1287129
38.653034	1195	1033.960396	161.039604
38.673466	1143	1033.079208	109.9207921
38.693897	1136	1032.257426	103.7425743
38.714329	1202	1031.475248	170.5247525
38.73476	1182	1030.693069	151.3069307
38.755192	1162	1029.930693	132.0693069
38.775623	1148	1029.19802	118.8019802
38.796055	1109	1028.475248	80.52475248
38.816486	1110	1027.762376	82.23762376
38.836917	1172	1027.069307	144.9306931
38.857349	1134	1026.415842	107.5841584
38.87778	1132	1025.762376	106.2376238
38.898212	1146	1025.108911	120.8910891
38.918643	1067	1024.475248	42.52475248
38.939075	1120	1023.861386	96.13861386
38.959506	1083	1023.267327	59.73267327
38.979938	1134	1022.683168	111.3168317
39.000369	1170	1022.128713	147.8712871
39.020801	1112	1021.574257	90.42574257
39.041232	1110	1021.029703	88.97029703
39.061664	1191	1020.524752	170.4752475
39.082095	1112	1020.029703	91.97029703
39.102527	1125	1019.554455	105.4455446
39.122958	1073	1019.108911	53.89108911
39.14339	1094	1018.683168	75.31683168
39.163821	1116	1018.29703	97.7029703
39.184253	1083	1017.980198	65.01980198
39.204684	1157	1017.722772	139.2772277
39.225116	1153	1017.485149	135.5148515
39.245547	1163	1017.336634	145.6633663
39.265979	1109	1017.19802	91.8019802
39.28641	1096	1017.059406	78.94059406
39.306842	1081	1017	64
39.327273	1106	1017	89
39.347705	1125	1017	108
39.368136	1073	1017	56
39.388567	1072	1017	55
39.408999	1049	1017	32
39.42943	1087	1017	70
39.449862	1023	1017	6
39.470293	1083	1017	66
39.490725	1100	1017	83
39.511156	1068	1017	51
39.531588	1076	1017	59
39.552019	1062	1017	45
39.572451	1147	1017	130
39.592882	1124	1017	107
39.613314	1031	1017	14
39.633745	1060	1017	43
39.654177	1128	1017	111
39.674608	1090	1017	73
39.69504	1079	1017	62
39.715471	1032	1017	15
39.735903	1107	1017	90
39.756334	1008	1017	-9
39.776766	1091	1017	74
39.797197	1089	1017	72
39.817629	1077	1017	60
39.83806	1065	1017	48
39.858492	1041	1017	24
39.878923	1031	1017	14
39.899355	1004	1017	-13
39.919786	1002	1017	-15
39.940217	1056	1017	39
39.960649	1016	1017	-1
39.98108	1043	1017	26
40.001512	1017	1017	0
