# Supplementary material for: Investigating the Impact of Amylopectin Chain-Length Distribution on the Structural and Functional Properties of Waxy Rice Starch
Source: Foods. 2025 Dec 2;14(23):4130. doi: 10.3390/foods14234130 (PMC12692052; doi:10.3390/foods14234130)
Supplement: Supplementary file 1 [file foods-14-04130-s001.zip › Supplementary data (XRD Analysed data)/Supplementary data (XRD Analysed data)/SN9714/XRD_sample4_processed.csv]

two_theta_deg	intensity_raw	baseline_estimate	intensity_corrected
3.0001	3049.0	2760.5841584158416	288.41584158415844
3.020531	3075.0	2760.5742574257424	314.4257425742576
3.040963	3056.0	2760.5643564356437	295.43564356435627
3.061394	3041.0	2760.5544554455446	280.4455445544554
3.081826	3028.0	2760.5445544554455	267.45544554455455
3.102257	2980.0	2760.5346534653463	219.4653465346537
3.122689	2998.0	2760.5247524752476	237.47524752475238
3.14312	2987.0	2760.5148514851485	226.48514851485152
3.163552	2982.0	2760.5049504950493	221.49504950495066
3.183983	2872.0	2760.4950495049507	111.50495049504934
3.204415	2947.0	2760.4851485148515	186.51485148514848
3.224846	2973.0	2760.4752475247524	212.52475247524762
3.245278	2873.0	2760.4653465346537	112.53465346534631
3.265709	2917.0	2760.4554455445545	156.54455445544545
3.286141	2963.0	2760.4455445544554	202.5544554455446
3.306572	2879.0	2760.4356435643563	118.56435643564373
3.327004	2901.0	2760.4257425742576	140.57425742574242
3.347435	2885.0	2760.4158415841584	124.58415841584156
3.367867	2886.0	2760.4059405940593	125.5940594059407
3.388298	2905.0	2760.3960396039606	144.60396039603938
3.40873	2878.0	2760.3861386138615	117.61386138613852
3.429161	2885.0	2760.3762376237623	124.62376237623766
3.449593	2925.0	2760.366336633663	164.6336633663368
3.470024	2887.0	2760.3564356435645	126.64356435643549
3.490456	2868.0	2760.3465346534654	107.65346534653463
3.510887	2871.0	2760.3366336633662	110.66336633663377
3.531319	2831.0	2760.3267326732675	70.67326732673246
3.55175	2839.0	2760.3168316831684	78.6831683168316
3.572181	2810.0	2760.3069306930693	49.69306930693074
3.592613	2862.0	2760.29702970297	101.70297029702988
3.613044	2841.0	2760.2871287128714	80.71287128712856
3.633476	2815.0	2760.2772277227723	54.722772277227705
3.653907	2824.0	2760.267326732673	63.732673267326845
3.674339	2878.0	2760.2574257425745	117.74257425742553
3.69477	2838.0	2760.2475247524753	77.75247524752467
3.715202	2836.0	2760.237623762376	75.76237623762381
3.735633	2814.0	2760.227722772277	53.77227722772295
3.756065	2791.0	2760.2178217821784	30.782178217821638
3.776496	2803.0	2760.207920792079	42.79207920792078
3.796928	2802.0	2760.19801980198	41.80198019801992
3.817359	2783.0	2760.1881188118814	22.811881188118605
3.837791	2806.0	2760.1782178217823	45.821782178217745
3.858222	2843.0	2760.168316831683	82.83168316831689
3.878654	2793.0	2760.158415841584	32.841584158416026
3.899085	2801.0	2760.1485148514853	40.85148514851471
3.919517	2830.0	2760.138613861386	69.86138613861385
3.939948	2760.0	2760.128712871287	-0.12871287128700715
3.96038	2778.0	2760.1188118811883	17.88118811881168
3.980811	2806.0	2760.108910891089	45.89108910891082
4.001243	2810.0	2760.09900990099	49.90099009900996
4.021674	2787.0	2760.089108910891	26.9108910891091
4.042106	2780.0	2760.079207920792	19.920792079207786
4.062537	2772.0	2760.069306930693	11.930693069306926
4.082968	2805.0	2760.059405940594	44.94059405940607
4.1034	2800.0	2760.0495049504952	39.95049504950475
4.123831	2772.0	2760.039603960396	11.960396039603893
4.144263	2754.0	2760.029702970297	-6.029702970296967
4.164694	2799.0	2760.019801980198	38.980198019802174
4.185126	2805.0	2760.009900990099	44.99009900990086
4.205557	2796.0	2760.0	36.0
4.225989	2739.0	2760.0	-21.0
4.24642	2791.0	2760.0	31.0
4.266852	2799.0	2760.0	39.0
4.287283	2767.0	2760.0	7.0
4.307715	2763.0	2760.0	3.0
4.328146	2769.0	2760.0	9.0
4.348578	2808.0	2760.0	48.0
4.369009	2726.0	2760.0	-34.0
4.389441	2761.0	2760.0	1.0
4.409872	2732.0	2760.0	-28.0
4.430304	2768.0	2760.0	8.0
4.450735	2805.0	2760.0	45.0
4.471167	2780.0	2760.0	20.0
4.491598	2753.0	2760.0	-7.0
4.51203	2768.0	2760.0	8.0
4.532461	2768.0	2760.0	8.0
4.552893	2753.0	2760.0	-7.0
4.573324	2730.0	2760.0	-30.0
4.593756	2731.0	2760.0	-29.0
4.614187	2747.0	2760.0	-13.0
4.634618	2782.0	2760.0	22.0
4.65505	2738.0	2760.0	-22.0
4.675481	2818.0	2760.0	58.0
4.695913	2787.0	2760.0	27.0
4.716344	2760.0	2760.0	0.0
4.736776	2760.0	2760.0	0.0
4.757207	2757.0	2760.0	-3.0
4.777639	2755.0	2760.0	-5.0
4.79807	2756.0	2760.0	-4.0
4.818502	2708.0	2760.0	-52.0
4.838933	2775.0	2760.0	15.0
4.859365	2735.0	2760.0	-25.0
4.879796	2774.0	2760.0	14.0
4.900228	2779.0	2760.0	19.0
4.920659	2814.0	2760.0	54.0
4.941091	2778.0	2760.0	18.0
4.961522	2753.0	2760.0	-7.0
4.981954	2798.0	2760.009900990099	37.99009900990086
5.002385	2769.0	2760.019801980198	8.980198019802174
5.022817	2766.0	2760.029702970297	5.970297029703033
5.043248	2745.0	2760.039603960396	-15.039603960396107
5.06368	2766.0	2760.0495049504952	5.950495049504752
5.084111	2816.0	2760.059405940594	55.94059405940607
5.104543	2794.0	2760.069306930693	33.930693069306926
5.124974	2798.0	2760.079207920792	37.920792079207786
5.145405	2783.0	2760.089108910891	22.9108910891091
5.165837	2767.0	2760.09900990099	6.9009900990099595
5.186268	2808.0	2760.1188118811883	47.88118811881168
5.2067	2794.0	2760.138613861386	33.86138613861385
5.227131	2749.0	2760.158415841584	-11.158415841583974
5.247563	2780.0	2760.1782178217823	19.821782178217745
5.267994	2795.0	2760.207920792079	34.79207920792078
5.288426	2762.0	2760.237623762376	1.762376237623812
5.308857	2823.0	2760.267326732673	62.732673267326845
5.329289	2792.0	2760.29702970297	31.70297029702988
5.34972	2794.0	2760.3564356435645	33.64356435643549
5.370152	2792.0	2760.4158415841584	31.584158415841557
5.390583	2793.0	2760.4752475247524	32.524752475247624
5.411015	2808.0	2760.5346534653463	47.46534653465369
5.431446	2819.0	2760.6039603960394	58.39603960396062
5.451878	2793.0	2760.6831683168316	32.3168316831684
5.472309	2800.0	2760.762376237624	39.23762376237619
5.492741	2871.0	2760.841584158416	110.15841584158397
5.513172	2826.0	2760.920792079208	65.07920792079221
5.533604	2840.0	2761.0	79.0
5.554035	2809.0	2761.089108910891	47.9108910891091
5.574467	2840.0	2761.227722772277	78.77227722772295
5.594898	2850.0	2761.3762376237623	88.62376237623766
5.61533	2822.0	2761.5544554455446	60.44554455445541
5.635761	2809.0	2761.7425742574255	47.25742574257447
5.656193	2808.0	2761.940594059406	46.05940594059393
5.676624	2828.0	2762.138613861386	65.86138613861385
5.697055	2802.0	2762.366336633663	39.633663366336805
5.717487	2837.0	2762.5940594059407	74.4059405940593
5.737918	2808.0	2762.8217821782177	45.178217821782255
5.75835	2853.0	2763.138613861386	89.86138613861385
5.778781	2806.0	2763.4554455445545	42.54455445544545
5.799213	2845.0	2763.7821782178216	81.21782178217836
5.819644	2838.0	2764.108910891089	73.89108910891082
5.840076	2837.0	2764.4455445544554	72.55445544554459
5.860507	2847.0	2764.7821782178216	82.21782178217836
5.880939	2848.0	2765.1188118811883	82.88118811881168
5.90137	2846.0	2765.4653465346537	80.53465346534631
5.921802	2864.0	2765.841584158416	98.15841584158397
5.942233	2837.0	2766.2178217821784	70.78217821782164
5.962665	2859.0	2766.5940594059407	92.4059405940593
5.983096	2903.0	2766.990099009901	136.00990099009914
6.003528	2828.0	2767.4059405940593	60.5940594059407
6.023959	2849.0	2767.861386138614	81.13861386138615
6.044391	2879.0	2768.3366336633662	110.66336633663377
6.064822	2887.0	2768.8118811881186	118.1881188118814
6.085254	2860.0	2769.2871287128714	90.71287128712856
6.105685	2848.0	2769.762376237624	78.23762376237619
6.126117	2879.0	2770.237623762376	108.76237623762381
6.146548	2855.0	2770.7227722772277	84.2772277227723
6.16698	2846.0	2771.207920792079	74.79207920792078
6.187411	2887.0	2771.792079207921	115.20792079207922
6.207843	2874.0	2772.4059405940593	101.5940594059407
6.228274	2867.0	2773.029702970297	93.97029702970303
6.248705	2861.0	2773.6831683168316	87.3168316831684
6.269137	2860.0	2774.3564356435645	85.64356435643549
6.289568	2901.0	2775.029702970297	125.97029702970303
6.31	2869.0	2775.792079207921	93.20792079207922
6.330431	2885.0	2776.5544554455446	108.44554455445541
6.350863	2886.0	2777.3168316831684	108.6831683168316
6.371294	2919.0	2778.089108910891	140.9108910891091
6.391726	2867.0	2778.8811881188117	88.11881188118832
6.412157	2888.0	2779.6732673267325	108.32673267326754
6.432589	2862.0	2780.5148514851485	81.48514851485152
6.45302	2895.0	2781.366336633663	113.6336633663368
6.473452	2902.0	2782.2178217821784	119.78217821782164
6.493883	2929.0	2783.079207920792	145.92079207920779
6.514315	2886.0	2783.9504950495048	102.04950495049525
6.534746	2876.0	2784.8217821782177	91.17821782178225
6.555178	2865.0	2785.6930693069307	79.30693069306926
6.575609	2929.0	2786.5742574257424	142.42574257425758
6.596041	2926.0	2787.4653465346537	138.5346534653463
6.616472	2906.0	2788.3861386138615	117.61386138613852
6.636904	2929.0	2789.3267326732675	139.67326732673246
6.657335	2927.0	2790.3069306930693	136.69306930693074
6.677767	2873.0	2791.29702970297	81.70297029702988
6.698198	2929.0	2792.2871287128714	136.71287128712856
6.71863	2891.0	2793.2871287128714	97.71287128712856
6.739061	2962.0	2794.29702970297	167.70297029702988
6.759492	2886.0	2795.3267326732675	90.67326732673246
6.779924	2889.0	2796.366336633663	92.6336633663368
6.800355	2918.0	2797.4257425742576	120.57425742574242
6.820787	2952.0	2798.4851485148515	153.51485148514848
6.841218	2914.0	2799.5643564356437	114.43564356435627
6.86165	2871.0	2800.6633663366338	70.33663366336623
6.882081	2938.0	2801.7821782178216	136.21782178217836
6.902513	2927.0	2802.910891089109	124.0891089108909
6.922944	2922.0	2804.059405940594	117.94059405940607
6.943376	2929.0	2805.237623762376	123.76237623762381
6.963807	2966.0	2806.4158415841584	159.58415841584156
6.984239	2938.0	2807.6534653465346	130.34653465346537
7.00467	2977.0	2808.90099009901	168.09900990099004
7.025102	2920.0	2810.1485148514853	109.85148514851471
7.045533	2910.0	2811.3861386138615	98.61386138613852
7.065965	2939.0	2812.6237623762377	126.37623762376234
7.086396	2903.0	2813.871287128713	89.12871287128701
7.106828	2925.0	2815.1188118811883	109.88118811881168
7.127259	2933.0	2816.3762376237623	116.62376237623766
7.147691	3011.0	2817.6435643564355	193.3564356435645
7.168122	2996.0	2818.930693069307	177.06930693069307
7.188554	2900.0	2820.2574257425745	79.74257425742553
7.208985	2941.0	2821.633663366337	119.3663366336632
7.229417	2977.0	2823.019801980198	153.98019801980217
7.249848	3002.0	2824.4059405940593	177.5940594059407
7.27028	2922.0	2825.80198019802	96.19801980198008
7.290711	2925.0	2827.227722772277	97.77227722772295
7.311142	2942.0	2828.6930693069307	113.30693069306926
7.331574	2975.0	2830.1881188118814	144.8118811881186
7.352005	2941.0	2831.7227722772277	109.2772277227723
7.372437	2968.0	2833.267326732673	134.73267326732685
7.392868	2941.0	2834.8217821782177	106.17821782178225
7.4133	2998.0	2836.366336633663	161.6336633663368
7.433731	2977.0	2837.910891089109	139.0891089108909
7.454163	2956.0	2839.4851485148515	116.51485148514848
7.474594	2966.0	2841.059405940594	124.94059405940607
7.495026	2999.0	2842.633663366337	156.3663366336632
7.515457	3008.0	2844.207920792079	163.79207920792078
7.535889	2979.0	2845.7821782178216	133.21782178217836
7.55632	3002.0	2847.3564356435645	154.6435643564355
7.576752	2950.0	2848.9504950495048	101.04950495049525
7.597183	3030.0	2850.5445544554455	179.45544554455455
7.617615	3005.0	2852.128712871287	152.871287128713
7.638046	3048.0	2853.6633663366338	194.33663366336623
7.658478	2979.0	2855.227722772277	123.77227722772295
7.678909	3052.0	2856.8118811881186	195.1881188118814
7.699341	3044.0	2858.3861386138615	185.61386138613852
7.719772	3032.0	2859.960396039604	172.0396039603961
7.740204	3046.0	2861.5544554455446	184.4455445544554
7.760635	3049.0	2863.1188118811883	185.88118811881168
7.781067	3028.0	2864.6831683168316	163.3168316831684
7.801498	3085.0	2866.2475247524753	218.75247524752467
7.821929	3028.0	2867.732673267327	160.26732673267315
7.842361	3029.0	2869.29702970297	159.70297029702988
7.862792	2958.0	2870.8514851485147	87.14851485148529
7.883224	2990.0	2872.4653465346537	117.53465346534631
7.903655	3065.0	2874.089108910891	190.9108910891091
7.924087	3025.0	2875.792079207921	149.20792079207922
7.944518	3064.0	2877.4950495049507	186.50495049504934
7.96495	3004.0	2879.207920792079	124.79207920792078
7.985381	3040.0	2880.960396039604	159.0396039603961
8.005813	2980.0	2882.732673267327	97.26732673267315
8.026244	3040.0	2884.5049504950493	155.49504950495066
8.046676	3049.0	2886.2574257425745	162.74257425742553
8.067107	3053.0	2888.009900990099	164.99009900990086
8.087539	3009.0	2889.7227722772277	119.2772277227723
8.10797	3034.0	2891.4257425742576	142.57425742574242
8.128402	3046.0	2893.227722772277	152.77227722772295
8.148833	3142.0	2895.089108910891	246.9108910891091
8.169265	3045.0	2896.970297029703	148.02970297029697
8.189696	3059.0	2898.8514851485147	160.1485148514853
8.210128	3031.0	2900.732673267327	130.26732673267315
8.230559	3096.0	2902.6435643564355	193.3564356435645
8.250991	3050.0	2904.4554455445545	145.54455445544545
8.271422	3133.0	2906.2574257425745	226.74257425742553
8.291854	3061.0	2908.059405940594	152.94059405940607
8.312285	3108.0	2909.861386138614	198.13861386138615
8.332717	3132.0	2911.6534653465346	220.34653465346537
8.353148	3117.0	2913.6039603960394	203.39603960396062
8.373579	3153.0	2915.4950495049507	237.50495049504934
8.394011	3115.0	2917.3861386138615	197.61386138613852
8.414442	3065.0	2919.2871287128714	145.71287128712856
8.434874	3107.0	2921.1881188118814	185.8118811881186
8.455305	3118.0	2923.079207920792	194.92079207920779
8.475737	3132.0	2924.980198019802	207.01980198019783
8.496168	3156.0	2926.8514851485147	229.1485148514853
8.5166	3106.0	2928.772277227723	177.22772277227705
8.537031	3129.0	2930.6930693069307	198.30693069306926
8.557463	3123.0	2932.6435643564355	190.3564356435645
8.577894	3105.0	2934.5940594059407	170.4059405940593
8.598326	3117.0	2936.5544554455446	180.4455445544554
8.618757	3191.0	2938.5148514851485	252.48514851485152
8.639189	3204.0	2940.4851485148515	263.5148514851485
8.65962	3107.0	2942.4554455445545	164.54455445544545
8.680052	3103.0	2944.3960396039606	158.60396039603938
8.700483	3114.0	2946.3267326732675	167.67326732673246
8.720915	3186.0	2948.2178217821784	237.78217821782164
8.741346	3188.0	2950.128712871287	237.871287128713
8.761778	3184.0	2952.09900990099	231.90099009900996
8.782209	3127.0	2954.079207920792	172.92079207920779
8.802641	3142.0	2956.079207920792	185.92079207920779
8.823072	3159.0	2958.069306930693	200.93069306930693
8.843504	3253.0	2960.0495049504952	292.95049504950475
8.863935	3219.0	2962.009900990099	256.99009900990086
8.884366	3205.0	2964.2772277227723	240.7227722772277
8.904798	3219.0	2966.5940594059407	252.4059405940593
8.925229	3212.0	2968.910891089109	243.0891089108909
8.945661	3170.0	2971.2178217821784	198.78217821782164
8.966092	3247.0	2973.5247524752476	273.4752475247524
8.986524	3139.0	2975.8118811881186	163.1881188118814
9.006955	3207.0	2978.079207920792	228.92079207920779
9.027387	3178.0	2980.4059405940593	197.5940594059407
9.047818	3204.0	2982.6831683168316	221.3168316831684
9.06825	3147.0	2984.970297029703	162.02970297029697
9.088681	3213.0	2987.2574257425745	225.74257425742553
9.109113	3207.0	2989.5544554455446	217.4455445544554
9.129544	3212.0	2991.90099009901	220.09900990099004
9.149976	3237.0	2994.2772277227723	242.7227722772277
9.170407	3264.0	2996.6732673267325	267.32673267326754
9.190839	3186.0	2999.059405940594	186.94059405940607
9.21127	3172.0	3001.4653465346537	170.5346534653463
9.231702	3234.0	3003.8514851485147	230.1485148514853
9.252133	3213.0	3006.207920792079	206.79207920792078
9.272565	3258.0	3008.5742574257424	249.42574257425758
9.292996	3270.0	3010.960396039604	259.0396039603961
9.313428	3253.0	3013.3861386138615	239.61386138613852
9.333859	3260.0	3015.861386138614	244.13861386138615
9.354291	3239.0	3018.3366336633662	220.66336633663377
9.374722	3271.0	3020.80198019802	250.19801980198008
9.395154	3272.0	3023.3366336633662	248.66336633663377
9.415585	3233.0	3025.8514851485147	207.1485148514853
9.436016	3260.0	3028.4158415841584	231.58415841584156
9.456448	3251.0	3031.029702970297	219.97029702970303
9.476879	3270.0	3033.6435643564355	236.3564356435645
9.497311	3271.0	3036.2574257425745	234.74257425742553
9.517742	3284.0	3038.861386138614	245.13861386138615
9.538174	3310.0	3041.4950495049507	268.50495049504934
9.558605	3295.0	3044.2475247524753	250.75247524752467
9.579037	3285.0	3046.990099009901	238.00990099009914
9.599468	3346.0	3049.7425742574255	296.25742574257447
9.6199	3302.0	3052.5148514851485	249.48514851485152
9.640331	3326.0	3055.267326732673	270.73267326732685
9.660763	3317.0	3058.069306930693	258.9306930693069
9.681194	3287.0	3060.871287128713	226.128712871287
9.701626	3262.0	3063.6831683168316	198.3168316831684
9.722057	3306.0	3066.4554455445545	239.54455445544545
9.742489	3311.0	3069.237623762376	241.7623762376238
9.76292	3264.0	3072.019801980198	191.98019801980217
9.783352	3365.0	3074.930693069307	290.0693069306931
9.803783	3409.0	3077.831683168317	331.1683168316831
9.824215	3332.0	3080.762376237624	251.2376237623762
9.844646	3356.0	3083.7128712871286	272.28712871287144
9.865078	3343.0	3086.7425742574255	256.25742574257447
9.885509	3426.0	3089.762376237624	336.2376237623762
9.905941	3363.0	3092.7425742574255	270.25742574257447
9.926372	3424.0	3095.7425742574255	328.25742574257447
9.946804	3379.0	3098.732673267327	280.26732673267315
9.967235	3415.0	3101.7227722772277	313.2772277227723
9.987666	3391.0	3104.633663366337	286.3663366336632
10.008098	3430.0	3107.5643564356437	322.43564356435627
10.028529	3392.0	3110.4950495049507	281.50495049504934
10.048961	3390.0	3113.3564356435645	276.6435643564355
10.069392	3380.0	3116.2574257425745	263.74257425742553
10.089824	3404.0	3119.158415841584	284.841584158416
10.110255	3373.0	3122.069306930693	250.93069306930693
10.130687	3480.0	3124.960396039604	355.0396039603961
10.151118	3416.0	3127.861386138614	288.13861386138615
10.17155	3391.0	3130.871287128713	260.128712871287
10.191981	3336.0	3133.792079207921	202.20792079207922
10.212413	3356.0	3136.6732673267325	219.32673267326754
10.232844	3414.0	3139.6138613861385	274.3861386138615
10.253276	3407.0	3142.6237623762377	264.37623762376234
10.273707	3452.0	3145.6633663366338	306.33663366336623
10.294139	3349.0	3148.7128712871286	200.28712871287144
10.31457	3424.0	3151.772277227723	272.22772277227705
10.335002	3380.0	3154.871287128713	225.128712871287
10.355433	3464.0	3158.029702970297	305.97029702970303
10.375865	3378.0	3161.1782178217823	216.82178217821775
10.396296	3378.0	3164.3762376237623	213.62376237623766
10.416728	3324.0	3167.4554455445545	156.54455445544545
10.437159	3386.0	3170.5742574257424	215.42574257425758
10.457591	3390.0	3173.7227722772277	216.2772277227723
10.478022	3398.0	3176.891089108911	221.10891089108918
10.498453	3404.0	3180.1188118811883	223.88118811881168
10.518885	3367.0	3183.3366336633662	183.66336633663377
10.539316	3380.0	3186.6138613861385	193.38613861386148
10.559748	3413.0	3189.8811881188117	223.11881188118832
10.580179	3398.0	3193.09900990099	204.90099009900996
10.600611	3458.0	3196.3168316831684	261.6831683168316
10.621042	3389.0	3199.5148514851485	189.48514851485152
10.641474	3422.0	3202.7425742574255	219.25742574257447
10.661905	3371.0	3205.960396039604	165.0396039603961
10.682337	3364.0	3209.19801980198	154.80198019801992
10.702768	3414.0	3212.4653465346537	201.5346534653463
10.7232	3382.0	3215.7227722772277	166.2772277227723
10.743631	3387.0	3218.990099009901	168.00990099009914
10.764063	3421.0	3222.2574257425745	198.74257425742553
10.784494	3432.0	3225.5247524752476	206.47524752475238
10.804926	3365.0	3228.762376237624	136.2376237623762
10.825357	3423.0	3231.960396039604	191.0396039603961
10.845789	3442.0	3235.138613861386	206.86138613861385
10.86622	3435.0	3238.3267326732675	196.67326732673246
10.886652	3386.0	3241.5049504950493	144.49504950495066
10.907083	3423.0	3244.6930693069307	178.30693069306926
10.927515	3371.0	3247.8811881188117	123.11881188118832
10.947946	3495.0	3250.7821782178216	244.21782178217836
10.968378	3438.0	3253.6138613861385	184.38613861386148
10.988809	3561.0	3256.4356435643563	304.56435643564373
11.009241	3475.0	3259.2475247524753	215.75247524752467
11.029672	3470.0	3262.0495049504952	207.95049504950475
11.050103	3403.0	3264.8514851485147	138.1485148514853
11.070535	3494.0	3267.6435643564355	226.3564356435645
11.090966	3439.0	3270.3762376237623	168.62376237623766
11.111398	3513.0	3273.108910891089	239.89108910891082
11.131829	3494.0	3275.8217821782177	218.17821782178225
11.152261	3532.0	3278.6039603960394	253.39603960396062
11.172692	3485.0	3281.3762376237623	203.62376237623766
11.193124	3515.0	3284.09900990099	230.90099009900996
11.213555	3485.0	3286.7821782178216	198.21782178217836
11.233987	3513.0	3289.4950495049507	223.50495049504934
11.254418	3485.0	3292.2178217821784	192.78217821782164
11.27485	3528.0	3294.910891089109	233.0891089108909
11.295281	3534.0	3297.6039603960394	236.39603960396062
11.315713	3535.0	3300.2871287128714	234.71287128712856
11.336144	3529.0	3303.0	226.0
11.356576	3534.0	3305.6831683168316	228.3168316831684
11.377007	3567.0	3308.3267326732675	258.67326732673246
11.397439	3486.0	3310.910891089109	175.0891089108909
11.41787	3526.0	3313.5346534653463	212.4653465346537
11.438302	3534.0	3316.138613861386	217.86138613861385
11.458733	3556.0	3318.6435643564355	237.3564356435645
11.479165	3563.0	3321.128712871287	241.871287128713
11.499596	3432.0	3323.6138613861385	108.38613861386148
11.520028	3498.0	3326.069306930693	171.93069306930693
11.540459	3524.0	3328.5049504950493	195.49504950495066
11.56089	3485.0	3330.970297029703	154.02970297029697
11.581322	3554.0	3333.4455445544554	220.5544554455446
11.601753	3554.0	3335.90099009901	218.09900990099004
11.622185	3546.0	3338.227722772277	207.77227722772295
11.642616	3529.0	3340.5544554455446	188.4455445544554
11.663048	3560.0	3342.8811881188117	217.11881188118832
11.683479	3596.0	3345.207920792079	250.79207920792078
11.703911	3573.0	3347.5346534653463	225.4653465346537
11.724342	3575.0	3349.8811881188117	225.11881188118832
11.744774	3606.0	3352.2574257425745	253.74257425742553
11.765205	3502.0	3354.6534653465346	147.34653465346537
11.785637	3452.0	3357.069306930693	94.93069306930693
11.806068	3480.0	3359.4851485148515	120.51485148514848
11.8265	3469.0	3361.930693069307	107.06930693069307
11.846931	3491.0	3364.267326732673	126.73267326732685
11.867363	3482.0	3366.6039603960394	115.39603960396062
11.887794	3512.0	3368.910891089109	143.0891089108909
11.908226	3457.0	3371.207920792079	85.79207920792078
11.928657	3483.0	3373.4356435643563	109.56435643564373
11.949089	3494.0	3375.6633663366338	118.33663366336623
11.96952	3489.0	3377.8811881188117	111.11881188118832
11.989952	3442.0	3380.079207920792	61.920792079207786
12.010383	3429.0	3382.267326732673	46.732673267326845
12.030815	3488.0	3384.4356435643563	103.56435643564373
12.051246	3515.0	3386.6138613861385	128.38613861386148
12.071678	3548.0	3388.792079207921	159.20792079207922
12.092109	3479.0	3390.960396039604	88.03960396039611
12.11254	3466.0	3393.128712871287	72.87128712871299
12.132972	3463.0	3395.237623762376	67.76237623762381
12.153403	3471.0	3397.3465346534654	73.65346534653463
12.173835	3500.0	3399.4455445544554	100.55445544554459
12.194266	3494.0	3401.5445544554455	92.45544554455455
12.214698	3584.0	3403.633663366337	180.3663366336632
12.235129	3492.0	3405.6039603960394	86.39603960396062
12.255561	3439.0	3407.5643564356437	31.43564356435627
12.275992	3514.0	3409.5049504950493	104.49504950495066
12.296424	3449.0	3411.366336633663	37.633663366336805
12.316855	3491.0	3413.158415841584	77.84158415841603
12.337287	3492.0	3414.910891089109	77.0891089108909
12.357718	3485.0	3416.6237623762377	68.37623762376234
12.37815	3573.0	3418.3267326732675	154.67326732673246
12.398581	3532.0	3419.970297029703	112.02970297029697
12.419013	3440.0	3421.5445544554455	18.45544554455455
12.439444	3455.0	3423.09900990099	31.90099009900996
12.459876	3527.0	3424.5940594059407	102.4059405940593
12.480307	3496.0	3426.0495049504952	69.95049504950475
12.500739	3486.0	3427.4356435643563	58.56435643564373
12.52117	3511.0	3428.792079207921	82.20792079207922
12.541602	3530.0	3430.138613861386	99.86138613861385
12.562033	3483.0	3431.4158415841584	51.58415841584156
12.582465	3470.0	3432.6930693069307	37.30693069306926
12.602896	3514.0	3433.90099009901	80.09900990099004
12.623328	3493.0	3435.09900990099	57.90099009900996
12.643759	3552.0	3436.2871287128714	115.71287128712856
12.66419	3558.0	3437.4752475247524	120.52475247524762
12.684622	3515.0	3438.6435643564355	76.35643564356451
12.705053	3530.0	3439.772277227723	90.22772277227705
12.725485	3582.0	3440.90099009901	141.09900990099004
12.745916	3538.0	3442.009900990099	95.99009900990086
12.766348	3514.0	3443.069306930693	70.93069306930693
12.786779	3531.0	3444.128712871287	86.87128712871299
12.807211	3472.0	3445.1782178217823	26.821782178217745
12.827642	3547.0	3446.227722772277	100.77227722772295
12.848074	3537.0	3447.29702970297	89.70297029702988
12.868505	3569.0	3448.3762376237623	120.62376237623766
12.888937	3543.0	3449.4356435643563	93.56435643564373
12.909368	3472.0	3450.5148514851485	21.485148514851517
12.9298	3534.0	3451.5544554455446	82.44554455445541
12.950231	3539.0	3452.6039603960394	86.39603960396062
12.970663	3561.0	3453.6435643564355	107.35643564356451
12.991094	3525.0	3454.6831683168316	70.3168316831684
13.011526	3572.0	3455.7128712871286	116.28712871287144
13.031957	3569.0	3456.7524752475247	112.24752475247533
13.052389	3580.0	3457.80198019802	122.19801980198008
13.07282	3631.0	3458.891089108911	172.10891089108918
13.093252	3581.0	3459.980198019802	121.01980198019783
13.113683	3538.0	3461.069306930693	76.93069306930693
13.134115	3612.0	3462.267326732673	149.73267326732685
13.154546	3569.0	3463.4950495049507	105.50495049504934
13.174977	3673.0	3464.7128712871286	208.28712871287144
13.195409	3578.0	3465.930693069307	112.06930693069307
13.21584	3583.0	3467.089108910891	115.9108910891091
13.236272	3592.0	3468.3465346534654	123.65346534653463
13.256703	3606.0	3469.6039603960394	136.39603960396062
13.277135	3595.0	3470.8811881188117	124.11881188118832
13.297566	3561.0	3472.138613861386	88.86138613861385
13.317998	3628.0	3473.3861386138615	154.61386138613852
13.338429	3627.0	3474.6435643564355	152.3564356435645
13.358861	3587.0	3475.910891089109	111.0891089108909
13.379292	3574.0	3477.19801980198	96.80198019801992
13.399724	3636.0	3478.4257425742576	157.57425742574242
13.420155	3627.0	3479.6534653465346	147.34653465346537
13.440587	3716.0	3480.8811881188117	235.11881188118832
13.461018	3550.0	3482.108910891089	67.89108910891082
13.48145	3638.0	3483.2772277227723	154.7227722772277
13.501881	3610.0	3484.4752475247524	125.52475247524762
13.522313	3640.0	3485.70297029703	154.29702970297012
13.542744	3615.0	3486.960396039604	128.0396039603961
13.563176	3592.0	3488.1782178217823	103.82178217821775
13.583607	3639.0	3489.4257425742576	149.57425742574242
13.604039	3615.0	3490.70297029703	124.29702970297012
13.62447	3643.0	3491.9504950495048	151.04950495049525
13.644902	3655.0	3493.2475247524753	161.75247524752467
13.665333	3665.0	3494.5346534653463	170.4653465346537
13.685765	3689.0	3495.8217821782177	193.17821782178225
13.706196	3654.0	3497.138613861386	156.86138613861385
13.726627	3634.0	3498.4653465346537	135.5346534653463
13.747059	3616.0	3499.8118811881186	116.1881188118814
13.76749	3695.0	3501.158415841584	193.84158415841603
13.787922	3659.0	3502.4554455445545	156.54455445544545
13.808353	3640.0	3503.732673267327	136.26732673267315
13.828785	3676.0	3505.0	171.0
13.849216	3739.0	3506.2871287128714	232.71287128712856
13.869648	3631.0	3507.5643564356437	123.43564356435627
13.890079	3740.0	3508.8118811881186	231.1881188118814
13.910511	3681.0	3510.059405940594	170.94059405940607
13.930942	3675.0	3511.4059405940593	163.5940594059407
13.951374	3691.0	3512.792079207921	178.20792079207922
13.971805	3787.0	3514.1881188118814	272.8118811881186
13.992237	3737.0	3515.6039603960394	221.39603960396062
14.012668	3762.0	3517.019801980198	244.98019801980217
14.0331	3803.0	3518.4158415841584	284.58415841584156
14.053531	3688.0	3519.920792079208	168.07920792079221
14.073963	3794.0	3521.3861386138615	272.6138613861385
14.094394	3764.0	3522.861386138614	241.13861386138615
14.114826	3814.0	3524.3267326732675	289.67326732673246
14.135257	3804.0	3525.80198019802	278.1980198019801
14.155689	3732.0	3527.29702970297	204.70297029702988
14.17612	3808.0	3528.8118811881186	279.1881188118814
14.196552	3849.0	3530.3465346534654	318.65346534653463
14.216983	3838.0	3531.8811881188117	306.1188118811883
14.237414	3813.0	3533.4257425742576	279.5742574257424
14.257846	3807.0	3534.980198019802	272.0198019801978
14.278277	3803.0	3536.5346534653463	266.4653465346537
14.298709	3850.0	3538.1188118811883	311.8811881188117
14.31914	3829.0	3539.8118811881186	289.1881188118814
14.339572	3895.0	3541.5148514851485	353.4851485148515
14.360003	3874.0	3543.2574257425745	330.74257425742553
14.380435	4001.0	3545.059405940594	455.94059405940607
14.400866	3926.0	3546.960396039604	379.0396039603961
14.421298	3830.0	3548.871287128713	281.128712871287
14.441729	3934.0	3550.831683168317	383.1683168316831
14.462161	3955.0	3552.861386138614	402.13861386138615
14.482592	4015.0	3554.891089108911	460.1089108910892
14.503024	4062.0	3556.930693069307	505.0693069306931
14.523455	4000.0	3558.990099009901	441.00990099009914
14.543887	4019.0	3561.089108910891	457.9108910891091
14.564318	4060.0	3563.5544554455446	496.4455445544554
14.58475	4041.0	3566.069306930693	474.9306930693069
14.605181	4156.0	3568.5841584158416	587.4158415841584
14.625613	4131.0	3571.108910891089	559.8910891089108
14.646044	4184.0	3573.8514851485147	610.1485148514853
14.666476	4146.0	3576.6138613861385	569.3861386138615
14.686907	4130.0	3579.6039603960394	550.3960396039606
14.707339	4313.0	3582.6633663366338	730.3366336633662
14.72777	4314.0	3585.8118811881186	728.1881188118814
14.748202	4275.0	3588.960396039604	686.0396039603961
14.768633	4264.0	3592.1188118811883	671.8811881188117
14.789064	4375.0	3595.3069306930693	779.6930693069307
14.809496	4338.0	3598.5049504950493	739.4950495049507
14.829927	4385.0	3601.7524752475247	783.2475247524753
14.850359	4410.0	3605.009900990099	804.9900990099009
14.87079	4445.0	3608.4158415841584	836.5841584158416
14.891222	4415.0	3611.8217821782177	803.1782178217823
14.911653	4493.0	3615.2871287128714	877.7128712871286
14.932085	4513.0	3618.8514851485147	894.1485148514853
14.952516	4486.0	3622.4257425742576	863.5742574257424
14.972948	4577.0	3626.2178217821784	950.7821782178216
14.993379	4458.0	3630.2178217821784	827.7821782178216
15.013811	4539.0	3634.5148514851485	904.4851485148515
15.034242	4573.0	3638.891089108911	934.1089108910892
15.054674	4578.0	3643.4752475247524	934.5247524752476
15.075105	4540.0	3648.3465346534654	891.6534653465346
15.095537	4562.0	3653.3564356435645	908.6435643564355
15.115968	4623.0	3658.3564356435645	964.6435643564355
15.1364	4615.0	3663.4554455445545	951.5445544554455
15.156831	4572.0	3668.5940594059407	903.4059405940593
15.177263	4646.0	3673.7821782178216	972.2178217821784
15.197694	4626.0	3679.029702970297	946.970297029703
15.218126	4569.0	3684.3366336633662	884.6633663366338
15.238557	4583.0	3689.7425742574255	893.2574257425745
15.258989	4492.0	3695.1485148514853	796.8514851485147
15.27942	4588.0	3700.5643564356437	887.4356435643563
15.299852	4532.0	3705.8811881188117	826.1188118811883
15.320283	4525.0	3711.207920792079	813.7920792079208
15.340714	4486.0	3716.5247524752476	769.4752475247524
15.361146	4431.0	3721.841584158416	709.158415841584
15.381577	4477.0	3727.29702970297	749.7029702970299
15.402009	4422.0	3732.792079207921	689.2079207920792
15.42244	4370.0	3738.3366336633662	631.6633663366338
15.442872	4321.0	3743.940594059406	577.0594059405939
15.463303	4446.0	3749.5445544554455	696.4554455445545
15.483735	4302.0	3755.2475247524753	546.7524752475247
15.504166	4312.0	3760.940594059406	551.0594059405939
15.524598	4251.0	3766.6732673267325	484.32673267326754
15.545029	4301.0	3772.4059405940593	528.5940594059407
15.565461	4289.0	3778.207920792079	510.7920792079208
15.585892	4296.0	3783.970297029703	512.029702970297
15.606324	4247.0	3789.7128712871286	457.28712871287144
15.626755	4168.0	3795.4455445544554	372.5544554455446
15.647187	4177.0	3801.1188118811883	375.8811881188117
15.667618	4163.0	3806.762376237624	356.2376237623762
15.68805	4212.0	3812.4059405940593	399.5940594059407
15.708481	4148.0	3817.970297029703	330.02970297029697
15.728913	4144.0	3823.5643564356437	320.43564356435627
15.749344	4162.0	3829.158415841584	332.841584158416
15.769776	4064.0	3834.7227722772277	229.2772277227723
15.790207	4113.0	3840.267326732673	272.73267326732685
15.810639	4113.0	3845.772277227723	267.22772277227705
15.83107	4155.0	3851.2772277227723	303.7227722772277
15.851501	3985.0	3856.762376237624	128.2376237623762
15.871933	4063.0	3862.237623762376	200.7623762376238
15.892364	4086.0	3867.6930693069307	218.30693069306926
15.912796	4081.0	3873.079207920792	207.92079207920779
15.933227	4117.0	3878.4158415841584	238.58415841584156
15.953659	4067.0	3883.7524752475247	183.24752475247533
15.97409	4060.0	3889.059405940594	170.94059405940607
15.994522	4062.0	3894.2574257425745	167.74257425742553
16.014953	4103.0	3899.4158415841584	203.58415841584156
16.035385	4024.0	3904.5346534653463	119.46534653465369
16.055816	4100.0	3909.6237623762377	190.37623762376234
16.076248	4129.0	3914.7128712871286	214.28712871287144
16.096679	4131.0	3919.7821782178216	211.21782178217836
16.117111	4050.0	3924.6435643564355	125.35643564356451
16.137542	4118.0	3929.4950495049507	188.50495049504934
16.157974	4129.0	3934.3366336633662	194.66336633663377
16.178405	4134.0	3939.138613861386	194.86138613861385
16.198837	4092.0	3943.910891089109	148.0891089108909
16.219268	4173.0	3948.6534653465346	224.34653465346537
16.2397	4192.0	3953.3564356435645	238.6435643564355
16.260131	4185.0	3958.029702970297	226.97029702970303
16.280563	4212.0	3962.6831683168316	249.3168316831684
16.300994	4163.0	3967.3168316831684	195.6831683168316
16.321426	4190.0	3971.90099009901	218.09900990099004
16.341857	4278.0	3976.4554455445545	301.54455445544545
16.362289	4325.0	3980.960396039604	344.0396039603961
16.38272	4280.0	3985.29702970297	294.7029702970299
16.403151	4217.0	3989.5841584158416	227.41584158415844
16.423583	4361.0	3993.8118811881186	367.1881188118814
16.444014	4353.0	3997.960396039604	355.0396039603961
16.464446	4327.0	4001.980198019802	325.0198019801978
16.484877	4261.0	4005.960396039604	255.0396039603961
16.505309	4403.0	4009.891089108911	393.1089108910892
16.52574	4469.0	4013.7524752475247	455.24752475247533
16.546172	4473.0	4017.6138613861385	455.3861386138615
16.566603	4612.0	4021.4653465346537	590.5346534653463
16.587035	4586.0	4025.2574257425745	560.7425742574255
16.607466	4531.0	4028.980198019802	502.0198019801978
16.627898	4598.0	4032.3366336633662	565.6633663366338
16.648329	4619.0	4035.6435643564355	583.3564356435645
16.668761	4561.0	4038.930693069307	522.0693069306931
16.689192	4644.0	4042.168316831683	601.8316831683169
16.709624	4710.0	4045.1881188118814	664.8118811881186
16.730055	4673.0	4048.168316831683	624.8316831683169
16.750487	4733.0	4050.920792079208	682.0792079207922
16.770918	4743.0	4053.6039603960394	689.3960396039606
16.79135	4770.0	4056.19801980198	713.8019801980199
16.811781	4712.0	4058.792079207921	653.2079207920792
16.832213	4793.0	4061.3762376237623	731.6237623762377
16.852644	4827.0	4063.930693069307	763.0693069306931
16.873076	4777.0	4066.4752475247524	710.5247524752476
16.893507	4765.0	4068.970297029703	696.029702970297
16.913938	4794.0	4071.4554455445545	722.5445544554455
16.93437	4860.0	4073.792079207921	786.2079207920792
16.954801	4862.0	4076.1188118811883	785.8811881188117
16.975233	4740.0	4078.3564356435645	661.6435643564355
16.995664	4951.0	4080.4653465346537	870.5346534653463
17.016096	4849.0	4082.5841584158416	766.4158415841584
17.036527	4917.0	4084.4752475247524	832.5247524752476
17.056959	4946.0	4086.158415841584	859.841584158416
17.07739	4922.0	4087.5346534653463	834.4653465346537
17.097822	4919.0	4088.831683168317	830.1683168316831
17.118253	5034.0	4089.910891089109	944.0891089108909
17.138685	4907.0	4090.6732673267325	816.3267326732675
17.159116	4793.0	4091.2871287128714	701.7128712871286
17.179548	4987.0	4091.871287128713	895.128712871287
17.199979	4867.0	4092.2574257425745	774.7425742574255
17.220411	5003.0	4092.6039603960394	910.3960396039606
17.240842	4941.0	4092.871287128713	848.128712871287
17.261274	4961.0	4092.970297029703	868.029702970297
17.281705	4859.0	4092.970297029703	766.029702970297
17.302137	4878.0	4092.871287128713	785.128712871287
17.322568	4934.0	4092.7524752475247	841.2475247524753
17.343	4807.0	4092.6138613861385	714.3861386138615
17.363431	4863.0	4092.4752475247524	770.5247524752476
17.383863	4824.0	4092.3267326732675	731.6732673267325
17.404294	4854.0	4092.1485148514853	761.8514851485147
17.424726	4838.0	4091.90099009901	746.09900990099
17.445157	4888.0	4091.5049504950493	796.4950495049507
17.465588	4800.0	4091.039603960396	708.9603960396039
17.48602	4745.0	4090.4851485148515	654.5148514851485
17.506451	4855.0	4089.8514851485147	765.1485148514853
17.526883	4861.0	4089.138613861386	771.8613861386139
17.547314	4851.0	4088.3069306930693	762.6930693069307
17.567746	4855.0	4087.4554455445545	767.5445544554455
17.588177	4789.0	4086.5346534653463	702.4653465346537
17.608609	4852.0	4085.5940594059407	766.4059405940593
17.62904	4830.0	4084.5148514851485	745.4851485148515
17.649472	4834.0	4083.4257425742576	750.5742574257424
17.669903	4858.0	4082.267326732673	775.7326732673268
17.690335	4850.0	4081.079207920792	768.9207920792078
17.710766	4884.0	4079.891089108911	804.1089108910892
17.731198	4809.0	4078.6930693069307	730.3069306930693
17.751629	4776.0	4077.4950495049507	698.5049504950493
17.772061	4881.0	4076.227722772277	804.772277227723
17.792492	4891.0	4074.90099009901	816.09900990099
17.812924	5029.0	4073.5742574257424	955.4257425742576
17.833355	4889.0	4072.237623762376	816.7623762376238
17.853787	5011.0	4070.80198019802	940.1980198019801
17.874218	4949.0	4069.366336633663	879.6336633663368
17.89465	4954.0	4067.920792079208	886.0792079207922
17.915081	5015.0	4066.4554455445545	948.5445544554455
17.935513	4972.0	4064.990099009901	907.0099009900991
17.955944	4988.0	4063.5247524752476	924.4752475247524
17.976375	4938.0	4062.089108910891	875.9108910891091
17.996807	5033.0	4060.6534653465346	972.3465346534654
18.017238	5008.0	4059.19801980198	948.8019801980199
18.03767	4920.0	4057.7425742574255	862.2574257425745
18.058101	5026.0	4056.2871287128714	969.7128712871286
18.078533	5027.0	4054.8217821782177	972.1782178217823
18.098964	4993.0	4053.3564356435645	939.6435643564355
18.119396	4969.0	4051.8811881188117	917.1188118811883
18.139827	4938.0	4050.4059405940593	887.5940594059407
18.160259	4888.0	4048.910891089109	839.0891089108909
18.18069	4976.0	4047.4851485148515	928.5148514851485
18.201122	4883.0	4046.069306930693	836.9306930693069
18.221553	4903.0	4044.6534653465346	858.3465346534654
18.241985	4836.0	4043.2772277227723	792.7227722772277
18.262416	4846.0	4041.8118811881186	804.1881188118814
18.282848	4847.0	4040.3366336633662	806.6633663366338
18.303279	4773.0	4038.871287128713	734.128712871287
18.323711	4772.0	4037.4158415841584	734.5841584158416
18.344142	4743.0	4035.980198019802	707.0198019801978
18.364574	4672.0	4034.5148514851485	637.4851485148515
18.385005	4690.0	4033.089108910891	656.9108910891091
18.405437	4731.0	4031.6930693069307	699.3069306930693
18.425868	4566.0	4030.3168316831684	535.6831683168316
18.4463	4588.0	4029.0	559.0
18.466731	4574.0	4027.7227722772277	546.2772277227723
18.487163	4563.0	4026.4653465346537	536.5346534653463
18.507594	4540.0	4025.227722772277	514.772277227723
18.528025	4567.0	4024.009900990099	542.9900990099009
18.548457	4481.0	4022.8118811881186	458.1881188118814
18.568888	4486.0	4021.6138613861385	464.3861386138615
18.58932	4555.0	4020.4158415841584	534.5841584158416
18.609751	4368.0	4019.207920792079	348.7920792079208
18.630183	4440.0	4018.0	422.0
18.650614	4389.0	4016.831683168317	372.1683168316831
18.671046	4334.0	4015.6930693069307	318.30693069306926
18.691477	4358.0	4014.5346534653463	343.4653465346537
18.711909	4441.0	4013.3762376237623	427.62376237623766
18.73234	4332.0	4012.2178217821784	319.78217821782164
18.752772	4266.0	4011.09900990099	254.90099009900996
18.773203	4258.0	4009.980198019802	248.01980198019783
18.793635	4281.0	4008.8811881188117	272.1188118811883
18.814066	4244.0	4007.7821782178216	236.21782178217836
18.834498	4337.0	4006.6831683168316	330.3168316831684
18.854929	4325.0	4005.5841584158416	319.41584158415844
18.875361	4307.0	4004.4851485148515	302.5148514851485
18.895792	4230.0	4003.3861386138615	226.61386138613852
18.916224	4235.0	4002.2871287128714	232.71287128712856
18.936655	4229.0	4001.1881188118814	227.8118811881186
18.957087	4187.0	4000.089108910891	186.9108910891091
18.977518	4110.0	3998.990099009901	111.00990099009914
18.99795	4196.0	3997.891089108911	198.10891089108918
19.018381	4136.0	3996.792079207921	139.20792079207922
19.038813	4177.0	3995.70297029703	181.29702970297012
19.059244	4146.0	3994.633663366337	151.3663366336632
19.079675	4161.0	3993.5445544554455	167.45544554455455
19.100107	4128.0	3992.4455445544554	135.5544554455446
19.120538	4145.0	3991.3465346534654	153.65346534653463
19.14097	4065.0	3990.2475247524753	74.75247524752467
19.161401	4111.0	3989.1485148514853	121.85148514851471
19.181833	4107.0	3988.059405940594	118.94059405940607
19.202264	4078.0	3986.990099009901	91.00990099009914
19.222696	4142.0	3985.920792079208	156.07920792079221
19.243127	4084.0	3984.871287128713	99.12871287128701
19.263559	4116.0	3983.8811881188117	132.11881188118832
19.28399	4098.0	3982.891089108911	115.10891089108918
19.304422	4108.0	3981.930693069307	126.06930693069307
19.324853	4046.0	3980.970297029703	65.02970297029697
19.345285	4071.0	3980.019801980198	90.98019801980217
19.365716	3989.0	3979.069306930693	9.930693069306926
19.386148	4062.0	3978.138613861386	83.86138613861385
19.406579	4048.0	3977.207920792079	70.79207920792078
19.427011	4000.0	3976.2772277227723	23.722772277227705
19.447442	4027.0	3975.3465346534654	51.65346534653463
19.467874	4088.0	3974.4356435643563	113.56435643564373
19.488305	4074.0	3973.5643564356437	100.43564356435627
19.508737	4031.0	3972.70297029703	58.29702970297012
19.529168	4050.0	3971.861386138614	78.13861386138615
19.5496	3977.0	3971.0495049504952	5.950495049504752
19.570031	4129.0	3970.237623762376	158.7623762376238
19.590462	4128.0	3969.4752475247524	158.52475247524762
19.610894	4154.0	3968.732673267327	185.26732673267315
19.631325	4152.0	3968.009900990099	183.99009900990086
19.651757	4048.0	3967.3168316831684	80.6831683168316
19.672188	3988.0	3966.633663366337	21.366336633663195
19.69262	4118.0	3965.980198019802	152.01980198019783
19.713051	4101.0	3965.3366336633662	135.66336633663377
19.733483	4105.0	3964.7524752475247	140.24752475247533
19.753914	4065.0	3964.1881188118814	100.8118811881186
19.774346	4126.0	3963.6237623762377	162.37623762376234
19.794777	4054.0	3963.069306930693	90.93069306930693
19.815209	4036.0	3962.5148514851485	73.48514851485152
19.83564	4090.0	3962.029702970297	127.97029702970303
19.856072	4120.0	3961.5742574257424	158.42574257425758
19.876503	4090.0	3961.1188118811883	128.88118811881168
19.896935	4139.0	3960.6732673267325	178.32673267326754
19.917366	4029.0	3960.3267326732675	68.67326732673246
19.937798	4074.0	3959.980198019802	114.01980198019783
19.958229	4023.0	3959.6435643564355	63.35643564356451
19.978661	4064.0	3959.3267326732675	104.67326732673246
19.999092	4101.0	3959.009900990099	141.99009900990086
20.019524	4115.0	3958.6930693069307	156.30693069306926
20.039955	4042.0	3958.3762376237623	83.62376237623766
20.060387	4048.0	3958.059405940594	89.94059405940607
20.080818	4099.0	3957.762376237624	141.2376237623762
20.10125	4066.0	3957.4653465346537	108.53465346534631
20.121681	4086.0	3957.168316831683	128.83168316831689
20.142112	4036.0	3956.8811881188117	79.11881188118832
20.162544	4242.0	3956.6138613861385	285.3861386138615
20.182975	4060.0	3956.3564356435645	103.64356435643549
20.203407	3986.0	3956.09900990099	29.90099009900996
20.223838	4051.0	3955.871287128713	95.12871287128701
20.24427	3986.0	3955.6732673267325	30.326732673267543
20.264701	4051.0	3955.4752475247524	95.52475247524762
20.285133	4097.0	3955.2772277227723	141.7227722772277
20.305564	4020.0	3955.079207920792	64.92079207920779
20.325996	4024.0	3954.970297029703	69.02970297029697
20.346427	4041.0	3954.871287128713	86.12871287128701
20.366859	4103.0	3954.7821782178216	148.21782178217836
20.38729	3959.0	3954.6930693069307	4.306930693069262
20.407722	3984.0	3954.6039603960394	29.396039603960617
20.428153	3986.0	3954.5544554455446	31.44554455445541
20.448585	4057.0	3954.5049504950493	102.49504950495066
20.469016	4039.0	3954.4554455445545	84.54455445544545
20.489448	4019.0	3954.4059405940593	64.5940594059407
20.509879	3952.0	3954.3564356435645	-2.3564356435645095
20.530311	4011.0	3954.3069306930693	56.69306930693074
20.550742	3980.0	3954.2574257425745	25.74257425742553
20.571174	3950.0	3954.207920792079	-4.207920792079221
20.591605	4003.0	3954.168316831683	48.831683168316886
20.612037	3999.0	3954.138613861386	44.86138613861385
20.632468	3952.0	3954.108910891089	-2.108910891089181
20.652899	3943.0	3954.079207920792	-11.079207920792214
20.673331	3965.0	3954.059405940594	10.940594059406067
20.693762	4013.0	3954.039603960396	58.96039603960389
20.714194	4010.0	3954.019801980198	55.980198019802174
20.734625	3949.0	3954.0	-5.0
20.755057	3875.0	3954.0	-79.0
20.775488	4055.0	3954.0	101.0
20.79592	3964.0	3954.0	10.0
20.816351	4040.0	3954.0	86.0
20.836783	3981.0	3954.0	27.0
20.857214	3983.0	3954.0	29.0
20.877646	4045.0	3954.0	91.0
20.898077	3886.0	3954.0	-68.0
20.918509	3946.0	3954.0	-8.0
20.93894	4029.0	3954.0	75.0
20.959372	3954.0	3954.0	0.0
20.979803	3925.0	3954.0	-29.0
21.000235	4078.0	3954.0	124.0
21.020666	3953.0	3954.0	-1.0
21.041098	4004.0	3954.0	50.0
21.061529	3974.0	3954.0	20.0
21.081961	3946.0	3954.0	-8.0
21.102392	4001.0	3954.0	47.0
21.122824	3997.0	3954.0	43.0
21.143255	3921.0	3954.0	-33.0
21.163687	3957.0	3954.0	3.0
21.184118	3941.0	3954.0	-13.0
21.204549	4051.0	3954.0	97.0
21.224981	3963.0	3954.0	9.0
21.245412	3906.0	3954.0	-48.0
21.265844	4030.0	3954.0	76.0
21.286275	3995.0	3954.0	41.0
21.306707	3974.0	3954.0	20.0
21.327138	3935.0	3954.0	-19.0
21.34757	3956.0	3954.0	2.0
21.368001	3958.0	3954.0	4.0
21.388433	3972.0	3954.0	18.0
21.408864	3985.0	3953.990099009901	31.00990099009914
21.429296	3904.0	3953.980198019802	-49.980198019802174
21.449727	3990.0	3953.970297029703	36.02970297029697
21.470159	4004.0	3953.960396039604	50.03960396039611
21.49059	4030.0	3953.9504950495048	76.04950495049525
21.511022	3971.0	3953.940594059406	17.059405940593933
21.531453	4058.0	3953.920792079208	104.07920792079221
21.551885	3976.0	3953.910891089109	22.0891089108909
21.572316	3985.0	3953.891089108911	31.10891089108918
21.592748	3934.0	3953.871287128713	-19.871287128712993
21.613179	3921.0	3953.8514851485147	-32.85148514851471
21.633611	3966.0	3953.831683168317	12.168316831683114
21.654042	4025.0	3953.7821782178216	71.21782178217836
21.674474	3918.0	3953.70297029703	-35.70297029702988
21.694905	3989.0	3953.6237623762377	35.376237623762336
21.715337	4024.0	3953.5445544554455	70.45544554455455
21.735768	4000.0	3953.4158415841584	46.58415841584156
21.756199	3917.0	3953.227722772277	-36.22772277227705
21.776631	4076.0	3953.029702970297	122.97029702970303
21.797062	4070.0	3952.841584158416	117.15841584158397
21.817494	4030.0	3952.6435643564355	77.35643564356451
21.837925	3988.0	3952.3564356435645	35.64356435643549
21.858357	4039.0	3952.059405940594	86.94059405940607
21.878788	3992.0	3951.762376237624	40.23762376237619
21.89922	4024.0	3951.4455445544554	72.55445544554459
21.919651	4039.0	3951.1188118811883	87.88118811881168
21.940083	4020.0	3950.792079207921	69.20792079207922
21.960514	4023.0	3950.4653465346537	72.53465346534631
21.980946	4020.0	3950.1188118811883	69.88118811881168
22.001377	4078.0	3949.762376237624	128.2376237623762
22.021809	4013.0	3949.3960396039606	63.60396039603938
22.04224	4128.0	3949.0	179.0
22.062672	4121.0	3948.5940594059407	172.4059405940593
22.083103	4158.0	3948.1881188118814	209.8118811881186
22.103535	4084.0	3947.7128712871286	136.28712871287144
22.123966	4154.0	3947.2178217821784	206.78217821782164
22.144398	4162.0	3946.633663366337	215.3663366336632
22.164829	4020.0	3945.960396039604	74.03960396039611
22.185261	4097.0	3945.168316831683	151.83168316831689
22.205692	4141.0	3944.2475247524753	196.75247524752467
22.226124	4179.0	3943.3069306930693	235.69306930693074
22.246555	4194.0	3942.138613861386	251.86138613861385
22.266986	4189.0	3940.891089108911	248.10891089108918
22.287418	4202.0	3939.4653465346537	262.5346534653463
22.307849	4151.0	3938.019801980198	212.98019801980217
22.328281	4264.0	3936.4851485148515	327.5148514851485
22.348712	4131.0	3934.8811881188117	196.11881188118832
22.369144	4310.0	3933.1881188118814	376.8118811881186
22.389575	4234.0	3931.4752475247524	302.5247524752476
22.410007	4261.0	3929.6138613861385	331.3861386138615
22.430438	4188.0	3927.70297029703	260.2970297029701
22.45087	4270.0	3925.7821782178216	344.21782178217836
22.471301	4305.0	3923.841584158416	381.158415841584
22.491733	4231.0	3921.762376237624	309.2376237623762
22.512164	4304.0	3919.633663366337	384.3663366336632
22.532596	4346.0	3917.4950495049507	428.50495049504934
22.553027	4339.0	3915.3366336633662	423.66336633663377
22.573459	4343.0	3913.1188118811883	429.8811881188117
22.59389	4409.0	3910.871287128713	498.128712871287
22.614322	4454.0	3908.5346534653463	545.4653465346537
22.634753	4409.0	3906.1782178217823	502.82178217821775
22.655185	4561.0	3903.8217821782177	657.1782178217823
22.675616	4453.0	3901.4356435643563	551.5643564356437
22.696048	4531.0	3898.930693069307	632.0693069306931
22.716479	4520.0	3896.366336633663	623.6336633663368
22.736911	4562.0	3893.772277227723	668.227722772277
22.757342	4512.0	3891.1782178217823	620.8217821782177
22.777774	4522.0	3888.5742574257424	633.4257425742576
22.798205	4587.0	3885.910891089109	701.0891089108909
22.818636	4524.0	3883.1782178217823	640.8217821782177
22.839068	4592.0	3880.4455445544554	711.5544554455446
22.859499	4662.0	3877.70297029703	784.2970297029701
22.879931	4626.0	3874.920792079208	751.0792079207922
22.900362	4657.0	3872.138613861386	784.8613861386139
22.920794	4633.0	3869.3564356435645	763.6435643564355
22.941225	4785.0	3866.4554455445545	918.5445544554455
22.961657	4613.0	3863.5544554455446	749.4455445544554
22.982088	4586.0	3860.6534653465346	725.3465346534654
23.00252	4651.0	3857.7524752475247	793.2475247524753
23.022951	4602.0	3854.8514851485147	747.1485148514853
23.043383	4675.0	3851.891089108911	823.1089108910892
23.063814	4637.0	3848.930693069307	788.0693069306931
23.084246	4732.0	3845.9504950495048	886.0495049504952
23.104677	4638.0	3842.9504950495048	795.0495049504952
23.125109	4644.0	3839.940594059406	804.0594059405939
23.14554	4652.0	3836.930693069307	815.0693069306931
23.165972	4693.0	3833.8514851485147	859.1485148514853
23.186403	4667.0	3830.7425742574255	836.2574257425745
23.206835	4514.0	3827.6237623762377	686.3762376237623
23.227266	4581.0	3824.5049504950493	756.4950495049507
23.247698	4582.0	3821.3861386138615	760.6138613861385
23.268129	4475.0	3818.267326732673	656.7326732673268
23.288561	4689.0	3815.128712871287	873.871287128713
23.308992	4561.0	3811.990099009901	749.0099009900991
23.329423	4599.0	3808.8514851485147	790.1485148514853
23.349855	4575.0	3805.6732673267325	769.3267326732675
23.370286	4576.0	3802.4950495049507	773.5049504950493
23.390718	4532.0	3799.3168316831684	732.6831683168316
23.411149	4497.0	3796.138613861386	700.8613861386139
23.431581	4470.0	3792.960396039604	677.0396039603961
23.452012	4484.0	3789.7821782178216	694.2178217821784
23.472444	4410.0	3786.6138613861385	623.3861386138615
23.492875	4394.0	3783.4059405940593	610.5940594059407
23.513307	4495.0	3780.1881188118814	714.8118811881186
23.533738	4468.0	3776.970297029703	691.029702970297
23.55417	4404.0	3773.732673267327	630.2673267326732
23.574601	4486.0	3770.4752475247524	715.5247524752476
23.595033	4342.0	3767.207920792079	574.7920792079208
23.615464	4359.0	3763.920792079208	595.0792079207922
23.635896	4447.0	3760.633663366337	686.3663366336632
23.656327	4409.0	3757.3069306930693	651.6930693069307
23.676759	4314.0	3753.970297029703	560.029702970297
23.69719	4388.0	3750.6237623762377	637.3762376237623
23.717622	4304.0	3747.2871287128714	556.7128712871286
23.738053	4361.0	3743.960396039604	617.0396039603961
23.758485	4314.0	3740.5940594059407	573.4059405940593
23.778916	4286.0	3737.1881188118814	548.8118811881186
23.799348	4281.0	3733.831683168317	547.1683168316831
23.819779	4304.0	3730.5049504950493	573.4950495049507
23.840211	4235.0	3727.158415841584	507.841584158416
23.860642	4202.0	3723.7821782178216	478.21782178217836
23.881073	4266.0	3720.366336633663	545.6336633663368
23.901505	4222.0	3717.029702970297	504.97029702970303
23.921936	4180.0	3713.6930693069307	466.30693069306926
23.942368	4145.0	3710.3564356435645	434.6435643564355
23.962799	4201.0	3707.009900990099	493.99009900990086
23.983231	4232.0	3703.6633663366338	528.3366336633662
24.003662	4180.0	3700.2871287128714	479.71287128712856
24.024094	4163.0	3696.910891089109	466.0891089108909
24.044525	4179.0	3693.5148514851485	485.4851485148515
24.064957	4164.0	3690.108910891089	473.8910891089108
24.085388	4125.0	3686.633663366337	438.3663366336632
24.10582	4094.0	3683.1881188118814	410.8118811881186
24.126251	4130.0	3679.732673267327	450.26732673267315
24.146683	4130.0	3676.237623762376	453.7623762376238
24.167114	4098.0	3672.7425742574255	425.25742574257447
24.187546	4149.0	3669.237623762376	479.7623762376238
24.207977	4233.0	3665.8217821782177	567.1782178217823
24.228409	4105.0	3662.4851485148515	442.5148514851485
24.24884	4081.0	3659.267326732673	421.73267326732685
24.269272	4083.0	3656.1782178217823	426.82178217821775
24.289703	4102.0	3653.089108910891	448.9108910891091
24.310135	4087.0	3650.2178217821784	436.78217821782164
24.330566	4021.0	3647.4158415841584	373.58415841584156
24.350998	4042.0	3644.7227722772277	397.2772277227723
24.371429	4031.0	3641.980198019802	389.0198019801978
24.391861	4047.0	3639.3168316831684	407.6831683168316
24.412292	3982.0	3636.7227722772277	345.2772277227723
24.432723	3970.0	3634.1782178217823	335.82178217821775
24.453155	4068.0	3631.5643564356437	436.43564356435627
24.473586	3952.0	3629.089108910891	322.9108910891091
24.494018	3980.0	3626.6435643564355	353.3564356435645
24.514449	4010.0	3624.158415841584	385.841584158416
24.534881	3995.0	3621.633663366337	373.3663366336632
24.555312	4001.0	3619.237623762376	381.7623762376238
24.575744	3964.0	3616.7524752475247	347.24752475247533
24.596175	3919.0	3614.207920792079	304.7920792079208
24.616607	3967.0	3611.6732673267325	355.32673267326754
24.637038	3922.0	3609.19801980198	312.8019801980199
24.65747	3962.0	3606.7524752475247	355.24752475247533
24.677901	3924.0	3604.3960396039606	319.6039603960394
24.698333	3924.0	3602.039603960396	321.9603960396039
24.718764	3861.0	3599.6435643564355	261.3564356435645
24.739196	3859.0	3597.2475247524753	261.75247524752467
24.759627	3913.0	3594.940594059406	318.05940594059393
24.780059	3874.0	3592.6732673267325	281.32673267326754
24.80049	3886.0	3590.3960396039606	295.6039603960394
24.820922	3913.0	3588.1188118811883	324.8811881188117
24.841353	3914.0	3585.831683168317	328.1683168316831
24.861785	3966.0	3583.5742574257424	382.4257425742576
24.882216	3808.0	3581.3861386138615	226.61386138613852
24.902648	3895.0	3579.1782178217823	315.82178217821775
24.923079	3828.0	3576.980198019802	251.01980198019783
24.94351	3836.0	3574.8217821782177	261.17821782178225
24.963942	3799.0	3572.6534653465346	226.34653465346537
24.984373	3781.0	3570.4851485148515	210.51485148514848
25.004805	3766.0	3568.4158415841584	197.58415841584156
25.025236	3758.0	3566.3465346534654	191.65346534653463
25.045668	3810.0	3564.267326732673	245.73267326732685
25.066099	3761.0	3562.1881188118814	198.8118811881186
25.086531	3678.0	3560.108910891089	117.89108910891082
25.106962	3744.0	3558.089108910891	185.9108910891091
25.127394	3792.0	3556.009900990099	235.99009900990086
25.147825	3718.0	3553.9504950495048	164.04950495049525
25.168257	3736.0	3551.910891089109	184.0891089108909
25.188688	3783.0	3549.8811881188117	233.11881188118832
25.20912	3661.0	3547.8514851485147	113.14851485148529
25.229551	3655.0	3545.891089108911	109.10891089108918
25.249983	3760.0	3543.960396039604	216.0396039603961
25.270414	3730.0	3542.039603960396	187.9603960396039
25.290846	3727.0	3540.1188118811883	186.88118811881168
25.311277	3655.0	3538.19801980198	116.80198019801992
25.331709	3716.0	3536.2574257425745	179.74257425742553
25.35214	3713.0	3534.3168316831684	178.6831683168316
25.372572	3673.0	3532.3762376237623	140.62376237623766
25.393003	3739.0	3530.4257425742576	208.57425742574242
25.413435	3673.0	3528.5148514851485	144.48514851485152
25.433866	3692.0	3526.6039603960394	165.39603960396062
25.454298	3738.0	3524.6930693069307	213.30693069306926
25.474729	3677.0	3522.7821782178216	154.21782178217836
25.49516	3691.0	3520.871287128713	170.128712871287
25.515592	3594.0	3518.960396039604	75.03960396039611
25.536023	3701.0	3517.0495049504952	183.95049504950475
25.556455	3716.0	3515.1782178217823	200.82178217821775
25.576886	3588.0	3513.3168316831684	74.6831683168316
25.597318	3685.0	3511.4455445544554	173.5544554455446
25.617749	3633.0	3509.5940594059407	123.4059405940593
25.638181	3692.0	3507.7524752475247	184.24752475247533
25.658612	3622.0	3505.930693069307	116.06930693069307
25.679044	3643.0	3504.1188118811883	138.88118811881168
25.699475	3610.0	3502.3168316831684	107.6831683168316
25.719907	3695.0	3500.5544554455446	194.4455445544554
25.740338	3661.0	3498.80198019802	162.19801980198008
25.76077	3639.0	3497.059405940594	141.94059405940607
25.781201	3576.0	3495.3366336633662	80.66336633663377
25.801633	3653.0	3493.633663366337	159.3663366336632
25.822064	3633.0	3491.970297029703	141.02970297029697
25.842496	3650.0	3490.3465346534654	159.65346534653463
25.862927	3639.0	3488.7128712871286	150.28712871287144
25.883359	3678.0	3487.108910891089	190.89108910891082
25.90379	3628.0	3485.4653465346537	142.5346534653463
25.924222	3639.0	3483.841584158416	155.15841584158397
25.944653	3587.0	3482.267326732673	104.73267326732685
25.965085	3686.0	3480.70297029703	205.29702970297012
25.985516	3616.0	3479.1485148514853	136.8514851485147
26.005947	3651.0	3477.5940594059407	173.4059405940593
26.026379	3682.0	3476.059405940594	205.94059405940607
26.04681	3640.0	3474.5346534653463	165.4653465346537
26.067242	3674.0	3473.019801980198	200.98019801980217
26.087673	3667.0	3471.5049504950493	195.49504950495066
26.108105	3629.0	3470.029702970297	158.97029702970303
26.128536	3615.0	3468.5742574257424	146.42574257425758
26.148968	3620.0	3467.19801980198	152.80198019801992
26.169399	3574.0	3465.8217821782177	108.17821782178225
26.189831	3637.0	3464.4653465346537	172.5346534653463
26.210262	3684.0	3463.1485148514853	220.8514851485147
26.230694	3583.0	3461.90099009901	121.09900990099004
26.251125	3621.0	3460.6633663366338	160.33663366336623
26.271557	3612.0	3459.4257425742576	152.57425742574242
26.291988	3650.0	3458.19801980198	191.80198019801992
26.31242	3602.0	3456.970297029703	145.02970297029697
26.332851	3599.0	3455.7425742574255	143.25742574257447
26.353283	3580.0	3454.5346534653463	125.46534653465369
26.373714	3653.0	3453.3267326732675	199.67326732673246
26.394146	3726.0	3452.128712871287	273.871287128713
26.414577	3596.0	3451.0	145.0
26.435009	3671.0	3449.940594059406	221.05940594059393
26.45544	3691.0	3448.891089108911	242.10891089108918
26.475872	3692.0	3447.841584158416	244.15841584158397
26.496303	3663.0	3446.831683168317	216.16831683168311
26.516735	3624.0	3445.910891089109	178.0891089108909
26.537166	3675.0	3445.0	230.0
26.557597	3626.0	3444.09900990099	181.90099009900996
26.578029	3614.0	3443.2475247524753	170.75247524752467
26.59846	3650.0	3442.4554455445545	207.54455445544545
26.618892	3589.0	3441.6732673267325	147.32673267326754
26.639323	3547.0	3441.009900990099	105.99009900990086
26.659755	3580.0	3440.4158415841584	139.58415841584156
26.680186	3566.0	3439.831683168317	126.16831683168311
26.700618	3606.0	3439.2475247524753	166.75247524752467
26.721049	3526.0	3438.6633663366338	87.33663366336623
26.741481	3587.0	3438.079207920792	148.92079207920779
26.761912	3530.0	3437.5148514851485	92.48514851485152
26.782344	3564.0	3436.990099009901	127.00990099009914
26.802775	3553.0	3436.4950495049507	116.50495049504934
26.823207	3549.0	3436.029702970297	112.97029702970303
26.843638	3517.0	3435.5841584158416	81.41584158415844
26.86407	3625.0	3435.1782178217823	189.82178217821775
26.884501	3546.0	3434.772277227723	111.22772277227705
26.904933	3584.0	3434.3861386138615	149.61386138613852
26.925364	3538.0	3434.029702970297	103.97029702970303
26.945796	3549.0	3433.6732673267325	115.32673267326754
26.966227	3560.0	3433.3366336633662	126.66336633663377
26.986659	3531.0	3433.0	98.0
27.00709	3550.0	3432.6633663366338	117.33663366336623
27.027522	3516.0	3432.3366336633662	83.66336633663377
27.047953	3480.0	3432.009900990099	47.99009900990086
27.068385	3549.0	3431.70297029703	117.29702970297012
27.088816	3545.0	3431.3960396039606	113.60396039603938
27.109247	3480.0	3431.09900990099	48.90099009900996
27.129679	3468.0	3430.80198019802	37.19801980198008
27.15011	3566.0	3430.5049504950493	135.49504950495066
27.170542	3478.0	3430.207920792079	47.79207920792078
27.190973	3503.0	3429.970297029703	73.02970297029697
27.211405	3509.0	3429.732673267327	79.26732673267315
27.231836	3454.0	3429.4950495049507	24.504950495049343
27.252268	3502.0	3429.2574257425745	72.74257425742553
27.272699	3586.0	3429.019801980198	156.98019801980217
27.293131	3427.0	3428.7821782178216	-1.782178217821638
27.313562	3452.0	3428.5445544554455	23.45544554455455
27.333994	3462.0	3428.3069306930693	33.69306930693074
27.354425	3445.0	3428.069306930693	16.930693069306926
27.374857	3514.0	3427.831683168317	86.16831683168311
27.395288	3466.0	3427.6138613861385	38.386138613861476
27.41572	3455.0	3427.4158415841584	27.584158415841557
27.436151	3474.0	3427.2178217821784	46.78217821782164
27.456583	3438.0	3427.029702970297	10.970297029703033
27.477014	3530.0	3426.841584158416	103.15841584158397
27.497446	3427.0	3426.6534653465346	0.34653465346536905
27.517877	3488.0	3426.4653465346537	61.53465346534631
27.538309	3451.0	3426.2772277227723	24.722772277227705
27.55874	3481.0	3426.089108910891	54.9108910891091
27.579172	3445.0	3425.90099009901	19.09900990099004
27.599603	3451.0	3425.7128712871286	25.287128712871436
27.620034	3406.0	3425.5247524752476	-19.524752475247624
27.640466	3424.0	3425.3366336633662	-1.3366336633662286
27.660897	3396.0	3425.158415841584	-29.158415841583974
27.681329	3430.0	3424.980198019802	5.019801980197826
27.70176	3419.0	3424.8118811881186	-5.811881188118605
27.722192	3481.0	3424.6435643564355	56.35643564356451
27.742623	3491.0	3424.4752475247524	66.52475247524762
27.763055	3440.0	3424.3069306930693	15.693069306930738
27.783486	3471.0	3424.138613861386	46.86138613861385
27.803918	3460.0	3423.970297029703	36.02970297029697
27.824349	3454.0	3423.80198019802	30.19801980198008
27.844781	3421.0	3423.633663366337	-2.6336633663368048
27.865212	3437.0	3423.4653465346537	13.53465346534631
27.885644	3463.0	3423.29702970297	39.70297029702988
27.906075	3457.0	3423.128712871287	33.87128712871299
27.926507	3445.0	3422.970297029703	22.029702970296967
27.946938	3466.0	3422.8118811881186	43.188118811881395
27.96737	3443.0	3422.7227722772277	20.277227722772295
27.987801	3489.0	3422.633663366337	66.3663366336632
28.008233	3455.0	3422.5445544554455	32.45544554455455
28.028664	3452.0	3422.4554455445545	29.54455445544545
28.049096	3409.0	3422.366336633663	-13.366336633663195
28.069527	3427.0	3422.2772277227723	4.722772277227705
28.089959	3445.0	3422.19801980198	22.80198019801992
28.11039	3419.0	3422.1188118811883	-3.1188118811883214
28.130822	3423.0	3422.059405940594	0.9405940594060667
28.151253	3459.0	3422.0	37.0
28.171684	3476.0	3421.940594059406	54.05940594059393
28.192116	3441.0	3421.8811881188117	19.11881188118832
28.212547	3429.0	3421.8217821782177	7.178217821782255
28.232979	3463.0	3421.762376237624	41.23762376237619
28.25341	3495.0	3421.70297029703	73.29702970297012
28.273842	3423.0	3421.6435643564355	1.3564356435645095
28.294273	3455.0	3421.5841584158416	33.41584158415844
28.314705	3381.0	3421.5445544554455	-40.54455445544545
28.335136	3446.0	3421.5049504950493	24.495049504950657
28.355568	3458.0	3421.4653465346537	36.53465346534631
28.375999	3478.0	3421.4257425742576	56.57425742574242
28.396431	3427.0	3421.3861386138615	5.613861386138524
28.416862	3375.0	3421.3465346534654	-46.34653465346537
28.437294	3463.0	3421.29702970297	41.70297029702988
28.457725	3413.0	3421.2475247524753	-8.247524752475329
28.478157	3457.0	3421.19801980198	35.80198019801992
28.498588	3500.0	3421.1485148514853	78.85148514851471
28.51902	3495.0	3421.09900990099	73.90099009900996
28.539451	3442.0	3421.0495049504952	20.950495049504752
28.559883	3452.0	3421.0	31.0
28.580314	3466.0	3420.9504950495048	45.04950495049525
28.600746	3456.0	3420.90099009901	35.09900990099004
28.621177	3474.0	3420.861386138614	53.13861386138615
28.641609	3499.0	3420.8217821782177	78.17821782178225
28.66204	3439.0	3420.7821782178216	18.217821782178362
28.682471	3510.0	3420.7425742574255	89.25742574257447
28.702903	3415.0	3420.7227722772277	-5.722772277227705
28.723334	3504.0	3420.70297029703	83.29702970297012
28.743766	3514.0	3420.6831683168316	93.3168316831684
28.764197	3484.0	3420.6633663366338	63.33663366336623
28.784629	3468.0	3420.633663366337	47.366336633663195
28.80506	3443.0	3420.5742574257424	22.425742574257583
28.825492	3495.0	3420.4950495049507	74.50495049504934
28.845923	3457.0	3420.4158415841584	36.58415841584156
28.866355	3442.0	3420.3366336633662	21.66336633663377
28.886786	3510.0	3420.2574257425745	89.74257425742553
28.907218	3498.0	3420.1782178217823	77.82178217821775
28.927649	3409.0	3420.09900990099	-11.09900990099004
28.948081	3519.0	3420.019801980198	98.98019801980217
28.968512	3421.0	3419.940594059406	1.0594059405939333
28.988944	3520.0	3419.861386138614	100.13861386138615
29.009375	3477.0	3419.7821782178216	57.21782178217836
29.029807	3507.0	3419.70297029703	87.29702970297012
29.050238	3507.0	3419.6237623762377	87.37623762376234
29.07067	3503.0	3419.5445544554455	83.45544554455455
29.091101	3424.0	3419.4851485148515	4.514851485148483
29.111533	3483.0	3419.4257425742576	63.57425742574242
29.131964	3425.0	3419.366336633663	5.633663366336805
29.152396	3483.0	3419.2871287128714	63.712871287128564
29.172827	3449.0	3419.207920792079	29.79207920792078
29.193259	3464.0	3419.128712871287	44.87128712871299
29.21369	3494.0	3419.0495049504952	74.95049504950475
29.234121	3421.0	3418.970297029703	2.0297029702969667
29.254553	3430.0	3418.891089108911	11.108910891089181
29.274984	3386.0	3418.792079207921	-32.79207920792078
29.295416	3408.0	3418.6930693069307	-10.693069306930738
29.315847	3367.0	3418.5940594059407	-51.5940594059407
29.336279	3497.0	3418.4950495049507	78.50495049504934
29.35671	3469.0	3418.3960396039606	50.60396039603938
29.377142	3474.0	3418.29702970297	55.70297029702988
29.397573	3448.0	3418.19801980198	29.80198019801992
29.418005	3470.0	3418.09900990099	51.90099009900996
29.438436	3421.0	3418.0	3.0
29.458868	3461.0	3417.920792079208	43.079207920792214
29.479299	3431.0	3417.841584158416	13.158415841583974
29.499731	3419.0	3417.762376237624	1.237623762376188
29.520162	3475.0	3417.6831683168316	57.3168316831684
29.540594	3443.0	3417.6039603960394	25.396039603960617
29.561025	3482.0	3417.5148514851485	64.48514851485152
29.581457	3436.0	3417.4257425742576	18.574257425742417
29.601888	3525.0	3417.3366336633662	107.66336633663377
29.62232	3405.0	3417.237623762376	-12.237623762376188
29.642751	3454.0	3417.138613861386	36.86138613861385
29.663183	3437.0	3417.039603960396	19.960396039603893
29.683614	3411.0	3416.940594059406	-5.940594059406067
29.704046	3402.0	3416.841584158416	-14.841584158416026
29.724477	3492.0	3416.7425742574255	75.25742574257447
29.744908	3482.0	3416.6435643564355	65.35643564356451
29.76534	3469.0	3416.5445544554455	52.45544554455455
29.785771	3439.0	3416.4455445544554	22.55445544554459
29.806203	3473.0	3416.3465346534654	56.65346534653463
29.826634	3484.0	3416.2475247524753	67.75247524752467
29.847066	3426.0	3416.138613861386	9.861386138613852
29.867497	3477.0	3416.029702970297	60.97029702970303
29.887929	3418.0	3415.920792079208	2.0792079207922143
29.90836	3529.0	3415.80198019802	113.19801980198008
29.928792	3461.0	3415.6831683168316	45.3168316831684
29.949223	3466.0	3415.5544554455446	50.44554455445541
29.969655	3486.0	3415.4158415841584	70.58415841584156
29.990086	3484.0	3415.2772277227723	68.7227722772277
30.010518	3539.0	3415.138613861386	123.86138613861385
30.030949	3478.0	3415.0	63.0
30.051381	3516.0	3414.861386138614	101.13861386138615
30.071812	3519.0	3414.7227722772277	104.2772277227723
30.092244	3583.0	3414.5841584158416	168.41584158415844
30.112675	3494.0	3414.4455445544554	79.55445544554459
30.133107	3503.0	3414.3069306930693	88.69306930693074
30.153538	3543.0	3414.1485148514853	128.8514851485147
30.17397	3474.0	3413.990099009901	60.00990099009914
30.194401	3527.0	3413.8217821782177	113.17821782178225
30.214833	3482.0	3413.633663366337	68.3663366336632
30.235264	3589.0	3413.4455445544554	175.5544554455446
30.255696	3472.0	3413.2574257425745	58.74257425742553
30.276127	3589.0	3413.0495049504952	175.95049504950475
30.296558	3572.0	3412.841584158416	159.15841584158397
30.31699	3481.0	3412.6534653465346	68.34653465346537
30.337421	3533.0	3412.4653465346537	120.53465346534631
30.357853	3563.0	3412.29702970297	150.70297029702988
30.378284	3581.0	3412.128712871287	168.871287128713
30.398716	3560.0	3411.960396039604	148.0396039603961
30.419147	3475.0	3411.792079207921	63.20792079207922
30.439579	3568.0	3411.6039603960394	156.39603960396062
30.46001	3505.0	3411.4158415841584	93.58415841584156
30.480442	3468.0	3411.227722772277	56.77227722772295
30.500873	3547.0	3411.039603960396	135.9603960396039
30.521305	3510.0	3410.8514851485147	99.14851485148529
30.541736	3493.0	3410.6633663366338	82.33663366336623
30.562168	3507.0	3410.4752475247524	96.52475247524762
30.582599	3535.0	3410.2871287128714	124.71287128712856
30.603031	3487.0	3410.089108910891	76.9108910891091
30.623462	3506.0	3409.891089108911	96.10891089108918
30.643894	3547.0	3409.6930693069307	137.30693069306926
30.664325	3509.0	3409.4950495049507	99.50495049504934
30.684757	3508.0	3409.29702970297	98.70297029702988
30.705188	3558.0	3409.09900990099	148.90099009900996
30.72562	3511.0	3408.90099009901	102.09900990099004
30.746051	3530.0	3408.70297029703	121.29702970297012
30.766483	3516.0	3408.5049504950493	107.49504950495066
30.786914	3545.0	3408.3069306930693	136.69306930693074
30.807346	3488.0	3408.108910891089	79.89108910891082
30.827777	3533.0	3407.910891089109	125.0891089108909
30.848208	3498.0	3407.7227722772277	90.2772277227723
30.86864	3539.0	3407.5643564356437	131.43564356435627
30.889071	3458.0	3407.4257425742576	50.57425742574242
30.909503	3501.0	3407.267326732673	93.73267326732685
30.929934	3450.0	3407.108910891089	42.89108910891082
30.950366	3483.0	3406.9504950495048	76.04950495049525
30.970797	3512.0	3406.792079207921	105.20792079207922
30.991229	3525.0	3406.6039603960394	118.39603960396062
31.01166	3488.0	3406.4158415841584	81.58415841584156
31.032092	3493.0	3406.227722772277	86.77227722772295
31.052523	3470.0	3406.029702970297	63.97029702970303
31.072955	3446.0	3405.831683168317	40.168316831683114
31.093386	3525.0	3405.6237623762377	119.37623762376234
31.113818	3580.0	3405.4158415841584	174.58415841584156
31.134249	3469.0	3405.207920792079	63.79207920792078
31.154681	3479.0	3404.980198019802	74.01980198019783
31.175112	3517.0	3404.732673267327	112.26732673267315
31.195544	3525.0	3404.4455445544554	120.55445544554459
31.215975	3476.0	3404.1782178217823	71.82178217821775
31.236407	3468.0	3403.910891089109	64.0891089108909
31.256838	3487.0	3403.633663366337	83.3663366336632
31.27727	3457.0	3403.3564356435645	53.64356435643549
31.297701	3411.0	3403.079207920792	7.920792079207786
31.318133	3454.0	3402.80198019802	51.19801980198008
31.338564	3432.0	3402.5445544554455	29.45544554455455
31.358995	3457.0	3402.2871287128714	54.712871287128564
31.379427	3437.0	3402.029702970297	34.97029702970303
31.399858	3528.0	3401.762376237624	126.23762376237619
31.42029	3404.0	3401.4950495049507	2.504950495049343
31.440721	3470.0	3401.2178217821784	68.78217821782164
31.461153	3425.0	3400.940594059406	24.059405940593933
31.481584	3485.0	3400.6237623762377	84.37623762376234
31.502016	3407.0	3400.3069306930693	6.693069306930738
31.522447	3446.0	3399.970297029703	46.02970297029697
31.542879	3455.0	3399.633663366337	55.366336633663195
31.56331	3486.0	3399.29702970297	86.70297029702988
31.583742	3454.0	3398.920792079208	55.079207920792214
31.604173	3390.0	3398.5445544554455	-8.54455445544545
31.624605	3466.0	3398.168316831683	67.83168316831689
31.645036	3450.0	3397.762376237624	52.23762376237619
31.665468	3399.0	3397.3465346534654	1.653465346534631
31.685899	3448.0	3396.930693069307	51.069306930693074
31.706331	3431.0	3396.5049504950493	34.49504950495066
31.726762	3459.0	3396.069306930693	62.930693069306926
31.747194	3556.0	3395.6039603960394	160.39603960396062
31.767625	3386.0	3395.138613861386	-9.138613861386148
31.788057	3426.0	3394.6138613861385	31.386138613861476
31.808488	3476.0	3394.089108910891	81.9108910891091
31.82892	3413.0	3393.4851485148515	19.514851485148483
31.849351	3399.0	3392.8811881188117	6.118811881188321
31.869783	3384.0	3392.267326732673	-8.267326732673155
31.890214	3411.0	3391.6039603960394	19.396039603960617
31.910645	3423.0	3390.9504950495048	32.04950495049525
31.931077	3464.0	3390.227722772277	73.77227722772295
31.951508	3460.0	3389.4851485148515	70.51485148514848
31.97194	3444.0	3388.7128712871286	55.287128712871436
31.992371	3479.0	3387.910891089109	91.0891089108909
32.012803	3459.0	3387.079207920792	71.92079207920779
32.033234	3430.0	3386.2475247524753	43.75247524752467
32.053666	3458.0	3385.4059405940593	72.5940594059407
32.074097	3448.0	3384.5643564356437	63.43564356435627
32.094529	3491.0	3383.7227722772277	107.2772277227723
32.11496	3453.0	3382.841584158416	70.15841584158397
32.135392	3430.0	3381.940594059406	48.05940594059393
32.155823	3435.0	3381.029702970297	53.97029702970303
32.176255	3425.0	3380.089108910891	44.9108910891091
32.196686	3433.0	3379.138613861386	53.86138613861385
32.217118	3397.0	3378.19801980198	18.80198019801992
32.237549	3410.0	3377.227722772277	32.77227722772295
32.257981	3433.0	3376.267326732673	56.732673267326845
32.278412	3457.0	3375.3267326732675	81.67326732673246
32.298844	3414.0	3374.3861386138615	39.613861386138524
32.319275	3418.0	3373.4356435643563	44.56435643564373
32.339707	3385.0	3372.4950495049507	12.504950495049343
32.360138	3435.0	3371.5346534653463	63.46534653465369
32.38057	3424.0	3370.5445544554455	53.45544554455455
32.401001	3407.0	3369.5544554455446	37.44554455445541
32.421432	3429.0	3368.5148514851485	60.48514851485152
32.441864	3413.0	3367.4356435643563	45.56435643564373
32.462295	3420.0	3366.3267326732675	53.67326732673246
32.482727	3497.0	3365.1881188118814	131.8118811881186
32.503158	3429.0	3364.039603960396	64.96039603960389
32.52359	3452.0	3362.8811881188117	89.11881188118832
32.544021	3423.0	3361.7227722772277	61.277227722772295
32.564453	3484.0	3360.5742574257424	123.42574257425758
32.584884	3448.0	3359.3861386138615	88.61386138613852
32.605316	3434.0	3358.19801980198	75.80198019801992
32.625747	3412.0	3357.009900990099	54.99009900990086
32.646179	3445.0	3355.8118811881186	89.1881188118814
32.66661	3433.0	3354.6138613861385	78.38613861386148
32.687042	3371.0	3353.4158415841584	17.584158415841557
32.707473	3455.0	3352.2178217821784	102.78217821782164
32.727905	3418.0	3350.9504950495048	67.04950495049525
32.748336	3418.0	3349.6633663366338	68.33663366336623
32.768768	3392.0	3348.366336633663	43.633663366336805
32.789199	3450.0	3347.0495049504952	102.95049504950475
32.809631	3419.0	3345.732673267327	73.26732673267315
32.830062	3467.0	3344.4158415841584	122.58415841584156
32.850494	3447.0	3343.09900990099	103.90099009900996
32.870925	3400.0	3341.772277227723	58.22772277227705
32.891357	3440.0	3340.4356435643563	99.56435643564373
32.911788	3358.0	3339.0	19.0
32.93222	3412.0	3337.5544554455446	74.44554455445541
32.952651	3440.0	3336.059405940594	103.94059405940607
32.973082	3393.0	3334.5742574257424	58.42574257425758
32.993514	3439.0	3333.089108910891	105.9108910891091
33.013945	3399.0	3331.6039603960394	67.39603960396062
33.034377	3374.0	3330.1188118811883	43.88118811881168
33.054808	3397.0	3328.633663366337	68.3663366336632
33.07524	3428.0	3327.138613861386	100.86138613861385
33.095671	3456.0	3325.6435643564355	130.3564356435645
33.116103	3459.0	3324.158415841584	134.84158415841603
33.136534	3424.0	3322.6732673267325	101.32673267326754
33.156966	3417.0	3321.19801980198	95.80198019801992
33.177397	3472.0	3319.7227722772277	152.2772277227723
33.197829	3438.0	3318.237623762376	119.76237623762381
33.21826	3400.0	3316.7524752475247	83.24752475247533
33.238692	3459.0	3315.267326732673	143.73267326732685
33.259123	3393.0	3313.8217821782177	79.17821782178225
33.279555	3364.0	3312.3762376237623	51.623762376237664
33.299986	3443.0	3310.930693069307	132.06930693069307
33.320418	3447.0	3309.4950495049507	137.50495049504934
33.340849	3394.0	3308.059405940594	85.94059405940607
33.361281	3410.0	3306.5742574257424	103.42574257425758
33.381712	3469.0	3305.089108910891	163.9108910891091
33.402144	3461.0	3303.6039603960394	157.39603960396062
33.422575	3470.0	3302.09900990099	167.90099009900996
33.443007	3426.0	3300.5643564356437	125.43564356435627
33.463438	3475.0	3299.039603960396	175.9603960396039
33.48387	3432.0	3297.5049504950493	134.49504950495066
33.504301	3367.0	3295.980198019802	71.01980198019783
33.524732	3418.0	3294.4554455445545	123.54455445544545
33.545164	3467.0	3292.940594059406	174.05940594059393
33.565595	3397.0	3291.4059405940593	105.5940594059407
33.586027	3465.0	3289.871287128713	175.128712871287
33.606458	3441.0	3288.3267326732675	152.67326732673246
33.62689	3425.0	3286.7524752475247	138.24752475247533
33.647321	3394.0	3285.2178217821784	108.78217821782164
33.667753	3399.0	3283.6732673267325	115.32673267326754
33.688184	3379.0	3282.138613861386	96.86138613861385
33.708616	3413.0	3280.633663366337	132.3663366336632
33.729047	3438.0	3279.1188118811883	158.88118811881168
33.749479	3439.0	3277.6138613861385	161.38613861386148
33.76991	3453.0	3276.1188118811883	176.88118811881168
33.790342	3364.0	3274.633663366337	89.3663366336632
33.810773	3493.0	3273.168316831683	219.83168316831689
33.831205	3399.0	3271.70297029703	127.29702970297012
33.851636	3403.0	3270.2871287128714	132.71287128712856
33.872068	3442.0	3268.871287128713	173.128712871287
33.892499	3400.0	3267.5346534653463	132.4653465346537
33.912931	3312.0	3266.1782178217823	45.821782178217745
33.933362	3415.0	3264.831683168317	150.16831683168311
33.953794	3461.0	3263.5148514851485	197.48514851485152
33.974225	3350.0	3262.168316831683	87.83168316831689
33.994657	3425.0	3260.891089108911	164.10891089108918
34.015088	3383.0	3259.6138613861385	123.38613861386148
34.035519	3379.0	3258.3762376237623	120.62376237623766
34.055951	3350.0	3257.158415841584	92.84158415841603
34.076382	3349.0	3255.980198019802	93.01980198019783
34.096814	3407.0	3254.80198019802	152.19801980198008
34.117245	3358.0	3253.633663366337	104.3663366336632
34.137677	3384.0	3252.4653465346537	131.5346534653463
34.158108	3383.0	3251.29702970297	131.70297029702988
34.17854	3401.0	3250.158415841584	150.84158415841603
34.198971	3393.0	3249.039603960396	143.9603960396039
34.219403	3414.0	3247.930693069307	166.06930693069307
34.239834	3370.0	3246.8217821782177	123.17821782178225
34.260266	3369.0	3245.7227722772277	123.2772277227723
34.280697	3390.0	3244.6237623762377	145.37623762376234
34.301129	3415.0	3243.5544554455446	171.4455445544554
34.32156	3324.0	3242.4851485148515	81.51485148514848
34.341992	3452.0	3241.4059405940593	210.5940594059407
34.362423	3388.0	3240.3069306930693	147.69306930693074
34.382855	3404.0	3239.2178217821784	164.78217821782164
34.403286	3430.0	3238.09900990099	191.90099009900996
34.423718	3412.0	3237.0	175.0
34.444149	3398.0	3235.910891089109	162.0891089108909
34.464581	3375.0	3234.8217821782177	140.17821782178225
34.485012	3344.0	3233.762376237624	110.23762376237619
34.505444	3331.0	3232.7425742574255	98.25742574257447
34.525875	3379.0	3231.7524752475247	147.24752475247533
34.546307	3344.0	3230.792079207921	113.20792079207922
34.566738	3394.0	3229.861386138614	164.13861386138615
34.587169	3368.0	3228.930693069307	139.06930693069307
34.607601	3307.0	3228.0	79.0
34.628032	3382.0	3227.079207920792	154.92079207920779
34.648464	3337.0	3226.158415841584	110.84158415841603
34.668895	3407.0	3225.237623762376	181.7623762376238
34.689327	3323.0	3224.3168316831684	98.6831683168316
34.709758	3316.0	3223.4059405940593	92.5940594059407
34.73019	3328.0	3222.4950495049507	105.50495049504934
34.750621	3280.0	3221.5841584158416	58.41584158415844
34.771053	3335.0	3220.6732673267325	114.32673267326754
34.791484	3315.0	3219.831683168317	95.16831683168311
34.811916	3306.0	3219.009900990099	86.99009900990086
34.832347	3322.0	3218.1782178217823	103.82178217821775
34.852779	3299.0	3217.366336633663	81.6336633663368
34.87321	3322.0	3216.5445544554455	105.45544554455455
34.893642	3292.0	3215.7227722772277	76.2772277227723
34.914073	3289.0	3214.891089108911	74.10891089108918
34.934505	3307.0	3214.069306930693	92.93069306930693
34.954936	3269.0	3213.2178217821784	55.78217821782164
34.975368	3284.0	3212.4653465346537	71.53465346534631
34.995799	3247.0	3211.6732673267325	35.32673267326754
35.016231	3295.0	3210.930693069307	84.06930693069307
35.036662	3278.0	3210.19801980198	67.80198019801992
35.057094	3279.0	3209.4455445544554	69.55445544554459
35.077525	3266.0	3208.6930693069307	57.30693069306926
35.097956	3318.0	3207.940594059406	110.05940594059393
35.118388	3311.0	3207.2178217821784	103.78217821782164
35.138819	3336.0	3206.4653465346537	129.5346534653463
35.159251	3230.0	3205.7128712871286	24.287128712871436
35.179682	3303.0	3204.960396039604	98.03960396039611
35.200114	3302.0	3204.207920792079	97.79207920792078
35.220545	3220.0	3203.4554455445545	16.54455445544545
35.240977	3310.0	3202.70297029703	107.29702970297012
35.261408	3264.0	3201.960396039604	62.03960396039611
35.28184	3268.0	3201.2178217821784	66.78217821782164
35.302271	3286.0	3200.4851485148515	85.51485148514848
35.322703	3328.0	3199.7524752475247	128.24752475247533
35.343134	3330.0	3199.019801980198	130.98019801980217
35.363566	3305.0	3198.2871287128714	106.71287128712856
35.383997	3254.0	3197.5544554455446	56.44554455445541
35.404429	3233.0	3196.8217821782177	36.178217821782255
35.42486	3302.0	3196.138613861386	105.86138613861385
35.445292	3285.0	3195.4554455445545	89.54455445544545
35.465723	3211.0	3194.772277227723	16.227722772277048
35.486155	3240.0	3194.108910891089	45.89108910891082
35.506586	3280.0	3193.4752475247524	86.52475247524762
35.527018	3213.0	3192.841584158416	20.158415841583974
35.547449	3271.0	3192.2178217821784	78.78217821782164
35.567881	3230.0	3191.5940594059407	38.4059405940593
35.588312	3223.0	3190.960396039604	32.03960396039611
35.608744	3286.0	3190.3564356435645	95.64356435643549
35.629175	3242.0	3189.762376237624	52.23762376237619
35.649606	3203.0	3189.158415841584	13.841584158416026
35.670038	3339.0	3188.5346534653463	150.4653465346537
35.690469	3243.0	3187.940594059406	55.05940594059393
35.710901	3235.0	3187.3465346534654	47.65346534653463
35.731332	3265.0	3186.762376237624	78.23762376237619
35.751764	3300.0	3186.1782178217823	113.82178217821775
35.772195	3283.0	3185.5940594059407	97.4059405940593
35.792627	3266.0	3185.019801980198	80.98019801980217
35.813058	3224.0	3184.4455445544554	39.55445544554459
35.83349	3191.0	3183.871287128713	7.128712871287007
35.853921	3244.0	3183.29702970297	60.70297029702988
35.874353	3280.0	3182.732673267327	97.26732673267315
35.894784	3279.0	3182.168316831683	96.83168316831689
35.915216	3171.0	3181.6138613861385	-10.613861386138524
35.935647	3247.0	3181.059405940594	65.94059405940607
35.956079	3248.0	3180.5049504950493	67.49504950495066
35.97651	3253.0	3179.960396039604	73.03960396039611
35.996942	3215.0	3179.4158415841584	35.58415841584156
36.017373	3219.0	3178.871287128713	40.12871287128701
36.037805	3226.0	3178.3564356435645	47.64356435643549
36.058236	3196.0	3177.841584158416	18.158415841583974
36.078668	3266.0	3177.3465346534654	88.65346534653463
36.099099	3250.0	3176.8514851485147	73.14851485148529
36.119531	3203.0	3176.3564356435645	26.64356435643549
36.139962	3216.0	3175.861386138614	40.13861386138615
36.160394	3268.0	3175.3762376237623	92.62376237623766
36.180825	3251.0	3174.8514851485147	76.14851485148529
36.201256	3266.0	3174.3168316831684	91.6831683168316
36.221688	3305.0	3173.762376237624	131.2376237623762
36.242119	3266.0	3173.2178217821784	92.78217821782164
36.262551	3200.0	3172.6534653465346	27.34653465346537
36.282982	3264.0	3172.089108910891	91.9108910891091
36.303414	3240.0	3171.5346534653463	68.46534653465369
36.323845	3241.0	3170.980198019802	70.01980198019783
36.344277	3229.0	3170.4356435643563	58.56435643564373
36.364708	3241.0	3169.891089108911	71.10891089108918
36.38514	3312.0	3169.2871287128714	142.71287128712856
36.405571	3335.0	3168.6831683168316	166.3168316831684
36.426003	3213.0	3168.089108910891	44.9108910891091
36.446434	3264.0	3167.4950495049507	96.50495049504934
36.466866	3237.0	3166.930693069307	70.06930693069307
36.487297	3204.0	3166.3465346534654	37.65346534653463
36.507729	3208.0	3165.762376237624	42.23762376237619
36.52816	3219.0	3165.1782178217823	53.821782178217745
36.548592	3217.0	3164.5940594059407	52.4059405940593
36.569023	3245.0	3164.0	81.0
36.589455	3274.0	3163.3960396039606	110.60396039603938
36.609886	3215.0	3162.792079207921	52.20792079207922
36.630318	3206.0	3162.168316831683	43.831683168316886
36.650749	3242.0	3161.5544554455446	80.44554455445541
36.671181	3217.0	3160.940594059406	56.05940594059393
36.691612	3199.0	3160.3069306930693	38.69306930693074
36.712043	3224.0	3159.7128712871286	64.28712871287144
36.732475	3165.0	3159.09900990099	5.9009900990099595
36.752906	3215.0	3158.4851485148515	56.51485148514848
36.773338	3233.0	3157.841584158416	75.15841584158397
36.793769	3205.0	3157.1782178217823	47.821782178217745
36.814201	3192.0	3156.4851485148515	35.51485148514848
36.834632	3221.0	3155.772277227723	65.22772277227705
36.855064	3234.0	3155.0495049504952	78.95049504950475
36.875495	3173.0	3154.29702970297	18.70297029702988
36.895927	3223.0	3153.5445544554455	69.45544554455455
36.916358	3204.0	3152.772277227723	51.22772277227705
36.93679	3166.0	3151.990099009901	14.00990099009914
36.957221	3173.0	3151.1881188118814	21.811881188118605
36.977653	3203.0	3150.3564356435645	52.64356435643549
36.998084	3200.0	3149.5148514851485	50.48514851485152
37.018516	3148.0	3148.6831683168316	-0.6831683168315976
37.038947	3150.0	3147.831683168317	2.1683168316831143
37.059379	3235.0	3147.019801980198	87.98019801980217
37.07981	3199.0	3146.207920792079	52.79207920792078
37.100242	3219.0	3145.3861386138615	73.61386138613852
37.120673	3160.0	3144.5841584158416	15.415841584158443
37.141105	3249.0	3143.732673267327	105.26732673267315
37.161536	3186.0	3142.8514851485147	43.14851485148529
37.181968	3212.0	3141.970297029703	70.02970297029697
37.202399	3284.0	3141.128712871287	142.871287128713
37.222831	3192.0	3140.2871287128714	51.712871287128564
37.243262	3191.0	3139.4455445544554	51.55445544554459
37.263693	3198.0	3138.6039603960394	59.39603960396062
37.284125	3183.0	3137.762376237624	45.23762376237619
37.304556	3182.0	3136.920792079208	45.079207920792214
37.324988	3163.0	3136.079207920792	26.920792079207786
37.345419	3184.0	3135.237623762376	48.76237623762381
37.365851	3144.0	3134.4059405940593	9.594059405940698
37.386282	3199.0	3133.5742574257424	65.42574257425758
37.406714	3192.0	3132.7425742574255	59.25742574257447
37.427145	3156.0	3131.910891089109	24.0891089108909
37.447577	3213.0	3131.079207920792	81.92079207920779
37.468008	3146.0	3130.2475247524753	15.752475247524671
37.48844	3235.0	3129.4158415841584	105.58415841584156
37.508871	3225.0	3128.5841584158416	96.41584158415844
37.529303	3197.0	3127.7524752475247	69.24752475247533
37.549734	3187.0	3126.920792079208	60.079207920792214
37.570166	3241.0	3126.089108910891	114.9108910891091
37.590597	3201.0	3125.2574257425745	75.74257425742553
37.611029	3137.0	3124.4257425742576	12.574257425742417
37.63146	3192.0	3123.5940594059407	68.4059405940593
37.651892	3144.0	3122.772277227723	21.227722772277048
37.672323	3186.0	3121.9504950495048	64.04950495049525
37.692755	3233.0	3121.138613861386	111.86138613861385
37.713186	3187.0	3120.3366336633662	66.66336633663377
37.733618	3200.0	3119.5643564356437	80.43564356435627
37.754049	3151.0	3118.792079207921	32.20792079207922
37.77448	3214.0	3118.019801980198	95.98019801980217
37.794912	3136.0	3117.2475247524753	18.75247524752467
37.815343	3195.0	3116.4752475247524	78.52475247524762
37.835775	3193.0	3115.70297029703	77.29702970297012
37.856206	3159.0	3114.940594059406	44.05940594059393
37.876638	3235.0	3114.1782178217823	120.82178217821775
37.897069	3166.0	3113.4158415841584	52.58415841584156
37.917501	3234.0	3112.6534653465346	121.34653465346537
37.937932	3178.0	3111.891089108911	66.10891089108918
37.958364	3214.0	3111.128712871287	102.87128712871299
37.978795	3129.0	3110.366336633663	18.633663366336805
37.999227	3244.0	3109.6039603960394	134.39603960396062
38.019658	3156.0	3108.841584158416	47.158415841583974
38.04009	3209.0	3108.089108910891	100.9108910891091
38.060521	3167.0	3107.3366336633662	59.66336633663377
38.080953	3125.0	3106.6039603960394	18.396039603960617
38.101384	3188.0	3105.871287128713	82.12871287128701
38.121816	3135.0	3105.138613861386	29.861386138613852
38.142247	3205.0	3104.4059405940593	100.5940594059407
38.162679	3245.0	3103.6732673267325	141.32673267326754
38.18311	3228.0	3102.9504950495048	125.04950495049525
38.203542	3165.0	3102.227722772277	62.77227722772295
38.223973	3179.0	3101.5049504950493	77.49504950495066
38.244405	3227.0	3100.8217821782177	126.17821782178225
38.264836	3209.0	3100.1485148514853	108.85148514851471
38.285268	3241.0	3099.4950495049507	141.50495049504934
38.305699	3196.0	3098.841584158416	97.15841584158397
38.32613	3243.0	3098.207920792079	144.79207920792078
38.346562	3211.0	3097.5742574257424	113.42574257425758
38.366993	3159.0	3096.960396039604	62.03960396039611
38.387425	3201.0	3096.3465346534654	104.65346534653463
38.407856	3189.0	3095.732673267327	93.26732673267315
38.428288	3198.0	3095.1188118811883	102.88118811881168
38.448719	3207.0	3094.5643564356437	112.43564356435627
38.469151	3167.0	3094.019801980198	72.98019801980217
38.489582	3204.0	3093.4851485148515	110.51485148514848
38.510014	3171.0	3092.9504950495048	78.04950495049525
38.530445	3179.0	3092.4257425742576	86.57425742574242
38.550877	3178.0	3091.920792079208	86.07920792079221
38.571308	3174.0	3091.4158415841584	82.58415841584156
38.59174	3164.0	3090.910891089109	73.0891089108909
38.612171	3282.0	3090.4059405940593	191.5940594059407
38.632603	3173.0	3089.910891089109	83.0891089108909
38.653034	3158.0	3089.4257425742576	68.57425742574242
38.673466	3131.0	3088.940594059406	42.05940594059393
38.693897	3155.0	3088.4752475247524	66.52475247524762
38.714329	3155.0	3088.009900990099	66.99009900990086
38.73476	3127.0	3087.5445544554455	39.45544554455455
38.755192	3175.0	3087.09900990099	87.90099009900996
38.775623	3169.0	3086.6534653465346	82.34653465346537
38.796055	3204.0	3086.227722772277	117.77227722772295
38.816486	3206.0	3085.80198019802	120.19801980198008
38.836917	3171.0	3085.4059405940593	85.5940594059407
38.857349	3148.0	3085.039603960396	62.96039603960389
38.87778	3177.0	3084.70297029703	92.29702970297012
38.898212	3242.0	3084.3861386138615	157.61386138613852
38.918643	3156.0	3084.079207920792	71.92079207920779
38.939075	3160.0	3083.80198019802	76.19801980198008
38.959506	3205.0	3083.5445544554455	121.45544554455455
38.979938	3229.0	3083.3069306930693	145.69306930693074
39.000369	3181.0	3083.089108910891	97.9108910891091
39.020801	3191.0	3082.891089108911	108.10891089108918
39.041232	3113.0	3082.732673267327	30.267326732673155
39.061664	3192.0	3082.5841584158416	109.41584158415844
39.082095	3127.0	3082.4653465346537	44.53465346534631
39.102527	3168.0	3082.366336633663	85.6336633663368
39.122958	3212.0	3082.2772277227723	129.7227722772277
39.14339	3110.0	3082.1881188118814	27.811881188118605
39.163821	3136.0	3082.108910891089	53.89108910891082
39.184253	3106.0	3082.029702970297	23.970297029703033
39.204684	3157.0	3082.0	75.0
39.225116	3133.0	3082.0	51.0
39.245547	3125.0	3082.0	43.0
39.265979	3119.0	3082.0	37.0
39.28641	3114.0	3082.0	32.0
39.306842	3116.0	3082.0	34.0
39.327273	3104.0	3082.0	22.0
39.347705	3148.0	3082.0	66.0
39.368136	3138.0	3082.0	56.0
39.388567	3122.0	3082.0	40.0
39.408999	3200.0	3082.0	118.0
39.42943	3156.0	3082.0	74.0
39.449862	3132.0	3082.0	50.0
39.470293	3091.0	3082.0	9.0
39.490725	3065.0	3082.0	-17.0
39.511156	3133.0	3082.0	51.0
39.531588	3108.0	3082.0	26.0
39.552019	3094.0	3082.0	12.0
39.572451	3131.0	3082.0	49.0
39.592882	3134.0	3082.0	52.0
39.613314	3152.0	3082.0	70.0
39.633745	3098.0	3082.0	16.0
39.654177	3066.0	3082.0	-16.0
39.674608	3078.0	3082.0	-4.0
39.69504	3091.0	3082.0	9.0
39.715471	3130.0	3082.0	48.0
39.735903	3167.0	3082.0	85.0
39.756334	3078.0	3082.0	-4.0
39.776766	3066.0	3082.0	-16.0
39.797197	3073.0	3082.0	-9.0
39.817629	3048.0	3082.0	-34.0
39.83806	3092.0	3082.0	10.0
39.858492	3097.0	3082.0	15.0
39.878923	3071.0	3082.0	-11.0
39.899355	3085.0	3082.0	3.0
39.919786	3102.0	3082.0	20.0
39.940217	3090.0	3082.0	8.0
39.960649	3090.0	3082.0	8.0
39.98108	3055.0	3082.0	-27.0
40.001512	3082.0	3082.0	0.0
