# Supplementary material for: Investigating the Impact of Amylopectin Chain-Length Distribution on the Structural and Functional Properties of Waxy Rice Starch
Source: Foods. 2025 Dec 2;14(23):4130. doi: 10.3390/foods14234130 (PMC12692052; doi:10.3390/foods14234130)
Supplement: Supplementary file 1 [file foods-14-04130-s001.zip › Supplementary data (XRD Analysed data)/Supplementary data (XRD Analysed data)/THN/XRD_sample8_processed.csv]

two_theta_deg	intensity_raw	baseline_estimate	intensity_corrected
3.0001	6049.0	5760.584158415842	288.41584158415844
3.020531	6075.0	5760.574257425743	314.42574257425713
3.040963	6056.0	5760.564356435643	295.4356435643567
3.061394	6041.0	5760.554455445545	280.4455445544554
3.081826	6028.0	5760.544554455446	267.4554455445541
3.102257	5980.0	5760.534653465346	219.4653465346537
3.122689	5998.0	5760.524752475248	237.47524752475238
3.14312	5987.0	5760.514851485149	226.48514851485106
3.163552	5982.0	5760.504950495049	221.49504950495066
3.183983	5872.0	5760.495049504951	111.50495049504934
3.204415	5947.0	5760.485148514851	186.51485148514894
3.224846	5973.0	5760.475247524752	212.52475247524762
3.245278	5873.0	5760.465346534654	112.53465346534631
3.265709	5917.0	5760.455445544554	156.5445544554459
3.286141	5963.0	5760.445544554455	202.5544554455446
3.306572	5879.0	5760.435643564357	118.56435643564328
3.327004	5901.0	5760.425742574257	140.57425742574287
3.347435	5885.0	5760.415841584158	124.58415841584156
3.367867	5886.0	5760.40594059406	125.59405940594024
3.388298	5905.0	5760.39603960396	144.60396039603984
3.40873	5878.0	5760.3861386138615	117.61386138613852
3.429161	5885.0	5760.376237623763	124.62376237623721
3.449593	5925.0	5760.366336633663	164.6336633663368
3.470024	5887.0	5760.3564356435645	126.64356435643549
3.490456	5868.0	5760.346534653465	107.65346534653509
3.510887	5871.0	5760.336633663366	110.66336633663377
3.531319	5831.0	5760.3267326732675	70.67326732673246
3.55175	5839.0	5760.316831683168	78.68316831683205
3.572181	5810.0	5760.306930693069	49.69306930693074
3.592613	5862.0	5760.297029702971	101.70297029702942
3.613044	5841.0	5760.287128712871	80.71287128712902
3.633476	5815.0	5760.277227722772	54.722772277227705
3.653907	5824.0	5760.267326732674	63.73267326732639
3.674339	5878.0	5760.257425742574	117.74257425742599
3.69477	5838.0	5760.247524752475	77.75247524752467
3.715202	5836.0	5760.237623762377	75.76237623762336
3.735633	5814.0	5760.227722772277	53.77227722772295
3.756065	5791.0	5760.217821782178	30.782178217821638
3.776496	5803.0	5760.207920792079	42.79207920792123
3.796928	5802.0	5760.19801980198	41.80198019801992
3.817359	5783.0	5760.188118811881	22.811881188118605
3.837791	5806.0	5760.178217821782	45.8217821782182
3.858222	5843.0	5760.168316831683	82.83168316831689
3.878654	5793.0	5760.158415841584	32.84158415841557
3.899085	5801.0	5760.148514851485	40.85148514851517
3.919517	5830.0	5760.138613861386	69.86138613861385
3.939948	5760.0	5760.1287128712875	-0.1287128712874619
3.96038	5778.0	5760.118811881188	17.881188118812133
3.980811	5806.0	5760.108910891089	45.89108910891082
4.001243	5810.0	5760.0990099009905	49.900990099009505
4.021674	5787.0	5760.089108910891	26.9108910891091
4.042106	5780.0	5760.079207920792	19.920792079207786
4.062537	5772.0	5760.069306930693	11.930693069307381
4.082968	5805.0	5760.059405940594	44.94059405940607
4.1034	5800.0	5760.049504950495	39.95049504950475
4.123831	5772.0	5760.039603960396	11.960396039604348
4.144263	5754.0	5760.029702970297	-6.029702970296967
4.164694	5799.0	5760.019801980198	38.98019801980172
4.185126	5805.0	5760.009900990099	44.990099009901314
4.205557	5796.0	5760.0	36.0
4.225989	5739.0	5760.0	-21.0
4.24642	5791.0	5760.0	31.0
4.266852	5799.0	5760.0	39.0
4.287283	5767.0	5760.0	7.0
4.307715	5763.0	5760.0	3.0
4.328146	5769.0	5760.0	9.0
4.348578	5808.0	5760.0	48.0
4.369009	5726.0	5760.0	-34.0
4.389441	5761.0	5760.0	1.0
4.409872	5732.0	5760.0	-28.0
4.430304	5768.0	5760.0	8.0
4.450735	5805.0	5760.0	45.0
4.471167	5780.0	5760.0	20.0
4.491598	5753.0	5760.0	-7.0
4.51203	5768.0	5760.0	8.0
4.532461	5768.0	5760.0	8.0
4.552893	5753.0	5760.0	-7.0
4.573324	5730.0	5760.0	-30.0
4.593756	5731.0	5760.0	-29.0
4.614187	5747.0	5760.0	-13.0
4.634618	5782.0	5760.0	22.0
4.65505	5738.0	5760.0	-22.0
4.675481	5818.0	5760.0	58.0
4.695913	5787.0	5760.0	27.0
4.716344	5760.0	5760.0	0.0
4.736776	5760.0	5760.0	0.0
4.757207	5757.0	5760.0	-3.0
4.777639	5755.0	5760.0	-5.0
4.79807	5756.0	5760.0	-4.0
4.818502	5708.0	5760.0	-52.0
4.838933	5775.0	5760.0	15.0
4.859365	5735.0	5760.0	-25.0
4.879796	5774.0	5760.0	14.0
4.900228	5779.0	5760.0	19.0
4.920659	5814.0	5760.0	54.0
4.941091	5778.0	5760.0	18.0
4.961522	5753.0	5760.0	-7.0
4.981954	5798.0	5760.009900990099	37.990099009901314
5.002385	5769.0	5760.019801980198	8.980198019801719
5.022817	5766.0	5760.029702970297	5.970297029703033
5.043248	5745.0	5760.039603960396	-15.039603960395652
5.06368	5766.0	5760.049504950495	5.950495049504752
5.084111	5816.0	5760.059405940594	55.94059405940607
5.104543	5794.0	5760.069306930693	33.93069306930738
5.124974	5798.0	5760.079207920792	37.920792079207786
5.145405	5783.0	5760.089108910891	22.9108910891091
5.165837	5767.0	5760.0990099009905	6.900990099009505
5.186268	5808.0	5760.118811881188	47.88118811881213
5.2067	5794.0	5760.138613861386	33.86138613861385
5.227131	5749.0	5760.158415841584	-11.158415841584429
5.247563	5780.0	5760.178217821782	19.8217821782182
5.267994	5795.0	5760.207920792079	34.79207920792123
5.288426	5762.0	5760.237623762377	1.7623762376233572
5.308857	5823.0	5760.267326732674	62.73267326732639
5.329289	5792.0	5760.297029702971	31.702970297029424
5.34972	5794.0	5760.3564356435645	33.64356435643549
5.370152	5792.0	5760.415841584158	31.584158415841557
5.390583	5793.0	5760.475247524752	32.524752475247624
5.411015	5808.0	5760.534653465346	47.46534653465369
5.431446	5819.0	5760.60396039604	58.39603960396016
5.451878	5793.0	5760.683168316832	32.31683168316795
5.472309	5800.0	5760.762376237623	39.23762376237664
5.492741	5871.0	5760.841584158416	110.15841584158443
5.513172	5826.0	5760.920792079208	65.07920792079221
5.533604	5840.0	5761.0	79.0
5.554035	5809.0	5761.089108910891	47.9108910891091
5.574467	5840.0	5761.227722772277	78.77227722772295
5.594898	5850.0	5761.376237623763	88.62376237623721
5.61533	5822.0	5761.554455445545	60.44554455445541
5.635761	5809.0	5761.742574257426	47.257425742574014
5.656193	5808.0	5761.940594059406	46.05940594059393
5.676624	5828.0	5762.138613861386	65.86138613861385
5.697055	5802.0	5762.366336633663	39.633663366336805
5.717487	5837.0	5762.59405940594	74.40594059405976
5.737918	5808.0	5762.821782178218	45.1782178217818
5.75835	5853.0	5763.138613861386	89.86138613861385
5.778781	5806.0	5763.455445544554	42.544554455445905
5.799213	5845.0	5763.782178217822	81.21782178217836
5.819644	5838.0	5764.108910891089	73.89108910891082
5.840076	5837.0	5764.445544554455	72.55445544554459
5.860507	5847.0	5764.782178217822	82.21782178217836
5.880939	5848.0	5765.118811881188	82.88118811881213
5.90137	5846.0	5765.465346534654	80.53465346534631
5.921802	5864.0	5765.841584158416	98.15841584158443
5.942233	5837.0	5766.217821782178	70.78217821782164
5.962665	5859.0	5766.59405940594	92.40594059405976
5.983096	5903.0	5766.990099009901	136.00990099009869
6.003528	5828.0	5767.40594059406	60.59405940594024
6.023959	5849.0	5767.861386138614	81.13861386138615
6.044391	5879.0	5768.336633663366	110.66336633663377
6.064822	5887.0	5768.811881188119	118.1881188118814
6.085254	5860.0	5769.287128712871	90.71287128712902
6.105685	5848.0	5769.762376237623	78.23762376237664
6.126117	5879.0	5770.237623762377	108.76237623762336
6.146548	5855.0	5770.722772277228	84.2772277227723
6.16698	5846.0	5771.207920792079	74.79207920792123
6.187411	5887.0	5771.792079207921	115.20792079207877
6.207843	5874.0	5772.40594059406	101.59405940594024
6.228274	5867.0	5773.029702970297	93.97029702970303
6.248705	5861.0	5773.683168316832	87.31683168316795
6.269137	5860.0	5774.3564356435645	85.64356435643549
6.289568	5901.0	5775.029702970297	125.97029702970303
6.31	5869.0	5775.792079207921	93.20792079207877
6.330431	5885.0	5776.554455445545	108.44554455445541
6.350863	5886.0	5777.316831683168	108.68316831683205
6.371294	5919.0	5778.089108910891	140.9108910891091
6.391726	5867.0	5778.881188118812	88.11881188118787
6.412157	5888.0	5779.6732673267325	108.32673267326754
6.432589	5862.0	5780.514851485149	81.48514851485106
6.45302	5895.0	5781.366336633663	113.6336633663368
6.473452	5902.0	5782.217821782178	119.78217821782164
6.493883	5929.0	5783.079207920792	145.92079207920779
6.514315	5886.0	5783.950495049505	102.04950495049525
6.534746	5876.0	5784.821782178218	91.1782178217818
6.555178	5865.0	5785.693069306931	79.30693069306926
6.575609	5929.0	5786.574257425743	142.42574257425713
6.596041	5926.0	5787.465346534654	138.5346534653463
6.616472	5906.0	5788.3861386138615	117.61386138613852
6.636904	5929.0	5789.3267326732675	139.67326732673246
6.657335	5927.0	5790.306930693069	136.69306930693074
6.677767	5873.0	5791.297029702971	81.70297029702942
6.698198	5929.0	5792.287128712871	136.71287128712902
6.71863	5891.0	5793.287128712871	97.71287128712902
6.739061	5962.0	5794.297029702971	167.70297029702942
6.759492	5886.0	5795.3267326732675	90.67326732673246
6.779924	5889.0	5796.366336633663	92.6336633663368
6.800355	5918.0	5797.425742574257	120.57425742574287
6.820787	5952.0	5798.485148514851	153.51485148514894
6.841218	5914.0	5799.564356435643	114.43564356435672
6.86165	5871.0	5800.663366336634	70.33663366336623
6.882081	5938.0	5801.782178217822	136.21782178217836
6.902513	5927.0	5802.910891089109	124.0891089108909
6.922944	5922.0	5804.059405940594	117.94059405940607
6.943376	5929.0	5805.237623762377	123.76237623762336
6.963807	5966.0	5806.415841584158	159.58415841584156
6.984239	5938.0	5807.653465346535	130.34653465346491
7.00467	5977.0	5808.9009900990095	168.0990099009905
7.025102	5920.0	5810.148514851485	109.85148514851517
7.045533	5910.0	5811.3861386138615	98.61386138613852
7.065965	5939.0	5812.623762376237	126.37623762376279
7.086396	5903.0	5813.8712871287125	89.12871287128746
7.106828	5925.0	5815.118811881188	109.88118811881213
7.127259	5933.0	5816.376237623763	116.62376237623721
7.147691	6011.0	5817.6435643564355	193.3564356435645
7.168122	5996.0	5818.930693069307	177.06930693069262
7.188554	5900.0	5820.257425742574	79.74257425742599
7.208985	5941.0	5821.633663366337	119.3663366336632
7.229417	5977.0	5823.019801980198	153.98019801980172
7.249848	6002.0	5824.40594059406	177.59405940594024
7.27028	5922.0	5825.80198019802	96.19801980198008
7.290711	5925.0	5827.227722772277	97.77227722772295
7.311142	5942.0	5828.693069306931	113.30693069306926
7.331574	5975.0	5830.188118811881	144.8118811881186
7.352005	5941.0	5831.722772277228	109.2772277227723
7.372437	5968.0	5833.267326732674	134.7326732673264
7.392868	5941.0	5834.821782178218	106.1782178217818
7.4133	5998.0	5836.366336633663	161.6336633663368
7.433731	5977.0	5837.910891089109	139.0891089108909
7.454163	5956.0	5839.485148514851	116.51485148514894
7.474594	5966.0	5841.059405940594	124.94059405940607
7.495026	5999.0	5842.633663366337	156.3663366336632
7.515457	6008.0	5844.207920792079	163.79207920792123
7.535889	5979.0	5845.782178217822	133.21782178217836
7.55632	6002.0	5847.3564356435645	154.6435643564355
7.576752	5950.0	5848.950495049505	101.04950495049525
7.597183	6030.0	5850.544554455446	179.4554455445541
7.617615	6005.0	5852.1287128712875	152.87128712871254
7.638046	6048.0	5853.663366336634	194.33663366336623
7.658478	5979.0	5855.227722772277	123.77227722772295
7.678909	6052.0	5856.811881188119	195.1881188118814
7.699341	6044.0	5858.3861386138615	185.61386138613852
7.719772	6032.0	5859.960396039604	172.03960396039565
7.740204	6046.0	5861.554455445545	184.4455445544554
7.760635	6049.0	5863.118811881188	185.88118811881213
7.781067	6028.0	5864.683168316832	163.31683168316795
7.801498	6085.0	5866.247524752475	218.75247524752467
7.821929	6028.0	5867.732673267326	160.2673267326736
7.842361	6029.0	5869.297029702971	159.70297029702942
7.862792	5958.0	5870.851485148515	87.14851485148483
7.883224	5990.0	5872.465346534654	117.53465346534631
7.903655	6065.0	5874.089108910891	190.9108910891091
7.924087	6025.0	5875.792079207921	149.20792079207877
7.944518	6064.0	5877.495049504951	186.50495049504934
7.96495	6004.0	5879.207920792079	124.79207920792123
7.985381	6040.0	5880.960396039604	159.03960396039565
8.005813	5980.0	5882.732673267326	97.26732673267361
8.026244	6040.0	5884.504950495049	155.49504950495066
8.046676	6049.0	5886.257425742574	162.74257425742599
8.067107	6053.0	5888.009900990099	164.99009900990131
8.087539	6009.0	5889.722772277228	119.2772277227723
8.10797	6034.0	5891.425742574257	142.57425742574287
8.128402	6046.0	5893.227722772277	152.77227722772295
8.148833	6142.0	5895.089108910891	246.9108910891091
8.169265	6045.0	5896.970297029703	148.02970297029697
8.189696	6059.0	5898.851485148515	160.14851485148483
8.210128	6031.0	5900.732673267326	130.2673267326736
8.230559	6096.0	5902.6435643564355	193.3564356435645
8.250991	6050.0	5904.455445544554	145.5445544554459
8.271422	6133.0	5906.257425742574	226.74257425742599
8.291854	6061.0	5908.059405940594	152.94059405940607
8.312285	6108.0	5909.861386138614	198.13861386138615
8.332717	6132.0	5911.653465346535	220.34653465346491
8.353148	6117.0	5913.60396039604	203.39603960396016
8.373579	6153.0	5915.495049504951	237.50495049504934
8.394011	6115.0	5917.3861386138615	197.61386138613852
8.414442	6065.0	5919.287128712871	145.71287128712902
8.434874	6107.0	5921.188118811881	185.8118811881186
8.455305	6118.0	5923.079207920792	194.92079207920779
8.475737	6132.0	5924.980198019802	207.01980198019828
8.496168	6156.0	5926.851485148515	229.14851485148483
8.5166	6106.0	5928.772277227723	177.22772277227705
8.537031	6129.0	5930.693069306931	198.30693069306926
8.557463	6123.0	5932.6435643564355	190.3564356435645
8.577894	6105.0	5934.59405940594	170.40594059405976
8.598326	6117.0	5936.554455445545	180.4455445544554
8.618757	6191.0	5938.514851485149	252.48514851485106
8.639189	6204.0	5940.485148514851	263.51485148514894
8.65962	6107.0	5942.455445544554	164.5445544554459
8.680052	6103.0	5944.39603960396	158.60396039603984
8.700483	6114.0	5946.3267326732675	167.67326732673246
8.720915	6186.0	5948.217821782178	237.78217821782164
8.741346	6188.0	5950.1287128712875	237.87128712871254
8.761778	6184.0	5952.0990099009905	231.9009900990095
8.782209	6127.0	5954.079207920792	172.92079207920779
8.802641	6142.0	5956.079207920792	185.92079207920779
8.823072	6159.0	5958.069306930693	200.93069306930738
8.843504	6253.0	5960.049504950495	292.95049504950475
8.863935	6219.0	5962.009900990099	256.9900990099013
8.884366	6205.0	5964.277227722772	240.7227722772277
8.904798	6219.0	5966.59405940594	252.40594059405976
8.925229	6212.0	5968.910891089109	243.0891089108909
8.945661	6170.0	5971.217821782178	198.78217821782164
8.966092	6247.0	5973.524752475248	273.4752475247524
8.986524	6139.0	5975.811881188119	163.1881188118814
9.006955	6207.0	5978.079207920792	228.92079207920779
9.027387	6178.0	5980.40594059406	197.59405940594024
9.047818	6204.0	5982.683168316832	221.31683168316795
9.06825	6147.0	5984.970297029703	162.02970297029697
9.088681	6213.0	5987.257425742574	225.74257425742599
9.109113	6207.0	5989.554455445545	217.4455445544554
9.129544	6212.0	5991.9009900990095	220.0990099009905
9.149976	6237.0	5994.277227722772	242.7227722772277
9.170407	6264.0	5996.6732673267325	267.32673267326754
9.190839	6186.0	5999.059405940594	186.94059405940607
9.21127	6172.0	6001.465346534654	170.5346534653463
9.231702	6234.0	6003.851485148515	230.14851485148483
9.252133	6213.0	6006.207920792079	206.79207920792123
9.272565	6258.0	6008.574257425743	249.42574257425713
9.292996	6270.0	6010.960396039604	259.03960396039565
9.313428	6253.0	6013.3861386138615	239.61386138613852
9.333859	6260.0	6015.861386138614	244.13861386138615
9.354291	6239.0	6018.336633663366	220.66336633663377
9.374722	6271.0	6020.80198019802	250.19801980198008
9.395154	6272.0	6023.336633663366	248.66336633663377
9.415585	6233.0	6025.851485148515	207.14851485148483
9.436016	6260.0	6028.415841584158	231.58415841584156
9.456448	6251.0	6031.029702970297	219.97029702970303
9.476879	6270.0	6033.6435643564355	236.3564356435645
9.497311	6271.0	6036.257425742574	234.74257425742599
9.517742	6284.0	6038.861386138614	245.13861386138615
9.538174	6310.0	6041.495049504951	268.50495049504934
9.558605	6295.0	6044.247524752475	250.75247524752467
9.579037	6285.0	6046.990099009901	238.00990099009869
9.599468	6346.0	6049.742574257426	296.257425742574
9.6199	6302.0	6052.514851485149	249.48514851485106
9.640331	6326.0	6055.267326732674	270.7326732673264
9.660763	6317.0	6058.069306930693	258.9306930693074
9.681194	6287.0	6060.8712871287125	226.12871287128746
9.701626	6262.0	6063.683168316832	198.31683168316795
9.722057	6306.0	6066.455445544554	239.5445544554459
9.742489	6311.0	6069.237623762377	241.76237623762336
9.76292	6264.0	6072.019801980198	191.98019801980172
9.783352	6365.0	6074.930693069307	290.0693069306926
9.803783	6409.0	6077.831683168317	331.1683168316831
9.824215	6332.0	6080.762376237623	251.23762376237664
9.844646	6356.0	6083.712871287129	272.287128712871
9.865078	6343.0	6086.742574257426	256.257425742574
9.885509	6426.0	6089.762376237623	336.23762376237664
9.905941	6363.0	6092.742574257426	270.257425742574
9.926372	6424.0	6095.742574257426	328.257425742574
9.946804	6379.0	6098.732673267326	280.2673267326736
9.967235	6415.0	6101.722772277228	313.2772277227723
9.987666	6391.0	6104.633663366337	286.3663366336632
10.008098	6430.0	6107.564356435643	322.4356435643567
10.028529	6392.0	6110.495049504951	281.50495049504934
10.048961	6390.0	6113.3564356435645	276.6435643564355
10.069392	6380.0	6116.257425742574	263.742574257426
10.089824	6404.0	6119.158415841584	284.84158415841557
10.110255	6373.0	6122.069306930693	250.93069306930738
10.130687	6480.0	6124.960396039604	355.03960396039565
10.151118	6416.0	6127.861386138614	288.13861386138615
10.17155	6391.0	6130.8712871287125	260.12871287128746
10.191981	6336.0	6133.792079207921	202.20792079207877
10.212413	6356.0	6136.6732673267325	219.32673267326754
10.232844	6414.0	6139.6138613861385	274.3861386138615
10.253276	6407.0	6142.623762376237	264.3762376237628
10.273707	6452.0	6145.663366336634	306.33663366336623
10.294139	6349.0	6148.712871287129	200.28712871287098
10.31457	6424.0	6151.772277227723	272.22772277227705
10.335002	6380.0	6154.8712871287125	225.12871287128746
10.355433	6464.0	6158.029702970297	305.97029702970303
10.375865	6378.0	6161.178217821782	216.8217821782182
10.396296	6378.0	6164.376237623763	213.6237623762372
10.416728	6324.0	6167.455445544554	156.5445544554459
10.437159	6386.0	6170.574257425743	215.42574257425713
10.457591	6390.0	6173.722772277228	216.2772277227723
10.478022	6398.0	6176.891089108911	221.10891089108918
10.498453	6404.0	6180.118811881188	223.88118811881213
10.518885	6367.0	6183.336633663366	183.66336633663377
10.539316	6380.0	6186.6138613861385	193.38613861386148
10.559748	6413.0	6189.881188118812	223.11881188118787
10.580179	6398.0	6193.0990099009905	204.9009900990095
10.600611	6458.0	6196.316831683168	261.68316831683205
10.621042	6389.0	6199.514851485149	189.48514851485106
10.641474	6422.0	6202.742574257426	219.25742574257401
10.661905	6371.0	6205.960396039604	165.03960396039565
10.682337	6364.0	6209.19801980198	154.80198019801992
10.702768	6414.0	6212.465346534654	201.5346534653463
10.7232	6382.0	6215.722772277228	166.2772277227723
10.743631	6387.0	6218.990099009901	168.00990099009869
10.764063	6421.0	6222.257425742574	198.74257425742599
10.784494	6432.0	6225.524752475248	206.47524752475238
10.804926	6365.0	6228.762376237623	136.23762376237664
10.825357	6423.0	6231.960396039604	191.03960396039565
10.845789	6442.0	6235.138613861386	206.86138613861385
10.86622	6435.0	6238.3267326732675	196.67326732673246
10.886652	6386.0	6241.504950495049	144.49504950495066
10.907083	6423.0	6244.693069306931	178.30693069306926
10.927515	6371.0	6247.881188118812	123.11881188118787
10.947946	6495.0	6250.782178217822	244.21782178217836
10.968378	6438.0	6253.6138613861385	184.38613861386148
10.988809	6561.0	6256.435643564357	304.5643564356433
11.009241	6475.0	6259.247524752475	215.75247524752467
11.029672	6470.0	6262.049504950495	207.95049504950475
11.050103	6403.0	6264.851485148515	138.14851485148483
11.070535	6494.0	6267.6435643564355	226.3564356435645
11.090966	6439.0	6270.376237623763	168.6237623762372
11.111398	6513.0	6273.108910891089	239.89108910891082
11.131829	6494.0	6275.821782178218	218.1782178217818
11.152261	6532.0	6278.60396039604	253.39603960396016
11.172692	6485.0	6281.376237623763	203.6237623762372
11.193124	6515.0	6284.0990099009905	230.9009900990095
11.213555	6485.0	6286.782178217822	198.21782178217836
11.233987	6513.0	6289.495049504951	223.50495049504934
11.254418	6485.0	6292.217821782178	192.78217821782164
11.27485	6528.0	6294.910891089109	233.0891089108909
11.295281	6534.0	6297.60396039604	236.39603960396016
11.315713	6535.0	6300.287128712871	234.71287128712902
11.336144	6529.0	6303.0	226.0
11.356576	6534.0	6305.683168316832	228.31683168316795
11.377007	6567.0	6308.3267326732675	258.67326732673246
11.397439	6486.0	6310.910891089109	175.0891089108909
11.41787	6526.0	6313.534653465346	212.4653465346537
11.438302	6534.0	6316.138613861386	217.86138613861385
11.458733	6556.0	6318.6435643564355	237.3564356435645
11.479165	6563.0	6321.1287128712875	241.87128712871254
11.499596	6432.0	6323.6138613861385	108.38613861386148
11.520028	6498.0	6326.069306930693	171.93069306930738
11.540459	6524.0	6328.504950495049	195.49504950495066
11.56089	6485.0	6330.970297029703	154.02970297029697
11.581322	6554.0	6333.445544554455	220.5544554455446
11.601753	6554.0	6335.9009900990095	218.0990099009905
11.622185	6546.0	6338.227722772277	207.77227722772295
11.642616	6529.0	6340.554455445545	188.4455445544554
11.663048	6560.0	6342.881188118812	217.11881188118787
11.683479	6596.0	6345.207920792079	250.79207920792123
11.703911	6573.0	6347.534653465346	225.4653465346537
11.724342	6575.0	6349.881188118812	225.11881188118787
11.744774	6606.0	6352.257425742574	253.74257425742599
11.765205	6502.0	6354.653465346535	147.34653465346491
11.785637	6452.0	6357.069306930693	94.93069306930738
11.806068	6480.0	6359.485148514851	120.51485148514894
11.8265	6469.0	6361.930693069307	107.06930693069262
11.846931	6491.0	6364.267326732674	126.73267326732639
11.867363	6482.0	6366.60396039604	115.39603960396016
11.887794	6512.0	6368.910891089109	143.0891089108909
11.908226	6457.0	6371.207920792079	85.79207920792123
11.928657	6483.0	6373.435643564357	109.56435643564328
11.949089	6494.0	6375.663366336634	118.33663366336623
11.96952	6489.0	6377.881188118812	111.11881188118787
11.989952	6442.0	6380.079207920792	61.920792079207786
12.010383	6429.0	6382.267326732674	46.73267326732639
12.030815	6488.0	6384.435643564357	103.56435643564328
12.051246	6515.0	6386.6138613861385	128.38613861386148
12.071678	6548.0	6388.792079207921	159.20792079207877
12.092109	6479.0	6390.960396039604	88.03960396039565
12.11254	6466.0	6393.1287128712875	72.87128712871254
12.132972	6463.0	6395.237623762377	67.76237623762336
12.153403	6471.0	6397.346534653465	73.65346534653509
12.173835	6500.0	6399.445544554455	100.55445544554459
12.194266	6494.0	6401.544554455446	92.4554455445541
12.214698	6584.0	6403.633663366337	180.3663366336632
12.235129	6492.0	6405.60396039604	86.39603960396016
12.255561	6439.0	6407.564356435643	31.435643564356724
12.275992	6514.0	6409.504950495049	104.49504950495066
12.296424	6449.0	6411.366336633663	37.633663366336805
12.316855	6491.0	6413.158415841584	77.84158415841557
12.337287	6492.0	6414.910891089109	77.0891089108909
12.357718	6485.0	6416.623762376237	68.37623762376279
12.37815	6573.0	6418.3267326732675	154.67326732673246
12.398581	6532.0	6419.970297029703	112.02970297029697
12.419013	6440.0	6421.544554455446	18.455445544554095
12.439444	6455.0	6423.0990099009905	31.900990099009505
12.459876	6527.0	6424.59405940594	102.40594059405976
12.480307	6496.0	6426.049504950495	69.95049504950475
12.500739	6486.0	6427.435643564357	58.564356435643276
12.52117	6511.0	6428.792079207921	82.20792079207877
12.541602	6530.0	6430.138613861386	99.86138613861385
12.562033	6483.0	6431.415841584158	51.58415841584156
12.582465	6470.0	6432.693069306931	37.30693069306926
12.602896	6514.0	6433.9009900990095	80.0990099009905
12.623328	6493.0	6435.0990099009905	57.900990099009505
12.643759	6552.0	6436.287128712871	115.71287128712902
12.66419	6558.0	6437.475247524752	120.52475247524762
12.684622	6515.0	6438.6435643564355	76.35643564356451
12.705053	6530.0	6439.772277227723	90.22772277227705
12.725485	6582.0	6440.9009900990095	141.0990099009905
12.745916	6538.0	6442.009900990099	95.99009900990131
12.766348	6514.0	6443.069306930693	70.93069306930738
12.786779	6531.0	6444.1287128712875	86.87128712871254
12.807211	6472.0	6445.178217821782	26.8217821782182
12.827642	6547.0	6446.227722772277	100.77227722772295
12.848074	6537.0	6447.297029702971	89.70297029702942
12.868505	6569.0	6448.376237623763	120.62376237623721
12.888937	6543.0	6449.435643564357	93.56435643564328
12.909368	6472.0	6450.514851485149	21.485148514851062
12.9298	6534.0	6451.554455445545	82.44554455445541
12.950231	6539.0	6452.60396039604	86.39603960396016
12.970663	6561.0	6453.6435643564355	107.35643564356451
12.991094	6525.0	6454.683168316832	70.31683168316795
13.011526	6572.0	6455.712871287129	116.28712871287098
13.031957	6569.0	6456.752475247525	112.24752475247533
13.052389	6580.0	6457.80198019802	122.19801980198008
13.07282	6631.0	6458.891089108911	172.10891089108918
13.093252	6581.0	6459.980198019802	121.01980198019828
13.113683	6538.0	6461.069306930693	76.93069306930738
13.134115	6612.0	6462.267326732674	149.7326732673264
13.154546	6569.0	6463.495049504951	105.50495049504934
13.174977	6673.0	6464.712871287129	208.28712871287098
13.195409	6578.0	6465.930693069307	112.06930693069262
13.21584	6583.0	6467.089108910891	115.9108910891091
13.236272	6592.0	6468.346534653465	123.65346534653509
13.256703	6606.0	6469.60396039604	136.39603960396016
13.277135	6595.0	6470.881188118812	124.11881188118787
13.297566	6561.0	6472.138613861386	88.86138613861385
13.317998	6628.0	6473.3861386138615	154.61386138613852
13.338429	6627.0	6474.6435643564355	152.3564356435645
13.358861	6587.0	6475.910891089109	111.0891089108909
13.379292	6574.0	6477.19801980198	96.80198019801992
13.399724	6636.0	6478.425742574257	157.57425742574287
13.420155	6627.0	6479.653465346535	147.34653465346491
13.440587	6716.0	6480.881188118812	235.11881188118787
13.461018	6550.0	6482.108910891089	67.89108910891082
13.48145	6638.0	6483.277227722772	154.7227722772277
13.501881	6610.0	6484.475247524752	125.52475247524762
13.522313	6640.0	6485.702970297029	154.29702970297058
13.542744	6615.0	6486.960396039604	128.03960396039565
13.563176	6592.0	6488.178217821782	103.8217821782182
13.583607	6639.0	6489.425742574257	149.57425742574287
13.604039	6615.0	6490.702970297029	124.29702970297058
13.62447	6643.0	6491.950495049505	151.04950495049525
13.644902	6655.0	6493.247524752475	161.75247524752467
13.665333	6665.0	6494.534653465346	170.4653465346537
13.685765	6689.0	6495.821782178218	193.1782178217818
13.706196	6654.0	6497.138613861386	156.86138613861385
13.726627	6634.0	6498.465346534654	135.5346534653463
13.747059	6616.0	6499.811881188119	116.1881188118814
13.76749	6695.0	6501.158415841584	193.84158415841557
13.787922	6659.0	6502.455445544554	156.5445544554459
13.808353	6640.0	6503.732673267326	136.2673267326736
13.828785	6676.0	6505.0	171.0
13.849216	6739.0	6506.287128712871	232.71287128712902
13.869648	6631.0	6507.564356435643	123.43564356435672
13.890079	6740.0	6508.811881188119	231.1881188118814
13.910511	6681.0	6510.059405940594	170.94059405940607
13.930942	6675.0	6511.40594059406	163.59405940594024
13.951374	6691.0	6512.792079207921	178.20792079207877
13.971805	6787.0	6514.188118811881	272.8118811881186
13.992237	6737.0	6515.60396039604	221.39603960396016
14.012668	6762.0	6517.019801980198	244.98019801980172
14.0331	6803.0	6518.415841584158	284.58415841584156
14.053531	6688.0	6519.920792079208	168.07920792079221
14.073963	6794.0	6521.3861386138615	272.6138613861385
14.094394	6764.0	6522.861386138614	241.13861386138615
14.114826	6814.0	6524.3267326732675	289.67326732673246
14.135257	6804.0	6525.80198019802	278.1980198019801
14.155689	6732.0	6527.297029702971	204.70297029702942
14.17612	6808.0	6528.811881188119	279.1881188118814
14.196552	6849.0	6530.346534653465	318.6534653465351
14.216983	6838.0	6531.881188118812	306.11881188118787
14.237414	6813.0	6533.425742574257	279.57425742574287
14.257846	6807.0	6534.980198019802	272.0198019801983
14.278277	6803.0	6536.534653465346	266.4653465346537
14.298709	6850.0	6538.118811881188	311.88118811881213
14.31914	6829.0	6539.811881188119	289.1881188118814
14.339572	6895.0	6541.514851485149	353.48514851485106
14.360003	6874.0	6543.257425742574	330.742574257426
14.380435	7001.0	6545.059405940594	455.94059405940607
14.400866	6926.0	6546.960396039604	379.03960396039565
14.421298	6830.0	6548.8712871287125	281.12871287128746
14.441729	6934.0	6550.831683168317	383.1683168316831
14.462161	6955.0	6552.861386138614	402.13861386138615
14.482592	7015.0	6554.891089108911	460.1089108910892
14.503024	7062.0	6556.930693069307	505.0693069306926
14.523455	7000.0	6558.990099009901	441.0099009900987
14.543887	7019.0	6561.089108910891	457.9108910891091
14.564318	7060.0	6563.554455445545	496.4455445544554
14.58475	7041.0	6566.069306930693	474.9306930693074
14.605181	7156.0	6568.584158415842	587.4158415841584
14.625613	7131.0	6571.108910891089	559.8910891089108
14.646044	7184.0	6573.851485148515	610.1485148514848
14.666476	7146.0	6576.6138613861385	569.3861386138615
14.686907	7130.0	6579.60396039604	550.3960396039602
14.707339	7313.0	6582.663366336634	730.3366336633662
14.72777	7314.0	6585.811881188119	728.1881188118814
14.748202	7275.0	6588.960396039604	686.0396039603957
14.768633	7264.0	6592.118811881188	671.8811881188121
14.789064	7375.0	6595.306930693069	779.6930693069307
14.809496	7338.0	6598.504950495049	739.4950495049507
14.829927	7385.0	6601.752475247525	783.2475247524753
14.850359	7410.0	6605.009900990099	804.9900990099013
14.87079	7445.0	6608.415841584158	836.5841584158416
14.891222	7415.0	6611.821782178218	803.1782178217818
14.911653	7493.0	6615.287128712871	877.712871287129
14.932085	7513.0	6618.851485148515	894.1485148514848
14.952516	7486.0	6622.425742574257	863.5742574257429
14.972948	7577.0	6626.217821782178	950.7821782178216
14.993379	7458.0	6630.217821782178	827.7821782178216
15.013811	7539.0	6634.514851485149	904.4851485148511
15.034242	7573.0	6638.891089108911	934.1089108910892
15.054674	7578.0	6643.475247524752	934.5247524752476
15.075105	7540.0	6648.346534653465	891.6534653465351
15.095537	7562.0	6653.3564356435645	908.6435643564355
15.115968	7623.0	6658.3564356435645	964.6435643564355
15.1364	7615.0	6663.455445544554	951.5445544554459
15.156831	7572.0	6668.59405940594	903.4059405940598
15.177263	7646.0	6673.782178217822	972.2178217821784
15.197694	7626.0	6679.029702970297	946.970297029703
15.218126	7569.0	6684.336633663366	884.6633663366338
15.238557	7583.0	6689.742574257426	893.257425742574
15.258989	7492.0	6695.148514851485	796.8514851485152
15.27942	7588.0	6700.564356435643	887.4356435643567
15.299852	7532.0	6705.881188118812	826.1188118811879
15.320283	7525.0	6711.207920792079	813.7920792079212
15.340714	7486.0	6716.524752475248	769.4752475247524
15.361146	7431.0	6721.841584158416	709.1584158415844
15.381577	7477.0	6727.297029702971	749.7029702970294
15.402009	7422.0	6732.792079207921	689.2079207920788
15.42244	7370.0	6738.336633663366	631.6633663366338
15.442872	7321.0	6743.940594059406	577.0594059405939
15.463303	7446.0	6749.544554455446	696.4554455445541
15.483735	7302.0	6755.247524752475	546.7524752475247
15.504166	7312.0	6760.940594059406	551.0594059405939
15.524598	7251.0	6766.6732673267325	484.32673267326754
15.545029	7301.0	6772.40594059406	528.5940594059402
15.565461	7289.0	6778.207920792079	510.79207920792123
15.585892	7296.0	6783.970297029703	512.029702970297
15.606324	7247.0	6789.712871287129	457.287128712871
15.626755	7168.0	6795.445544554455	372.5544554455446
15.647187	7177.0	6801.118811881188	375.88118811881213
15.667618	7163.0	6806.762376237623	356.23762376237664
15.68805	7212.0	6812.40594059406	399.59405940594024
15.708481	7148.0	6817.970297029703	330.02970297029697
15.728913	7144.0	6823.564356435643	320.4356435643567
15.749344	7162.0	6829.158415841584	332.84158415841557
15.769776	7064.0	6834.722772277228	229.2772277227723
15.790207	7113.0	6840.267326732674	272.7326732673264
15.810639	7113.0	6845.772277227723	267.22772277227705
15.83107	7155.0	6851.277227722772	303.7227722772277
15.851501	6985.0	6856.762376237623	128.23762376237664
15.871933	7063.0	6862.237623762377	200.76237623762336
15.892364	7086.0	6867.693069306931	218.30693069306926
15.912796	7081.0	6873.079207920792	207.92079207920779
15.933227	7117.0	6878.415841584158	238.58415841584156
15.953659	7067.0	6883.752475247525	183.24752475247533
15.97409	7060.0	6889.059405940594	170.94059405940607
15.994522	7062.0	6894.257425742574	167.74257425742599
16.014953	7103.0	6899.415841584158	203.58415841584156
16.035385	7024.0	6904.534653465346	119.46534653465369
16.055816	7100.0	6909.623762376237	190.3762376237628
16.076248	7129.0	6914.712871287129	214.28712871287098
16.096679	7131.0	6919.782178217822	211.21782178217836
16.117111	7050.0	6924.6435643564355	125.35643564356451
16.137542	7118.0	6929.495049504951	188.50495049504934
16.157974	7129.0	6934.336633663366	194.66336633663377
16.178405	7134.0	6939.138613861386	194.86138613861385
16.198837	7092.0	6943.910891089109	148.0891089108909
16.219268	7173.0	6948.653465346535	224.34653465346491
16.2397	7192.0	6953.3564356435645	238.6435643564355
16.260131	7185.0	6958.029702970297	226.97029702970303
16.280563	7212.0	6962.683168316832	249.31683168316795
16.300994	7163.0	6967.316831683168	195.68316831683205
16.321426	7190.0	6971.9009900990095	218.0990099009905
16.341857	7278.0	6976.455445544554	301.5445544554459
16.362289	7325.0	6980.960396039604	344.03960396039565
16.38272	7280.0	6985.297029702971	294.7029702970294
16.403151	7217.0	6989.584158415842	227.41584158415844
16.423583	7361.0	6993.811881188119	367.1881188118814
16.444014	7353.0	6997.960396039604	355.03960396039565
16.464446	7327.0	7001.980198019802	325.0198019801983
16.484877	7261.0	7005.960396039604	255.03960396039565
16.505309	7403.0	7009.891089108911	393.1089108910892
16.52574	7469.0	7013.752475247525	455.24752475247533
16.546172	7473.0	7017.6138613861385	455.3861386138615
16.566603	7612.0	7021.465346534654	590.5346534653463
16.587035	7586.0	7025.257425742574	560.742574257426
16.607466	7531.0	7028.980198019802	502.0198019801983
16.627898	7598.0	7032.336633663366	565.6633663366338
16.648329	7619.0	7035.6435643564355	583.3564356435645
16.668761	7561.0	7038.930693069307	522.0693069306926
16.689192	7644.0	7042.168316831683	601.8316831683169
16.709624	7710.0	7045.188118811881	664.8118811881186
16.730055	7673.0	7048.168316831683	624.8316831683169
16.750487	7733.0	7050.920792079208	682.0792079207922
16.770918	7743.0	7053.60396039604	689.3960396039602
16.79135	7770.0	7056.19801980198	713.8019801980199
16.811781	7712.0	7058.792079207921	653.2079207920788
16.832213	7793.0	7061.376237623763	731.6237623762372
16.852644	7827.0	7063.930693069307	763.0693069306926
16.873076	7777.0	7066.475247524752	710.5247524752476
16.893507	7765.0	7068.970297029703	696.029702970297
16.913938	7794.0	7071.455445544554	722.5445544554459
16.93437	7860.0	7073.792079207921	786.2079207920788
16.954801	7862.0	7076.118811881188	785.8811881188121
16.975233	7740.0	7078.3564356435645	661.6435643564355
16.995664	7951.0	7080.465346534654	870.5346534653463
17.016096	7849.0	7082.584158415842	766.4158415841584
17.036527	7917.0	7084.475247524752	832.5247524752476
17.056959	7946.0	7086.158415841584	859.8415841584156
17.07739	7922.0	7087.534653465346	834.4653465346537
17.097822	7919.0	7088.831683168317	830.1683168316831
17.118253	8034.0	7089.910891089109	944.0891089108909
17.138685	7907.0	7090.6732673267325	816.3267326732675
17.159116	7793.0	7091.287128712871	701.712871287129
17.179548	7987.0	7091.8712871287125	895.1287128712875
17.199979	7867.0	7092.257425742574	774.742574257426
17.220411	8003.0	7092.60396039604	910.3960396039602
17.240842	7941.0	7092.8712871287125	848.1287128712875
17.261274	7961.0	7092.970297029703	868.029702970297
17.281705	7859.0	7092.970297029703	766.029702970297
17.302137	7878.0	7092.8712871287125	785.1287128712875
17.322568	7934.0	7092.752475247525	841.2475247524753
17.343	7807.0	7092.6138613861385	714.3861386138615
17.363431	7863.0	7092.475247524752	770.5247524752476
17.383863	7824.0	7092.3267326732675	731.6732673267325
17.404294	7854.0	7092.148514851485	761.8514851485152
17.424726	7838.0	7091.9009900990095	746.0990099009905
17.445157	7888.0	7091.504950495049	796.4950495049507
17.465588	7800.0	7091.039603960396	708.9603960396043
17.48602	7745.0	7090.485148514851	654.5148514851489
17.506451	7855.0	7089.851485148515	765.1485148514848
17.526883	7861.0	7089.138613861386	771.8613861386139
17.547314	7851.0	7088.306930693069	762.6930693069307
17.567746	7855.0	7087.455445544554	767.5445544554459
17.588177	7789.0	7086.534653465346	702.4653465346537
17.608609	7852.0	7085.59405940594	766.4059405940598
17.62904	7830.0	7084.514851485149	745.4851485148511
17.649472	7834.0	7083.425742574257	750.5742574257429
17.669903	7858.0	7082.267326732674	775.7326732673264
17.690335	7850.0	7081.079207920792	768.9207920792078
17.710766	7884.0	7079.891089108911	804.1089108910892
17.731198	7809.0	7078.693069306931	730.3069306930693
17.751629	7776.0	7077.495049504951	698.5049504950493
17.772061	7881.0	7076.227722772277	804.772277227723
17.792492	7891.0	7074.9009900990095	816.0990099009905
17.812924	8029.0	7073.574257425743	955.4257425742571
17.833355	7889.0	7072.237623762377	816.7623762376234
17.853787	8011.0	7070.80198019802	940.1980198019801
17.874218	7949.0	7069.366336633663	879.6336633663368
17.89465	7954.0	7067.920792079208	886.0792079207922
17.915081	8015.0	7066.455445544554	948.5445544554459
17.935513	7972.0	7064.990099009901	907.0099009900987
17.955944	7988.0	7063.524752475248	924.4752475247524
17.976375	7938.0	7062.089108910891	875.9108910891091
17.996807	8033.0	7060.653465346535	972.3465346534649
18.017238	8008.0	7059.19801980198	948.8019801980199
18.03767	7920.0	7057.742574257426	862.257425742574
18.058101	8026.0	7056.287128712871	969.712871287129
18.078533	8027.0	7054.821782178218	972.1782178217818
18.098964	7993.0	7053.3564356435645	939.6435643564355
18.119396	7969.0	7051.881188118812	917.1188118811879
18.139827	7938.0	7050.40594059406	887.5940594059402
18.160259	7888.0	7048.910891089109	839.0891089108909
18.18069	7976.0	7047.485148514851	928.5148514851489
18.201122	7883.0	7046.069306930693	836.9306930693074
18.221553	7903.0	7044.653465346535	858.3465346534649
18.241985	7836.0	7043.277227722772	792.7227722772277
18.262416	7846.0	7041.811881188119	804.1881188118814
18.282848	7847.0	7040.336633663366	806.6633663366338
18.303279	7773.0	7038.8712871287125	734.1287128712875
18.323711	7772.0	7037.415841584158	734.5841584158416
18.344142	7743.0	7035.980198019802	707.0198019801983
18.364574	7672.0	7034.514851485149	637.4851485148511
18.385005	7690.0	7033.089108910891	656.9108910891091
18.405437	7731.0	7031.693069306931	699.3069306930693
18.425868	7566.0	7030.316831683168	535.683168316832
18.4463	7588.0	7029.0	559.0
18.466731	7574.0	7027.722772277228	546.2772277227723
18.487163	7563.0	7026.465346534654	536.5346534653463
18.507594	7540.0	7025.227722772277	514.772277227723
18.528025	7567.0	7024.009900990099	542.9900990099013
18.548457	7481.0	7022.811881188119	458.1881188118814
18.568888	7486.0	7021.6138613861385	464.3861386138615
18.58932	7555.0	7020.415841584158	534.5841584158416
18.609751	7368.0	7019.207920792079	348.79207920792123
18.630183	7440.0	7018.0	422.0
18.650614	7389.0	7016.831683168317	372.1683168316831
18.671046	7334.0	7015.693069306931	318.30693069306926
18.691477	7358.0	7014.534653465346	343.4653465346537
18.711909	7441.0	7013.376237623763	427.6237623762372
18.73234	7332.0	7012.217821782178	319.78217821782164
18.752772	7266.0	7011.0990099009905	254.9009900990095
18.773203	7258.0	7009.980198019802	248.01980198019828
18.793635	7281.0	7008.881188118812	272.11881188118787
18.814066	7244.0	7007.782178217822	236.21782178217836
18.834498	7337.0	7006.683168316832	330.31683168316795
18.854929	7325.0	7005.584158415842	319.41584158415844
18.875361	7307.0	7004.485148514851	302.51485148514894
18.895792	7230.0	7003.3861386138615	226.61386138613852
18.916224	7235.0	7002.287128712871	232.71287128712902
18.936655	7229.0	7001.188118811881	227.8118811881186
18.957087	7187.0	7000.089108910891	186.9108910891091
18.977518	7110.0	6998.990099009901	111.00990099009869
18.99795	7196.0	6997.891089108911	198.10891089108918
19.018381	7136.0	6996.792079207921	139.20792079207877
19.038813	7177.0	6995.702970297029	181.29702970297058
19.059244	7146.0	6994.633663366337	151.3663366336632
19.079675	7161.0	6993.544554455446	167.4554455445541
19.100107	7128.0	6992.445544554455	135.5544554455446
19.120538	7145.0	6991.346534653465	153.65346534653509
19.14097	7065.0	6990.247524752475	74.75247524752467
19.161401	7111.0	6989.148514851485	121.85148514851517
19.181833	7107.0	6988.059405940594	118.94059405940607
19.202264	7078.0	6986.990099009901	91.00990099009869
19.222696	7142.0	6985.920792079208	156.07920792079221
19.243127	7084.0	6984.8712871287125	99.12871287128746
19.263559	7116.0	6983.881188118812	132.11881188118787
19.28399	7098.0	6982.891089108911	115.10891089108918
19.304422	7108.0	6981.930693069307	126.06930693069262
19.324853	7046.0	6980.970297029703	65.02970297029697
19.345285	7071.0	6980.019801980198	90.98019801980172
19.365716	6989.0	6979.069306930693	9.930693069307381
19.386148	7062.0	6978.138613861386	83.86138613861385
19.406579	7048.0	6977.207920792079	70.79207920792123
19.427011	7000.0	6976.277227722772	23.722772277227705
19.447442	7027.0	6975.346534653465	51.653465346535086
19.467874	7088.0	6974.435643564357	113.56435643564328
19.488305	7074.0	6973.564356435643	100.43564356435672
19.508737	7031.0	6972.702970297029	58.297029702970576
19.529168	7050.0	6971.861386138614	78.13861386138615
19.5496	6977.0	6971.049504950495	5.950495049504752
19.570031	7129.0	6970.237623762377	158.76237623762336
19.590462	7128.0	6969.475247524752	158.52475247524762
19.610894	7154.0	6968.732673267326	185.2673267326736
19.631325	7152.0	6968.009900990099	183.99009900990131
19.651757	7048.0	6967.316831683168	80.68316831683205
19.672188	6988.0	6966.633663366337	21.366336633663195
19.69262	7118.0	6965.980198019802	152.01980198019828
19.713051	7101.0	6965.336633663366	135.66336633663377
19.733483	7105.0	6964.752475247525	140.24752475247533
19.753914	7065.0	6964.188118811881	100.8118811881186
19.774346	7126.0	6963.623762376237	162.3762376237628
19.794777	7054.0	6963.069306930693	90.93069306930738
19.815209	7036.0	6962.514851485149	73.48514851485106
19.83564	7090.0	6962.029702970297	127.97029702970303
19.856072	7120.0	6961.574257425743	158.42574257425713
19.876503	7090.0	6961.118811881188	128.88118811881213
19.896935	7139.0	6960.6732673267325	178.32673267326754
19.917366	7029.0	6960.3267326732675	68.67326732673246
19.937798	7074.0	6959.980198019802	114.01980198019828
19.958229	7023.0	6959.6435643564355	63.35643564356451
19.978661	7064.0	6959.3267326732675	104.67326732673246
19.999092	7101.0	6959.009900990099	141.99009900990131
20.019524	7115.0	6958.693069306931	156.30693069306926
20.039955	7042.0	6958.376237623763	83.62376237623721
20.060387	7048.0	6958.059405940594	89.94059405940607
20.080818	7099.0	6957.762376237623	141.23762376237664
20.10125	7066.0	6957.465346534654	108.53465346534631
20.121681	7086.0	6957.168316831683	128.83168316831689
20.142112	7036.0	6956.881188118812	79.11881188118787
20.162544	7242.0	6956.6138613861385	285.3861386138615
20.182975	7060.0	6956.3564356435645	103.64356435643549
20.203407	6986.0	6956.0990099009905	29.900990099009505
20.223838	7051.0	6955.8712871287125	95.12871287128746
20.24427	6986.0	6955.6732673267325	30.326732673267543
20.264701	7051.0	6955.475247524752	95.52475247524762
20.285133	7097.0	6955.277227722772	141.7227722772277
20.305564	7020.0	6955.079207920792	64.92079207920779
20.325996	7024.0	6954.970297029703	69.02970297029697
20.346427	7041.0	6954.8712871287125	86.12871287128746
20.366859	7103.0	6954.782178217822	148.21782178217836
20.38729	6959.0	6954.693069306931	4.306930693069262
20.407722	6984.0	6954.60396039604	29.396039603960162
20.428153	6986.0	6954.554455445545	31.44554455445541
20.448585	7057.0	6954.504950495049	102.49504950495066
20.469016	7039.0	6954.455445544554	84.5445544554459
20.489448	7019.0	6954.40594059406	64.59405940594024
20.509879	6952.0	6954.3564356435645	-2.3564356435645095
20.530311	7011.0	6954.306930693069	56.69306930693074
20.550742	6980.0	6954.257425742574	25.742574257425986
20.571174	6950.0	6954.207920792079	-4.207920792078767
20.591605	7003.0	6954.168316831683	48.831683168316886
20.612037	6999.0	6954.138613861386	44.86138613861385
20.632468	6952.0	6954.108910891089	-2.108910891089181
20.652899	6943.0	6954.079207920792	-11.079207920792214
20.673331	6965.0	6954.059405940594	10.940594059406067
20.693762	7013.0	6954.039603960396	58.96039603960435
20.714194	7010.0	6954.019801980198	55.98019801980172
20.734625	6949.0	6954.0	-5.0
20.755057	6875.0	6954.0	-79.0
20.775488	7055.0	6954.0	101.0
20.79592	6964.0	6954.0	10.0
20.816351	7040.0	6954.0	86.0
20.836783	6981.0	6954.0	27.0
20.857214	6983.0	6954.0	29.0
20.877646	7045.0	6954.0	91.0
20.898077	6886.0	6954.0	-68.0
20.918509	6946.0	6954.0	-8.0
20.93894	7029.0	6954.0	75.0
20.959372	6954.0	6954.0	0.0
20.979803	6925.0	6954.0	-29.0
21.000235	7078.0	6954.0	124.0
21.020666	6953.0	6954.0	-1.0
21.041098	7004.0	6954.0	50.0
21.061529	6974.0	6954.0	20.0
21.081961	6946.0	6954.0	-8.0
21.102392	7001.0	6954.0	47.0
21.122824	6997.0	6954.0	43.0
21.143255	6921.0	6954.0	-33.0
21.163687	6957.0	6954.0	3.0
21.184118	6941.0	6954.0	-13.0
21.204549	7051.0	6954.0	97.0
21.224981	6963.0	6954.0	9.0
21.245412	6906.0	6954.0	-48.0
21.265844	7030.0	6954.0	76.0
21.286275	6995.0	6954.0	41.0
21.306707	6974.0	6954.0	20.0
21.327138	6935.0	6954.0	-19.0
21.34757	6956.0	6954.0	2.0
21.368001	6958.0	6954.0	4.0
21.388433	6972.0	6954.0	18.0
21.408864	6985.0	6953.990099009901	31.009900990098686
21.429296	6904.0	6953.980198019802	-49.98019801980172
21.449727	6990.0	6953.970297029703	36.02970297029697
21.470159	7004.0	6953.960396039604	50.03960396039565
21.49059	7030.0	6953.950495049505	76.04950495049525
21.511022	6971.0	6953.940594059406	17.059405940593933
21.531453	7058.0	6953.920792079208	104.07920792079221
21.551885	6976.0	6953.910891089109	22.0891089108909
21.572316	6985.0	6953.891089108911	31.10891089108918
21.592748	6934.0	6953.8712871287125	-19.871287128712538
21.613179	6921.0	6953.851485148515	-32.85148514851517
21.633611	6966.0	6953.831683168317	12.168316831683114
21.654042	7025.0	6953.782178217822	71.21782178217836
21.674474	6918.0	6953.702970297029	-35.702970297029424
21.694905	6989.0	6953.623762376237	35.37623762376279
21.715337	7024.0	6953.544554455446	70.4554455445541
21.735768	7000.0	6953.415841584158	46.58415841584156
21.756199	6917.0	6953.227722772277	-36.22772277227705
21.776631	7076.0	6953.029702970297	122.97029702970303
21.797062	7070.0	6952.841584158416	117.15841584158443
21.817494	7030.0	6952.6435643564355	77.35643564356451
21.837925	6988.0	6952.3564356435645	35.64356435643549
21.858357	7039.0	6952.059405940594	86.94059405940607
21.878788	6992.0	6951.762376237623	40.23762376237664
21.89922	7024.0	6951.445544554455	72.55445544554459
21.919651	7039.0	6951.118811881188	87.88118811881213
21.940083	7020.0	6950.792079207921	69.20792079207877
21.960514	7023.0	6950.465346534654	72.53465346534631
21.980946	7020.0	6950.118811881188	69.88118811881213
22.001377	7078.0	6949.762376237623	128.23762376237664
22.021809	7013.0	6949.39603960396	63.60396039603984
22.04224	7128.0	6949.0	179.0
22.062672	7121.0	6948.59405940594	172.40594059405976
22.083103	7158.0	6948.188118811881	209.8118811881186
22.103535	7084.0	6947.712871287129	136.28712871287098
22.123966	7154.0	6947.217821782178	206.78217821782164
22.144398	7162.0	6946.633663366337	215.3663366336632
22.164829	7020.0	6945.960396039604	74.03960396039565
22.185261	7097.0	6945.168316831683	151.83168316831689
22.205692	7141.0	6944.247524752475	196.75247524752467
22.226124	7179.0	6943.306930693069	235.69306930693074
22.246555	7194.0	6942.138613861386	251.86138613861385
22.266986	7189.0	6940.891089108911	248.10891089108918
22.287418	7202.0	6939.465346534654	262.5346534653463
22.307849	7151.0	6938.019801980198	212.98019801980172
22.328281	7264.0	6936.485148514851	327.51485148514894
22.348712	7131.0	6934.881188118812	196.11881188118787
22.369144	7310.0	6933.188118811881	376.8118811881186
22.389575	7234.0	6931.475247524752	302.5247524752476
22.410007	7261.0	6929.6138613861385	331.3861386138615
22.430438	7188.0	6927.702970297029	260.2970297029706
22.45087	7270.0	6925.782178217822	344.21782178217836
22.471301	7305.0	6923.841584158416	381.15841584158443
22.491733	7231.0	6921.762376237623	309.23762376237664
22.512164	7304.0	6919.633663366337	384.3663366336632
22.532596	7346.0	6917.495049504951	428.50495049504934
22.553027	7339.0	6915.336633663366	423.66336633663377
22.573459	7343.0	6913.118811881188	429.88118811881213
22.59389	7409.0	6910.8712871287125	498.12871287128746
22.614322	7454.0	6908.534653465346	545.4653465346537
22.634753	7409.0	6906.178217821782	502.8217821782182
22.655185	7561.0	6903.821782178218	657.1782178217818
22.675616	7453.0	6901.435643564357	551.5643564356433
22.696048	7531.0	6898.930693069307	632.0693069306926
22.716479	7520.0	6896.366336633663	623.6336633663368
22.736911	7562.0	6893.772277227723	668.227722772277
22.757342	7512.0	6891.178217821782	620.8217821782182
22.777774	7522.0	6888.574257425743	633.4257425742571
22.798205	7587.0	6885.910891089109	701.0891089108909
22.818636	7524.0	6883.178217821782	640.8217821782182
22.839068	7592.0	6880.445544554455	711.5544554455446
22.859499	7662.0	6877.702970297029	784.2970297029706
22.879931	7626.0	6874.920792079208	751.0792079207922
22.900362	7657.0	6872.138613861386	784.8613861386139
22.920794	7633.0	6869.3564356435645	763.6435643564355
22.941225	7785.0	6866.455445544554	918.5445544554459
22.961657	7613.0	6863.554455445545	749.4455445544554
22.982088	7586.0	6860.653465346535	725.3465346534649
23.00252	7651.0	6857.752475247525	793.2475247524753
23.022951	7602.0	6854.851485148515	747.1485148514848
23.043383	7675.0	6851.891089108911	823.1089108910892
23.063814	7637.0	6848.930693069307	788.0693069306926
23.084246	7732.0	6845.950495049505	886.0495049504952
23.104677	7638.0	6842.950495049505	795.0495049504952
23.125109	7644.0	6839.940594059406	804.0594059405939
23.14554	7652.0	6836.930693069307	815.0693069306926
23.165972	7693.0	6833.851485148515	859.1485148514848
23.186403	7667.0	6830.742574257426	836.257425742574
23.206835	7514.0	6827.623762376237	686.3762376237628
23.227266	7581.0	6824.504950495049	756.4950495049507
23.247698	7582.0	6821.3861386138615	760.6138613861385
23.268129	7475.0	6818.267326732674	656.7326732673264
23.288561	7689.0	6815.1287128712875	873.8712871287125
23.308992	7561.0	6811.990099009901	749.0099009900987
23.329423	7599.0	6808.851485148515	790.1485148514848
23.349855	7575.0	6805.6732673267325	769.3267326732675
23.370286	7576.0	6802.495049504951	773.5049504950493
23.390718	7532.0	6799.316831683168	732.683168316832
23.411149	7497.0	6796.138613861386	700.8613861386139
23.431581	7470.0	6792.960396039604	677.0396039603957
23.452012	7484.0	6789.782178217822	694.2178217821784
23.472444	7410.0	6786.6138613861385	623.3861386138615
23.492875	7394.0	6783.40594059406	610.5940594059402
23.513307	7495.0	6780.188118811881	714.8118811881186
23.533738	7468.0	6776.970297029703	691.029702970297
23.55417	7404.0	6773.732673267326	630.2673267326736
23.574601	7486.0	6770.475247524752	715.5247524752476
23.595033	7342.0	6767.207920792079	574.7920792079212
23.615464	7359.0	6763.920792079208	595.0792079207922
23.635896	7447.0	6760.633663366337	686.3663366336632
23.656327	7409.0	6757.306930693069	651.6930693069307
23.676759	7314.0	6753.970297029703	560.029702970297
23.69719	7388.0	6750.623762376237	637.3762376237628
23.717622	7304.0	6747.287128712871	556.712871287129
23.738053	7361.0	6743.960396039604	617.0396039603957
23.758485	7314.0	6740.59405940594	573.4059405940598
23.778916	7286.0	6737.188118811881	548.8118811881186
23.799348	7281.0	6733.831683168317	547.1683168316831
23.819779	7304.0	6730.504950495049	573.4950495049507
23.840211	7235.0	6727.158415841584	507.84158415841557
23.860642	7202.0	6723.782178217822	478.21782178217836
23.881073	7266.0	6720.366336633663	545.6336633663368
23.901505	7222.0	6717.029702970297	504.97029702970303
23.921936	7180.0	6713.693069306931	466.30693069306926
23.942368	7145.0	6710.3564356435645	434.6435643564355
23.962799	7201.0	6707.009900990099	493.9900990099013
23.983231	7232.0	6703.663366336634	528.3366336633662
24.003662	7180.0	6700.287128712871	479.712871287129
24.024094	7163.0	6696.910891089109	466.0891089108909
24.044525	7179.0	6693.514851485149	485.48514851485106
24.064957	7164.0	6690.108910891089	473.8910891089108
24.085388	7125.0	6686.633663366337	438.3663366336632
24.10582	7094.0	6683.188118811881	410.8118811881186
24.126251	7130.0	6679.732673267326	450.2673267326736
24.146683	7130.0	6676.237623762377	453.76237623762336
24.167114	7098.0	6672.742574257426	425.257425742574
24.187546	7149.0	6669.237623762377	479.76237623762336
24.207977	7233.0	6665.821782178218	567.1782178217818
24.228409	7105.0	6662.485148514851	442.51485148514894
24.24884	7081.0	6659.267326732674	421.7326732673264
24.269272	7083.0	6656.178217821782	426.8217821782182
24.289703	7102.0	6653.089108910891	448.9108910891091
24.310135	7087.0	6650.217821782178	436.78217821782164
24.330566	7021.0	6647.415841584158	373.58415841584156
24.350998	7042.0	6644.722772277228	397.2772277227723
24.371429	7031.0	6641.980198019802	389.0198019801983
24.391861	7047.0	6639.316831683168	407.68316831683205
24.412292	6982.0	6636.722772277228	345.2772277227723
24.432723	6970.0	6634.178217821782	335.8217821782182
24.453155	7068.0	6631.564356435643	436.4356435643567
24.473586	6952.0	6629.089108910891	322.9108910891091
24.494018	6980.0	6626.6435643564355	353.3564356435645
24.514449	7010.0	6624.158415841584	385.84158415841557
24.534881	6995.0	6621.633663366337	373.3663366336632
24.555312	7001.0	6619.237623762377	381.76237623762336
24.575744	6964.0	6616.752475247525	347.24752475247533
24.596175	6919.0	6614.207920792079	304.79207920792123
24.616607	6967.0	6611.6732673267325	355.32673267326754
24.637038	6922.0	6609.19801980198	312.8019801980199
24.65747	6962.0	6606.752475247525	355.24752475247533
24.677901	6924.0	6604.39603960396	319.60396039603984
24.698333	6924.0	6602.039603960396	321.96039603960435
24.718764	6861.0	6599.6435643564355	261.3564356435645
24.739196	6859.0	6597.247524752475	261.75247524752467
24.759627	6913.0	6594.940594059406	318.05940594059393
24.780059	6874.0	6592.6732673267325	281.32673267326754
24.80049	6886.0	6590.39603960396	295.60396039603984
24.820922	6913.0	6588.118811881188	324.88118811881213
24.841353	6914.0	6585.831683168317	328.1683168316831
24.861785	6966.0	6583.574257425743	382.42574257425713
24.882216	6808.0	6581.3861386138615	226.61386138613852
24.902648	6895.0	6579.178217821782	315.8217821782182
24.923079	6828.0	6576.980198019802	251.01980198019828
24.94351	6836.0	6574.821782178218	261.1782178217818
24.963942	6799.0	6572.653465346535	226.34653465346491
24.984373	6781.0	6570.485148514851	210.51485148514894
25.004805	6766.0	6568.415841584158	197.58415841584156
25.025236	6758.0	6566.346534653465	191.65346534653509
25.045668	6810.0	6564.267326732674	245.7326732673264
25.066099	6761.0	6562.188118811881	198.8118811881186
25.086531	6678.0	6560.108910891089	117.89108910891082
25.106962	6744.0	6558.089108910891	185.9108910891091
25.127394	6792.0	6556.009900990099	235.99009900990131
25.147825	6718.0	6553.950495049505	164.04950495049525
25.168257	6736.0	6551.910891089109	184.0891089108909
25.188688	6783.0	6549.881188118812	233.11881188118787
25.20912	6661.0	6547.851485148515	113.14851485148483
25.229551	6655.0	6545.891089108911	109.10891089108918
25.249983	6760.0	6543.960396039604	216.03960396039565
25.270414	6730.0	6542.039603960396	187.96039603960435
25.290846	6727.0	6540.118811881188	186.88118811881213
25.311277	6655.0	6538.19801980198	116.80198019801992
25.331709	6716.0	6536.257425742574	179.74257425742599
25.35214	6713.0	6534.316831683168	178.68316831683205
25.372572	6673.0	6532.376237623763	140.6237623762372
25.393003	6739.0	6530.425742574257	208.57425742574287
25.413435	6673.0	6528.514851485149	144.48514851485106
25.433866	6692.0	6526.60396039604	165.39603960396016
25.454298	6738.0	6524.693069306931	213.30693069306926
25.474729	6677.0	6522.782178217822	154.21782178217836
25.49516	6691.0	6520.8712871287125	170.12871287128746
25.515592	6594.0	6518.960396039604	75.03960396039565
25.536023	6701.0	6517.049504950495	183.95049504950475
25.556455	6716.0	6515.178217821782	200.8217821782182
25.576886	6588.0	6513.316831683168	74.68316831683205
25.597318	6685.0	6511.445544554455	173.5544554455446
25.617749	6633.0	6509.59405940594	123.40594059405976
25.638181	6692.0	6507.752475247525	184.24752475247533
25.658612	6622.0	6505.930693069307	116.06930693069262
25.679044	6643.0	6504.118811881188	138.88118811881213
25.699475	6610.0	6502.316831683168	107.68316831683205
25.719907	6695.0	6500.554455445545	194.4455445544554
25.740338	6661.0	6498.80198019802	162.19801980198008
25.76077	6639.0	6497.059405940594	141.94059405940607
25.781201	6576.0	6495.336633663366	80.66336633663377
25.801633	6653.0	6493.633663366337	159.3663366336632
25.822064	6633.0	6491.970297029703	141.02970297029697
25.842496	6650.0	6490.346534653465	159.65346534653509
25.862927	6639.0	6488.712871287129	150.28712871287098
25.883359	6678.0	6487.108910891089	190.89108910891082
25.90379	6628.0	6485.465346534654	142.5346534653463
25.924222	6639.0	6483.841584158416	155.15841584158443
25.944653	6587.0	6482.267326732674	104.73267326732639
25.965085	6686.0	6480.702970297029	205.29702970297058
25.985516	6616.0	6479.148514851485	136.85148514851517
26.005947	6651.0	6477.59405940594	173.40594059405976
26.026379	6682.0	6476.059405940594	205.94059405940607
26.04681	6640.0	6474.534653465346	165.4653465346537
26.067242	6674.0	6473.019801980198	200.98019801980172
26.087673	6667.0	6471.504950495049	195.49504950495066
26.108105	6629.0	6470.029702970297	158.97029702970303
26.128536	6615.0	6468.574257425743	146.42574257425713
26.148968	6620.0	6467.19801980198	152.80198019801992
26.169399	6574.0	6465.821782178218	108.1782178217818
26.189831	6637.0	6464.465346534654	172.5346534653463
26.210262	6684.0	6463.148514851485	220.85148514851517
26.230694	6583.0	6461.9009900990095	121.0990099009905
26.251125	6621.0	6460.663366336634	160.33663366336623
26.271557	6612.0	6459.425742574257	152.57425742574287
26.291988	6650.0	6458.19801980198	191.80198019801992
26.31242	6602.0	6456.970297029703	145.02970297029697
26.332851	6599.0	6455.742574257426	143.25742574257401
26.353283	6580.0	6454.534653465346	125.46534653465369
26.373714	6653.0	6453.3267326732675	199.67326732673246
26.394146	6726.0	6452.1287128712875	273.87128712871254
26.414577	6596.0	6451.0	145.0
26.435009	6671.0	6449.940594059406	221.05940594059393
26.45544	6691.0	6448.891089108911	242.10891089108918
26.475872	6692.0	6447.841584158416	244.15841584158443
26.496303	6663.0	6446.831683168317	216.16831683168311
26.516735	6624.0	6445.910891089109	178.0891089108909
26.537166	6675.0	6445.0	230.0
26.557597	6626.0	6444.0990099009905	181.9009900990095
26.578029	6614.0	6443.247524752475	170.75247524752467
26.59846	6650.0	6442.455445544554	207.5445544554459
26.618892	6589.0	6441.6732673267325	147.32673267326754
26.639323	6547.0	6441.009900990099	105.99009900990131
26.659755	6580.0	6440.415841584158	139.58415841584156
26.680186	6566.0	6439.831683168317	126.16831683168311
26.700618	6606.0	6439.247524752475	166.75247524752467
26.721049	6526.0	6438.663366336634	87.33663366336623
26.741481	6587.0	6438.079207920792	148.92079207920779
26.761912	6530.0	6437.514851485149	92.48514851485106
26.782344	6564.0	6436.990099009901	127.00990099009869
26.802775	6553.0	6436.495049504951	116.50495049504934
26.823207	6549.0	6436.029702970297	112.97029702970303
26.843638	6517.0	6435.584158415842	81.41584158415844
26.86407	6625.0	6435.178217821782	189.8217821782182
26.884501	6546.0	6434.772277227723	111.22772277227705
26.904933	6584.0	6434.3861386138615	149.61386138613852
26.925364	6538.0	6434.029702970297	103.97029702970303
26.945796	6549.0	6433.6732673267325	115.32673267326754
26.966227	6560.0	6433.336633663366	126.66336633663377
26.986659	6531.0	6433.0	98.0
27.00709	6550.0	6432.663366336634	117.33663366336623
27.027522	6516.0	6432.336633663366	83.66336633663377
27.047953	6480.0	6432.009900990099	47.990099009901314
27.068385	6549.0	6431.702970297029	117.29702970297058
27.088816	6545.0	6431.39603960396	113.60396039603984
27.109247	6480.0	6431.0990099009905	48.900990099009505
27.129679	6468.0	6430.80198019802	37.19801980198008
27.15011	6566.0	6430.504950495049	135.49504950495066
27.170542	6478.0	6430.207920792079	47.79207920792123
27.190973	6503.0	6429.970297029703	73.02970297029697
27.211405	6509.0	6429.732673267326	79.26732673267361
27.231836	6454.0	6429.495049504951	24.504950495049343
27.252268	6502.0	6429.257425742574	72.74257425742599
27.272699	6586.0	6429.019801980198	156.98019801980172
27.293131	6427.0	6428.782178217822	-1.782178217821638
27.313562	6452.0	6428.544554455446	23.455445544554095
27.333994	6462.0	6428.306930693069	33.69306930693074
27.354425	6445.0	6428.069306930693	16.93069306930738
27.374857	6514.0	6427.831683168317	86.16831683168311
27.395288	6466.0	6427.6138613861385	38.386138613861476
27.41572	6455.0	6427.415841584158	27.584158415841557
27.436151	6474.0	6427.217821782178	46.78217821782164
27.456583	6438.0	6427.029702970297	10.970297029703033
27.477014	6530.0	6426.841584158416	103.15841584158443
27.497446	6427.0	6426.653465346535	0.3465346534649143
27.517877	6488.0	6426.465346534654	61.53465346534631
27.538309	6451.0	6426.277227722772	24.722772277227705
27.55874	6481.0	6426.089108910891	54.9108910891091
27.579172	6445.0	6425.9009900990095	19.099009900990495
27.599603	6451.0	6425.712871287129	25.28712871287098
27.620034	6406.0	6425.524752475248	-19.524752475247624
27.640466	6424.0	6425.336633663366	-1.3366336633662286
27.660897	6396.0	6425.158415841584	-29.15841584158443
27.681329	6430.0	6424.980198019802	5.019801980198281
27.70176	6419.0	6424.811881188119	-5.811881188118605
27.722192	6481.0	6424.6435643564355	56.35643564356451
27.742623	6491.0	6424.475247524752	66.52475247524762
27.763055	6440.0	6424.306930693069	15.693069306930738
27.783486	6471.0	6424.138613861386	46.86138613861385
27.803918	6460.0	6423.970297029703	36.02970297029697
27.824349	6454.0	6423.80198019802	30.19801980198008
27.844781	6421.0	6423.633663366337	-2.6336633663368048
27.865212	6437.0	6423.465346534654	13.53465346534631
27.885644	6463.0	6423.297029702971	39.702970297029424
27.906075	6457.0	6423.1287128712875	33.87128712871254
27.926507	6445.0	6422.970297029703	22.029702970296967
27.946938	6466.0	6422.811881188119	43.188118811881395
27.96737	6443.0	6422.722772277228	20.277227722772295
27.987801	6489.0	6422.633663366337	66.3663366336632
28.008233	6455.0	6422.544554455446	32.455445544554095
28.028664	6452.0	6422.455445544554	29.544554455445905
28.049096	6409.0	6422.366336633663	-13.366336633663195
28.069527	6427.0	6422.277227722772	4.722772277227705
28.089959	6445.0	6422.19801980198	22.80198019801992
28.11039	6419.0	6422.118811881188	-3.1188118811878667
28.130822	6423.0	6422.059405940594	0.9405940594060667
28.151253	6459.0	6422.0	37.0
28.171684	6476.0	6421.940594059406	54.05940594059393
28.192116	6441.0	6421.881188118812	19.118811881187867
28.212547	6429.0	6421.821782178218	7.1782178217818
28.232979	6463.0	6421.762376237623	41.23762376237664
28.25341	6495.0	6421.702970297029	73.29702970297058
28.273842	6423.0	6421.6435643564355	1.3564356435645095
28.294273	6455.0	6421.584158415842	33.41584158415844
28.314705	6381.0	6421.544554455446	-40.544554455445905
28.335136	6446.0	6421.504950495049	24.495049504950657
28.355568	6458.0	6421.465346534654	36.53465346534631
28.375999	6478.0	6421.425742574257	56.57425742574287
28.396431	6427.0	6421.3861386138615	5.613861386138524
28.416862	6375.0	6421.346534653465	-46.346534653464914
28.437294	6463.0	6421.297029702971	41.702970297029424
28.457725	6413.0	6421.247524752475	-8.247524752475329
28.478157	6457.0	6421.19801980198	35.80198019801992
28.498588	6500.0	6421.148514851485	78.85148514851517
28.51902	6495.0	6421.0990099009905	73.9009900990095
28.539451	6442.0	6421.049504950495	20.950495049504752
28.559883	6452.0	6421.0	31.0
28.580314	6466.0	6420.950495049505	45.04950495049525
28.600746	6456.0	6420.9009900990095	35.099009900990495
28.621177	6474.0	6420.861386138614	53.13861386138615
28.641609	6499.0	6420.821782178218	78.1782178217818
28.66204	6439.0	6420.782178217822	18.217821782178362
28.682471	6510.0	6420.742574257426	89.25742574257401
28.702903	6415.0	6420.722772277228	-5.722772277227705
28.723334	6504.0	6420.702970297029	83.29702970297058
28.743766	6514.0	6420.683168316832	93.31683168316795
28.764197	6484.0	6420.663366336634	63.33663366336623
28.784629	6468.0	6420.633663366337	47.366336633663195
28.80506	6443.0	6420.574257425743	22.42574257425713
28.825492	6495.0	6420.495049504951	74.50495049504934
28.845923	6457.0	6420.415841584158	36.58415841584156
28.866355	6442.0	6420.336633663366	21.66336633663377
28.886786	6510.0	6420.257425742574	89.74257425742599
28.907218	6498.0	6420.178217821782	77.8217821782182
28.927649	6409.0	6420.0990099009905	-11.099009900990495
28.948081	6519.0	6420.019801980198	98.98019801980172
28.968512	6421.0	6419.940594059406	1.0594059405939333
28.988944	6520.0	6419.861386138614	100.13861386138615
29.009375	6477.0	6419.782178217822	57.21782178217836
29.029807	6507.0	6419.702970297029	87.29702970297058
29.050238	6507.0	6419.623762376237	87.37623762376279
29.07067	6503.0	6419.544554455446	83.4554455445541
29.091101	6424.0	6419.485148514851	4.514851485148938
29.111533	6483.0	6419.425742574257	63.57425742574287
29.131964	6425.0	6419.366336633663	5.633663366336805
29.152396	6483.0	6419.287128712871	63.71287128712902
29.172827	6449.0	6419.207920792079	29.792079207921233
29.193259	6464.0	6419.1287128712875	44.87128712871254
29.21369	6494.0	6419.049504950495	74.95049504950475
29.234121	6421.0	6418.970297029703	2.0297029702969667
29.254553	6430.0	6418.891089108911	11.108910891089181
29.274984	6386.0	6418.792079207921	-32.79207920792123
29.295416	6408.0	6418.693069306931	-10.693069306930738
29.315847	6367.0	6418.59405940594	-51.59405940594024
29.336279	6497.0	6418.495049504951	78.50495049504934
29.35671	6469.0	6418.39603960396	50.60396039603984
29.377142	6474.0	6418.297029702971	55.702970297029424
29.397573	6448.0	6418.19801980198	29.80198019801992
29.418005	6470.0	6418.0990099009905	51.900990099009505
29.438436	6421.0	6418.0	3.0
29.458868	6461.0	6417.920792079208	43.079207920792214
29.479299	6431.0	6417.841584158416	13.158415841584429
29.499731	6419.0	6417.762376237623	1.2376237623766428
29.520162	6475.0	6417.683168316832	57.31683168316795
29.540594	6443.0	6417.60396039604	25.396039603960162
29.561025	6482.0	6417.514851485149	64.48514851485106
29.581457	6436.0	6417.425742574257	18.57425742574287
29.601888	6525.0	6417.336633663366	107.66336633663377
29.62232	6405.0	6417.237623762377	-12.237623762376643
29.642751	6454.0	6417.138613861386	36.86138613861385
29.663183	6437.0	6417.039603960396	19.960396039604348
29.683614	6411.0	6416.940594059406	-5.940594059406067
29.704046	6402.0	6416.841584158416	-14.841584158415571
29.724477	6492.0	6416.742574257426	75.25742574257401
29.744908	6482.0	6416.6435643564355	65.35643564356451
29.76534	6469.0	6416.544554455446	52.455445544554095
29.785771	6439.0	6416.445544554455	22.55445544554459
29.806203	6473.0	6416.346534653465	56.653465346535086
29.826634	6484.0	6416.247524752475	67.75247524752467
29.847066	6426.0	6416.138613861386	9.861386138613852
29.867497	6477.0	6416.029702970297	60.97029702970303
29.887929	6418.0	6415.920792079208	2.0792079207922143
29.90836	6529.0	6415.80198019802	113.19801980198008
29.928792	6461.0	6415.683168316832	45.31683168316795
29.949223	6466.0	6415.554455445545	50.44554455445541
29.969655	6486.0	6415.415841584158	70.58415841584156
29.990086	6484.0	6415.277227722772	68.7227722772277
30.010518	6539.0	6415.138613861386	123.86138613861385
30.030949	6478.0	6415.0	63.0
30.051381	6516.0	6414.861386138614	101.13861386138615
30.071812	6519.0	6414.722772277228	104.2772277227723
30.092244	6583.0	6414.584158415842	168.41584158415844
30.112675	6494.0	6414.445544554455	79.55445544554459
30.133107	6503.0	6414.306930693069	88.69306930693074
30.153538	6543.0	6414.148514851485	128.85148514851517
30.17397	6474.0	6413.990099009901	60.009900990098686
30.194401	6527.0	6413.821782178218	113.1782178217818
30.214833	6482.0	6413.633663366337	68.3663366336632
30.235264	6589.0	6413.445544554455	175.5544554455446
30.255696	6472.0	6413.257425742574	58.742574257425986
30.276127	6589.0	6413.049504950495	175.95049504950475
30.296558	6572.0	6412.841584158416	159.15841584158443
30.31699	6481.0	6412.653465346535	68.34653465346491
30.337421	6533.0	6412.465346534654	120.53465346534631
30.357853	6563.0	6412.297029702971	150.70297029702942
30.378284	6581.0	6412.1287128712875	168.87128712871254
30.398716	6560.0	6411.960396039604	148.03960396039565
30.419147	6475.0	6411.792079207921	63.20792079207877
30.439579	6568.0	6411.60396039604	156.39603960396016
30.46001	6505.0	6411.415841584158	93.58415841584156
30.480442	6468.0	6411.227722772277	56.77227722772295
30.500873	6547.0	6411.039603960396	135.96039603960435
30.521305	6510.0	6410.851485148515	99.14851485148483
30.541736	6493.0	6410.663366336634	82.33663366336623
30.562168	6507.0	6410.475247524752	96.52475247524762
30.582599	6535.0	6410.287128712871	124.71287128712902
30.603031	6487.0	6410.089108910891	76.9108910891091
30.623462	6506.0	6409.891089108911	96.10891089108918
30.643894	6547.0	6409.693069306931	137.30693069306926
30.664325	6509.0	6409.495049504951	99.50495049504934
30.684757	6508.0	6409.297029702971	98.70297029702942
30.705188	6558.0	6409.0990099009905	148.9009900990095
30.72562	6511.0	6408.9009900990095	102.0990099009905
30.746051	6530.0	6408.702970297029	121.29702970297058
30.766483	6516.0	6408.504950495049	107.49504950495066
30.786914	6545.0	6408.306930693069	136.69306930693074
30.807346	6488.0	6408.108910891089	79.89108910891082
30.827777	6533.0	6407.910891089109	125.0891089108909
30.848208	6498.0	6407.722772277228	90.2772277227723
30.86864	6539.0	6407.564356435643	131.43564356435672
30.889071	6458.0	6407.425742574257	50.57425742574287
30.909503	6501.0	6407.267326732674	93.73267326732639
30.929934	6450.0	6407.108910891089	42.89108910891082
30.950366	6483.0	6406.950495049505	76.04950495049525
30.970797	6512.0	6406.792079207921	105.20792079207877
30.991229	6525.0	6406.60396039604	118.39603960396016
31.01166	6488.0	6406.415841584158	81.58415841584156
31.032092	6493.0	6406.227722772277	86.77227722772295
31.052523	6470.0	6406.029702970297	63.97029702970303
31.072955	6446.0	6405.831683168317	40.168316831683114
31.093386	6525.0	6405.623762376237	119.37623762376279
31.113818	6580.0	6405.415841584158	174.58415841584156
31.134249	6469.0	6405.207920792079	63.79207920792123
31.154681	6479.0	6404.980198019802	74.01980198019828
31.175112	6517.0	6404.732673267326	112.26732673267361
31.195544	6525.0	6404.445544554455	120.55445544554459
31.215975	6476.0	6404.178217821782	71.8217821782182
31.236407	6468.0	6403.910891089109	64.0891089108909
31.256838	6487.0	6403.633663366337	83.3663366336632
31.27727	6457.0	6403.3564356435645	53.64356435643549
31.297701	6411.0	6403.079207920792	7.920792079207786
31.318133	6454.0	6402.80198019802	51.19801980198008
31.338564	6432.0	6402.544554455446	29.455445544554095
31.358995	6457.0	6402.287128712871	54.71287128712902
31.379427	6437.0	6402.029702970297	34.97029702970303
31.399858	6528.0	6401.762376237623	126.23762376237664
31.42029	6404.0	6401.495049504951	2.504950495049343
31.440721	6470.0	6401.217821782178	68.78217821782164
31.461153	6425.0	6400.940594059406	24.059405940593933
31.481584	6485.0	6400.623762376237	84.37623762376279
31.502016	6407.0	6400.306930693069	6.693069306930738
31.522447	6446.0	6399.970297029703	46.02970297029697
31.542879	6455.0	6399.633663366337	55.366336633663195
31.56331	6486.0	6399.297029702971	86.70297029702942
31.583742	6454.0	6398.920792079208	55.079207920792214
31.604173	6390.0	6398.544554455446	-8.544554455445905
31.624605	6466.0	6398.168316831683	67.83168316831689
31.645036	6450.0	6397.762376237623	52.23762376237664
31.665468	6399.0	6397.346534653465	1.6534653465350857
31.685899	6448.0	6396.930693069307	51.06930693069262
31.706331	6431.0	6396.504950495049	34.49504950495066
31.726762	6459.0	6396.069306930693	62.93069306930738
31.747194	6556.0	6395.60396039604	160.39603960396016
31.767625	6386.0	6395.138613861386	-9.138613861386148
31.788057	6426.0	6394.6138613861385	31.386138613861476
31.808488	6476.0	6394.089108910891	81.9108910891091
31.82892	6413.0	6393.485148514851	19.514851485148938
31.849351	6399.0	6392.881188118812	6.118811881187867
31.869783	6384.0	6392.267326732674	-8.26732673267361
31.890214	6411.0	6391.60396039604	19.396039603960162
31.910645	6423.0	6390.950495049505	32.04950495049525
31.931077	6464.0	6390.227722772277	73.77227722772295
31.951508	6460.0	6389.485148514851	70.51485148514894
31.97194	6444.0	6388.712871287129	55.28712871287098
31.992371	6479.0	6387.910891089109	91.0891089108909
32.012803	6459.0	6387.079207920792	71.92079207920779
32.033234	6430.0	6386.247524752475	43.75247524752467
32.053666	6458.0	6385.40594059406	72.59405940594024
32.074097	6448.0	6384.564356435643	63.435643564356724
32.094529	6491.0	6383.722772277228	107.2772277227723
32.11496	6453.0	6382.841584158416	70.15841584158443
32.135392	6430.0	6381.940594059406	48.05940594059393
32.155823	6435.0	6381.029702970297	53.97029702970303
32.176255	6425.0	6380.089108910891	44.9108910891091
32.196686	6433.0	6379.138613861386	53.86138613861385
32.217118	6397.0	6378.19801980198	18.80198019801992
32.237549	6410.0	6377.227722772277	32.77227722772295
32.257981	6433.0	6376.267326732674	56.73267326732639
32.278412	6457.0	6375.3267326732675	81.67326732673246
32.298844	6414.0	6374.3861386138615	39.613861386138524
32.319275	6418.0	6373.435643564357	44.564356435643276
32.339707	6385.0	6372.495049504951	12.504950495049343
32.360138	6435.0	6371.534653465346	63.46534653465369
32.38057	6424.0	6370.544554455446	53.455445544554095
32.401001	6407.0	6369.554455445545	37.44554455445541
32.421432	6429.0	6368.514851485149	60.48514851485106
32.441864	6413.0	6367.435643564357	45.564356435643276
32.462295	6420.0	6366.3267326732675	53.67326732673246
32.482727	6497.0	6365.188118811881	131.8118811881186
32.503158	6429.0	6364.039603960396	64.96039603960435
32.52359	6452.0	6362.881188118812	89.11881188118787
32.544021	6423.0	6361.722772277228	61.277227722772295
32.564453	6484.0	6360.574257425743	123.42574257425713
32.584884	6448.0	6359.3861386138615	88.61386138613852
32.605316	6434.0	6358.19801980198	75.80198019801992
32.625747	6412.0	6357.009900990099	54.990099009901314
32.646179	6445.0	6355.811881188119	89.1881188118814
32.66661	6433.0	6354.6138613861385	78.38613861386148
32.687042	6371.0	6353.415841584158	17.584158415841557
32.707473	6455.0	6352.217821782178	102.78217821782164
32.727905	6418.0	6350.950495049505	67.04950495049525
32.748336	6418.0	6349.663366336634	68.33663366336623
32.768768	6392.0	6348.366336633663	43.633663366336805
32.789199	6450.0	6347.049504950495	102.95049504950475
32.809631	6419.0	6345.732673267326	73.26732673267361
32.830062	6467.0	6344.415841584158	122.58415841584156
32.850494	6447.0	6343.0990099009905	103.9009900990095
32.870925	6400.0	6341.772277227723	58.22772277227705
32.891357	6440.0	6340.435643564357	99.56435643564328
32.911788	6358.0	6339.0	19.0
32.93222	6412.0	6337.554455445545	74.44554455445541
32.952651	6440.0	6336.059405940594	103.94059405940607
32.973082	6393.0	6334.574257425743	58.42574257425713
32.993514	6439.0	6333.089108910891	105.9108910891091
33.013945	6399.0	6331.60396039604	67.39603960396016
33.034377	6374.0	6330.118811881188	43.88118811881213
33.054808	6397.0	6328.633663366337	68.3663366336632
33.07524	6428.0	6327.138613861386	100.86138613861385
33.095671	6456.0	6325.6435643564355	130.3564356435645
33.116103	6459.0	6324.158415841584	134.84158415841557
33.136534	6424.0	6322.6732673267325	101.32673267326754
33.156966	6417.0	6321.19801980198	95.80198019801992
33.177397	6472.0	6319.722772277228	152.2772277227723
33.197829	6438.0	6318.237623762377	119.76237623762336
33.21826	6400.0	6316.752475247525	83.24752475247533
33.238692	6459.0	6315.267326732674	143.7326732673264
33.259123	6393.0	6313.821782178218	79.1782178217818
33.279555	6364.0	6312.376237623763	51.62376237623721
33.299986	6443.0	6310.930693069307	132.06930693069262
33.320418	6447.0	6309.495049504951	137.50495049504934
33.340849	6394.0	6308.059405940594	85.94059405940607
33.361281	6410.0	6306.574257425743	103.42574257425713
33.381712	6469.0	6305.089108910891	163.9108910891091
33.402144	6461.0	6303.60396039604	157.39603960396016
33.422575	6470.0	6302.0990099009905	167.9009900990095
33.443007	6426.0	6300.564356435643	125.43564356435672
33.463438	6475.0	6299.039603960396	175.96039603960435
33.48387	6432.0	6297.504950495049	134.49504950495066
33.504301	6367.0	6295.980198019802	71.01980198019828
33.524732	6418.0	6294.455445544554	123.5445544554459
33.545164	6467.0	6292.940594059406	174.05940594059393
33.565595	6397.0	6291.40594059406	105.59405940594024
33.586027	6465.0	6289.8712871287125	175.12871287128746
33.606458	6441.0	6288.3267326732675	152.67326732673246
33.62689	6425.0	6286.752475247525	138.24752475247533
33.647321	6394.0	6285.217821782178	108.78217821782164
33.667753	6399.0	6283.6732673267325	115.32673267326754
33.688184	6379.0	6282.138613861386	96.86138613861385
33.708616	6413.0	6280.633663366337	132.3663366336632
33.729047	6438.0	6279.118811881188	158.88118811881213
33.749479	6439.0	6277.6138613861385	161.38613861386148
33.76991	6453.0	6276.118811881188	176.88118811881213
33.790342	6364.0	6274.633663366337	89.3663366336632
33.810773	6493.0	6273.168316831683	219.83168316831689
33.831205	6399.0	6271.702970297029	127.29702970297058
33.851636	6403.0	6270.287128712871	132.71287128712902
33.872068	6442.0	6268.8712871287125	173.12871287128746
33.892499	6400.0	6267.534653465346	132.4653465346537
33.912931	6312.0	6266.178217821782	45.8217821782182
33.933362	6415.0	6264.831683168317	150.16831683168311
33.953794	6461.0	6263.514851485149	197.48514851485106
33.974225	6350.0	6262.168316831683	87.83168316831689
33.994657	6425.0	6260.891089108911	164.10891089108918
34.015088	6383.0	6259.6138613861385	123.38613861386148
34.035519	6379.0	6258.376237623763	120.62376237623721
34.055951	6350.0	6257.158415841584	92.84158415841557
34.076382	6349.0	6255.980198019802	93.01980198019828
34.096814	6407.0	6254.80198019802	152.19801980198008
34.117245	6358.0	6253.633663366337	104.3663366336632
34.137677	6384.0	6252.465346534654	131.5346534653463
34.158108	6383.0	6251.297029702971	131.70297029702942
34.17854	6401.0	6250.158415841584	150.84158415841557
34.198971	6393.0	6249.039603960396	143.96039603960435
34.219403	6414.0	6247.930693069307	166.06930693069262
34.239834	6370.0	6246.821782178218	123.1782178217818
34.260266	6369.0	6245.722772277228	123.2772277227723
34.280697	6390.0	6244.623762376237	145.3762376237628
34.301129	6415.0	6243.554455445545	171.4455445544554
34.32156	6324.0	6242.485148514851	81.51485148514894
34.341992	6452.0	6241.40594059406	210.59405940594024
34.362423	6388.0	6240.306930693069	147.69306930693074
34.382855	6404.0	6239.217821782178	164.78217821782164
34.403286	6430.0	6238.0990099009905	191.9009900990095
34.423718	6412.0	6237.0	175.0
34.444149	6398.0	6235.910891089109	162.0891089108909
34.464581	6375.0	6234.821782178218	140.1782178217818
34.485012	6344.0	6233.762376237623	110.23762376237664
34.505444	6331.0	6232.742574257426	98.25742574257401
34.525875	6379.0	6231.752475247525	147.24752475247533
34.546307	6344.0	6230.792079207921	113.20792079207877
34.566738	6394.0	6229.861386138614	164.13861386138615
34.587169	6368.0	6228.930693069307	139.06930693069262
34.607601	6307.0	6228.0	79.0
34.628032	6382.0	6227.079207920792	154.92079207920779
34.648464	6337.0	6226.158415841584	110.84158415841557
34.668895	6407.0	6225.237623762377	181.76237623762336
34.689327	6323.0	6224.316831683168	98.68316831683205
34.709758	6316.0	6223.40594059406	92.59405940594024
34.73019	6328.0	6222.495049504951	105.50495049504934
34.750621	6280.0	6221.584158415842	58.41584158415844
34.771053	6335.0	6220.6732673267325	114.32673267326754
34.791484	6315.0	6219.831683168317	95.16831683168311
34.811916	6306.0	6219.009900990099	86.99009900990131
34.832347	6322.0	6218.178217821782	103.8217821782182
34.852779	6299.0	6217.366336633663	81.6336633663368
34.87321	6322.0	6216.544554455446	105.4554455445541
34.893642	6292.0	6215.722772277228	76.2772277227723
34.914073	6289.0	6214.891089108911	74.10891089108918
34.934505	6307.0	6214.069306930693	92.93069306930738
34.954936	6269.0	6213.217821782178	55.78217821782164
34.975368	6284.0	6212.465346534654	71.53465346534631
34.995799	6247.0	6211.6732673267325	35.32673267326754
35.016231	6295.0	6210.930693069307	84.06930693069262
35.036662	6278.0	6210.19801980198	67.80198019801992
35.057094	6279.0	6209.445544554455	69.55445544554459
35.077525	6266.0	6208.693069306931	57.30693069306926
35.097956	6318.0	6207.940594059406	110.05940594059393
35.118388	6311.0	6207.217821782178	103.78217821782164
35.138819	6336.0	6206.465346534654	129.5346534653463
35.159251	6230.0	6205.712871287129	24.28712871287098
35.179682	6303.0	6204.960396039604	98.03960396039565
35.200114	6302.0	6204.207920792079	97.79207920792123
35.220545	6220.0	6203.455445544554	16.544554455445905
35.240977	6310.0	6202.702970297029	107.29702970297058
35.261408	6264.0	6201.960396039604	62.03960396039565
35.28184	6268.0	6201.217821782178	66.78217821782164
35.302271	6286.0	6200.485148514851	85.51485148514894
35.322703	6328.0	6199.752475247525	128.24752475247533
35.343134	6330.0	6199.019801980198	130.98019801980172
35.363566	6305.0	6198.287128712871	106.71287128712902
35.383997	6254.0	6197.554455445545	56.44554455445541
35.404429	6233.0	6196.821782178218	36.1782178217818
35.42486	6302.0	6196.138613861386	105.86138613861385
35.445292	6285.0	6195.455445544554	89.5445544554459
35.465723	6211.0	6194.772277227723	16.227722772277048
35.486155	6240.0	6194.108910891089	45.89108910891082
35.506586	6280.0	6193.475247524752	86.52475247524762
35.527018	6213.0	6192.841584158416	20.15841584158443
35.547449	6271.0	6192.217821782178	78.78217821782164
35.567881	6230.0	6191.59405940594	38.40594059405976
35.588312	6223.0	6190.960396039604	32.03960396039565
35.608744	6286.0	6190.3564356435645	95.64356435643549
35.629175	6242.0	6189.762376237623	52.23762376237664
35.649606	6203.0	6189.158415841584	13.841584158415571
35.670038	6339.0	6188.534653465346	150.4653465346537
35.690469	6243.0	6187.940594059406	55.05940594059393
35.710901	6235.0	6187.346534653465	47.653465346535086
35.731332	6265.0	6186.762376237623	78.23762376237664
35.751764	6300.0	6186.178217821782	113.8217821782182
35.772195	6283.0	6185.59405940594	97.40594059405976
35.792627	6266.0	6185.019801980198	80.98019801980172
35.813058	6224.0	6184.445544554455	39.55445544554459
35.83349	6191.0	6183.8712871287125	7.128712871287462
35.853921	6244.0	6183.297029702971	60.702970297029424
35.874353	6280.0	6182.732673267326	97.26732673267361
35.894784	6279.0	6182.168316831683	96.83168316831689
35.915216	6171.0	6181.6138613861385	-10.613861386138524
35.935647	6247.0	6181.059405940594	65.94059405940607
35.956079	6248.0	6180.504950495049	67.49504950495066
35.97651	6253.0	6179.960396039604	73.03960396039565
35.996942	6215.0	6179.415841584158	35.58415841584156
36.017373	6219.0	6178.8712871287125	40.12871287128746
36.037805	6226.0	6178.3564356435645	47.64356435643549
36.058236	6196.0	6177.841584158416	18.15841584158443
36.078668	6266.0	6177.346534653465	88.65346534653509
36.099099	6250.0	6176.851485148515	73.14851485148483
36.119531	6203.0	6176.3564356435645	26.64356435643549
36.139962	6216.0	6175.861386138614	40.13861386138615
36.160394	6268.0	6175.376237623763	92.62376237623721
36.180825	6251.0	6174.851485148515	76.14851485148483
36.201256	6266.0	6174.316831683168	91.68316831683205
36.221688	6305.0	6173.762376237623	131.23762376237664
36.242119	6266.0	6173.217821782178	92.78217821782164
36.262551	6200.0	6172.653465346535	27.346534653464914
36.282982	6264.0	6172.089108910891	91.9108910891091
36.303414	6240.0	6171.534653465346	68.46534653465369
36.323845	6241.0	6170.980198019802	70.01980198019828
36.344277	6229.0	6170.435643564357	58.564356435643276
36.364708	6241.0	6169.891089108911	71.10891089108918
36.38514	6312.0	6169.287128712871	142.71287128712902
36.405571	6335.0	6168.683168316832	166.31683168316795
36.426003	6213.0	6168.089108910891	44.9108910891091
36.446434	6264.0	6167.495049504951	96.50495049504934
36.466866	6237.0	6166.930693069307	70.06930693069262
36.487297	6204.0	6166.346534653465	37.653465346535086
36.507729	6208.0	6165.762376237623	42.23762376237664
36.52816	6219.0	6165.178217821782	53.8217821782182
36.548592	6217.0	6164.59405940594	52.40594059405976
36.569023	6245.0	6164.0	81.0
36.589455	6274.0	6163.39603960396	110.60396039603984
36.609886	6215.0	6162.792079207921	52.20792079207877
36.630318	6206.0	6162.168316831683	43.831683168316886
36.650749	6242.0	6161.554455445545	80.44554455445541
36.671181	6217.0	6160.940594059406	56.05940594059393
36.691612	6199.0	6160.306930693069	38.69306930693074
36.712043	6224.0	6159.712871287129	64.28712871287098
36.732475	6165.0	6159.0990099009905	5.900990099009505
36.752906	6215.0	6158.485148514851	56.51485148514894
36.773338	6233.0	6157.841584158416	75.15841584158443
36.793769	6205.0	6157.178217821782	47.8217821782182
36.814201	6192.0	6156.485148514851	35.51485148514894
36.834632	6221.0	6155.772277227723	65.22772277227705
36.855064	6234.0	6155.049504950495	78.95049504950475
36.875495	6173.0	6154.297029702971	18.702970297029424
36.895927	6223.0	6153.544554455446	69.4554455445541
36.916358	6204.0	6152.772277227723	51.22772277227705
36.93679	6166.0	6151.990099009901	14.009900990098686
36.957221	6173.0	6151.188118811881	21.811881188118605
36.977653	6203.0	6150.3564356435645	52.64356435643549
36.998084	6200.0	6149.514851485149	50.48514851485106
37.018516	6148.0	6148.683168316832	-0.6831683168320524
37.038947	6150.0	6147.831683168317	2.1683168316831143
37.059379	6235.0	6147.019801980198	87.98019801980172
37.07981	6199.0	6146.207920792079	52.79207920792123
37.100242	6219.0	6145.3861386138615	73.61386138613852
37.120673	6160.0	6144.584158415842	15.415841584158443
37.141105	6249.0	6143.732673267326	105.26732673267361
37.161536	6186.0	6142.851485148515	43.14851485148483
37.181968	6212.0	6141.970297029703	70.02970297029697
37.202399	6284.0	6141.1287128712875	142.87128712871254
37.222831	6192.0	6140.287128712871	51.71287128712902
37.243262	6191.0	6139.445544554455	51.55445544554459
37.263693	6198.0	6138.60396039604	59.39603960396016
37.284125	6183.0	6137.762376237623	45.23762376237664
37.304556	6182.0	6136.920792079208	45.079207920792214
37.324988	6163.0	6136.079207920792	26.920792079207786
37.345419	6184.0	6135.237623762377	48.76237623762336
37.365851	6144.0	6134.40594059406	9.594059405940243
37.386282	6199.0	6133.574257425743	65.42574257425713
37.406714	6192.0	6132.742574257426	59.257425742574014
37.427145	6156.0	6131.910891089109	24.0891089108909
37.447577	6213.0	6131.079207920792	81.92079207920779
37.468008	6146.0	6130.247524752475	15.752475247524671
37.48844	6235.0	6129.415841584158	105.58415841584156
37.508871	6225.0	6128.584158415842	96.41584158415844
37.529303	6197.0	6127.752475247525	69.24752475247533
37.549734	6187.0	6126.920792079208	60.079207920792214
37.570166	6241.0	6126.089108910891	114.9108910891091
37.590597	6201.0	6125.257425742574	75.74257425742599
37.611029	6137.0	6124.425742574257	12.574257425742871
37.63146	6192.0	6123.59405940594	68.40594059405976
37.651892	6144.0	6122.772277227723	21.227722772277048
37.672323	6186.0	6121.950495049505	64.04950495049525
37.692755	6233.0	6121.138613861386	111.86138613861385
37.713186	6187.0	6120.336633663366	66.66336633663377
37.733618	6200.0	6119.564356435643	80.43564356435672
37.754049	6151.0	6118.792079207921	32.20792079207877
37.77448	6214.0	6118.019801980198	95.98019801980172
37.794912	6136.0	6117.247524752475	18.75247524752467
37.815343	6195.0	6116.475247524752	78.52475247524762
37.835775	6193.0	6115.702970297029	77.29702970297058
37.856206	6159.0	6114.940594059406	44.05940594059393
37.876638	6235.0	6114.178217821782	120.8217821782182
37.897069	6166.0	6113.415841584158	52.58415841584156
37.917501	6234.0	6112.653465346535	121.34653465346491
37.937932	6178.0	6111.891089108911	66.10891089108918
37.958364	6214.0	6111.1287128712875	102.87128712871254
37.978795	6129.0	6110.366336633663	18.633663366336805
37.999227	6244.0	6109.60396039604	134.39603960396016
38.019658	6156.0	6108.841584158416	47.15841584158443
38.04009	6209.0	6108.089108910891	100.9108910891091
38.060521	6167.0	6107.336633663366	59.66336633663377
38.080953	6125.0	6106.60396039604	18.396039603960162
38.101384	6188.0	6105.8712871287125	82.12871287128746
38.121816	6135.0	6105.138613861386	29.861386138613852
38.142247	6205.0	6104.40594059406	100.59405940594024
38.162679	6245.0	6103.6732673267325	141.32673267326754
38.18311	6228.0	6102.950495049505	125.04950495049525
38.203542	6165.0	6102.227722772277	62.77227722772295
38.223973	6179.0	6101.504950495049	77.49504950495066
38.244405	6227.0	6100.821782178218	126.1782178217818
38.264836	6209.0	6100.148514851485	108.85148514851517
38.285268	6241.0	6099.495049504951	141.50495049504934
38.305699	6196.0	6098.841584158416	97.15841584158443
38.32613	6243.0	6098.207920792079	144.79207920792123
38.346562	6211.0	6097.574257425743	113.42574257425713
38.366993	6159.0	6096.960396039604	62.03960396039565
38.387425	6201.0	6096.346534653465	104.65346534653509
38.407856	6189.0	6095.732673267326	93.26732673267361
38.428288	6198.0	6095.118811881188	102.88118811881213
38.448719	6207.0	6094.564356435643	112.43564356435672
38.469151	6167.0	6094.019801980198	72.98019801980172
38.489582	6204.0	6093.485148514851	110.51485148514894
38.510014	6171.0	6092.950495049505	78.04950495049525
38.530445	6179.0	6092.425742574257	86.57425742574287
38.550877	6178.0	6091.920792079208	86.07920792079221
38.571308	6174.0	6091.415841584158	82.58415841584156
38.59174	6164.0	6090.910891089109	73.0891089108909
38.612171	6282.0	6090.40594059406	191.59405940594024
38.632603	6173.0	6089.910891089109	83.0891089108909
38.653034	6158.0	6089.425742574257	68.57425742574287
38.673466	6131.0	6088.940594059406	42.05940594059393
38.693897	6155.0	6088.475247524752	66.52475247524762
38.714329	6155.0	6088.009900990099	66.99009900990131
38.73476	6127.0	6087.544554455446	39.455445544554095
38.755192	6175.0	6087.0990099009905	87.9009900990095
38.775623	6169.0	6086.653465346535	82.34653465346491
38.796055	6204.0	6086.227722772277	117.77227722772295
38.816486	6206.0	6085.80198019802	120.19801980198008
38.836917	6171.0	6085.40594059406	85.59405940594024
38.857349	6148.0	6085.039603960396	62.96039603960435
38.87778	6177.0	6084.702970297029	92.29702970297058
38.898212	6242.0	6084.3861386138615	157.61386138613852
38.918643	6156.0	6084.079207920792	71.92079207920779
38.939075	6160.0	6083.80198019802	76.19801980198008
38.959506	6205.0	6083.544554455446	121.4554455445541
38.979938	6229.0	6083.306930693069	145.69306930693074
39.000369	6181.0	6083.089108910891	97.9108910891091
39.020801	6191.0	6082.891089108911	108.10891089108918
39.041232	6113.0	6082.732673267326	30.26732673267361
39.061664	6192.0	6082.584158415842	109.41584158415844
39.082095	6127.0	6082.465346534654	44.53465346534631
39.102527	6168.0	6082.366336633663	85.6336633663368
39.122958	6212.0	6082.277227722772	129.7227722772277
39.14339	6110.0	6082.188118811881	27.811881188118605
39.163821	6136.0	6082.108910891089	53.89108910891082
39.184253	6106.0	6082.029702970297	23.970297029703033
39.204684	6157.0	6082.0	75.0
39.225116	6133.0	6082.0	51.0
39.245547	6125.0	6082.0	43.0
39.265979	6119.0	6082.0	37.0
39.28641	6114.0	6082.0	32.0
39.306842	6116.0	6082.0	34.0
39.327273	6104.0	6082.0	22.0
39.347705	6148.0	6082.0	66.0
39.368136	6138.0	6082.0	56.0
39.388567	6122.0	6082.0	40.0
39.408999	6200.0	6082.0	118.0
39.42943	6156.0	6082.0	74.0
39.449862	6132.0	6082.0	50.0
39.470293	6091.0	6082.0	9.0
39.490725	6065.0	6082.0	-17.0
39.511156	6133.0	6082.0	51.0
39.531588	6108.0	6082.0	26.0
39.552019	6094.0	6082.0	12.0
39.572451	6131.0	6082.0	49.0
39.592882	6134.0	6082.0	52.0
39.613314	6152.0	6082.0	70.0
39.633745	6098.0	6082.0	16.0
39.654177	6066.0	6082.0	-16.0
39.674608	6078.0	6082.0	-4.0
39.69504	6091.0	6082.0	9.0
39.715471	6130.0	6082.0	48.0
39.735903	6167.0	6082.0	85.0
39.756334	6078.0	6082.0	-4.0
39.776766	6066.0	6082.0	-16.0
39.797197	6073.0	6082.0	-9.0
39.817629	6048.0	6082.0	-34.0
39.83806	6092.0	6082.0	10.0
39.858492	6097.0	6082.0	15.0
39.878923	6071.0	6082.0	-11.0
39.899355	6085.0	6082.0	3.0
39.919786	6102.0	6082.0	20.0
39.940217	6090.0	6082.0	8.0
39.960649	6090.0	6082.0	8.0
39.98108	6055.0	6082.0	-27.0
40.001512	6082.0	6082.0	0.0
