# Supplementary material for: Investigating the Impact of Amylopectin Chain-Length Distribution on the Structural and Functional Properties of Waxy Rice Starch
Source: Foods. 2025 Dec 2;14(23):4130. doi: 10.3390/foods14234130 (PMC12692052; doi:10.3390/foods14234130)
Supplement: Supplementary file 1 [file foods-14-04130-s001.zip › Supplementary data (XRD Analysed data)/Supplementary data (XRD Analysed data)/WGN1/XRD_sample9_peaks.csv]

(hkl)	2θ_RG (°)	2θ_meas (°)	Icorr_at_peak (a.u.)	d (Å)
(020)	10.094	10.130687	355.03960396039565	8.724478991206643
(101)	11.461	10.988809	304.5643564356433	8.045031138288397
(200)	15.148	15.177263	972.2178217821784	5.832967398857047
(031)	17.305	17.118253	944.0891089108909	5.1757055882840985
(220)	18.107	17.996807	972.3465346534649	4.924973156737657
(040)	20.126	20.162544	285.3861386138615	4.4005847979398
(231)	23.148	22.941225	918.5445544554459	3.873476237675142
(051)	26.684	26.394146	273.87128712871254	3.3740524511920382
(033)	29.142	29.601888	107.66336633663377	3.01532495326257
(400)	30.66	30.276127	175.95049504950475	2.9496927075964403
(143)	33.468	33.810773	219.83168316831689	2.648971145772089
(352)	38.447	38.612171	191.59405940594024	2.329902917599941
(370)	42.848
(424)	47.46
