# Supplementary material for: Investigating the Impact of Amylopectin Chain-Length Distribution on the Structural and Functional Properties of Waxy Rice Starch
Source: Foods. 2025 Dec 2;14(23):4130. doi: 10.3390/foods14234130 (PMC12692052; doi:10.3390/foods14234130)
Supplement: Supplementary file 1 [file foods-14-04130-s001.zip › Supplementary data (XRD Analysed data)/Supplementary data (XRD Analysed data)/WGN1/XRD_sample9_processed.csv]

two_theta_deg	intensity_raw	baseline_estimate	intensity_corrected
3.0001	6799.0	6510.584158415842	288.41584158415844
3.020531	6825.0	6510.574257425743	314.42574257425713
3.040963	6806.0	6510.564356435643	295.4356435643567
3.061394	6791.0	6510.554455445545	280.4455445544554
3.081826	6778.0	6510.544554455446	267.4554455445541
3.102257	6730.0	6510.534653465346	219.4653465346537
3.122689	6748.0	6510.524752475248	237.47524752475238
3.14312	6737.0	6510.514851485149	226.48514851485106
3.163552	6732.0	6510.504950495049	221.49504950495066
3.183983	6622.0	6510.495049504951	111.50495049504934
3.204415	6697.0	6510.485148514851	186.51485148514894
3.224846	6723.0	6510.475247524752	212.52475247524762
3.245278	6623.0	6510.465346534654	112.53465346534631
3.265709	6667.0	6510.455445544554	156.5445544554459
3.286141	6713.0	6510.445544554455	202.5544554455446
3.306572	6629.0	6510.435643564357	118.56435643564328
3.327004	6651.0	6510.425742574257	140.57425742574287
3.347435	6635.0	6510.415841584158	124.58415841584156
3.367867	6636.0	6510.40594059406	125.59405940594024
3.388298	6655.0	6510.39603960396	144.60396039603984
3.40873	6628.0	6510.3861386138615	117.61386138613852
3.429161	6635.0	6510.376237623763	124.62376237623721
3.449593	6675.0	6510.366336633663	164.6336633663368
3.470024	6637.0	6510.3564356435645	126.64356435643549
3.490456	6618.0	6510.346534653465	107.65346534653509
3.510887	6621.0	6510.336633663366	110.66336633663377
3.531319	6581.0	6510.3267326732675	70.67326732673246
3.55175	6589.0	6510.316831683168	78.68316831683205
3.572181	6560.0	6510.306930693069	49.69306930693074
3.592613	6612.0	6510.297029702971	101.70297029702942
3.613044	6591.0	6510.287128712871	80.71287128712902
3.633476	6565.0	6510.277227722772	54.722772277227705
3.653907	6574.0	6510.267326732674	63.73267326732639
3.674339	6628.0	6510.257425742574	117.74257425742599
3.69477	6588.0	6510.247524752475	77.75247524752467
3.715202	6586.0	6510.237623762377	75.76237623762336
3.735633	6564.0	6510.227722772277	53.77227722772295
3.756065	6541.0	6510.217821782178	30.782178217821638
3.776496	6553.0	6510.207920792079	42.79207920792123
3.796928	6552.0	6510.19801980198	41.80198019801992
3.817359	6533.0	6510.188118811881	22.811881188118605
3.837791	6556.0	6510.178217821782	45.8217821782182
3.858222	6593.0	6510.168316831683	82.83168316831689
3.878654	6543.0	6510.158415841584	32.84158415841557
3.899085	6551.0	6510.148514851485	40.85148514851517
3.919517	6580.0	6510.138613861386	69.86138613861385
3.939948	6510.0	6510.1287128712875	-0.1287128712874619
3.96038	6528.0	6510.118811881188	17.881188118812133
3.980811	6556.0	6510.108910891089	45.89108910891082
4.001243	6560.0	6510.0990099009905	49.900990099009505
4.021674	6537.0	6510.089108910891	26.9108910891091
4.042106	6530.0	6510.079207920792	19.920792079207786
4.062537	6522.0	6510.069306930693	11.930693069307381
4.082968	6555.0	6510.059405940594	44.94059405940607
4.1034	6550.0	6510.049504950495	39.95049504950475
4.123831	6522.0	6510.039603960396	11.960396039604348
4.144263	6504.0	6510.029702970297	-6.029702970296967
4.164694	6549.0	6510.019801980198	38.98019801980172
4.185126	6555.0	6510.009900990099	44.990099009901314
4.205557	6546.0	6510.0	36.0
4.225989	6489.0	6510.0	-21.0
4.24642	6541.0	6510.0	31.0
4.266852	6549.0	6510.0	39.0
4.287283	6517.0	6510.0	7.0
4.307715	6513.0	6510.0	3.0
4.328146	6519.0	6510.0	9.0
4.348578	6558.0	6510.0	48.0
4.369009	6476.0	6510.0	-34.0
4.389441	6511.0	6510.0	1.0
4.409872	6482.0	6510.0	-28.0
4.430304	6518.0	6510.0	8.0
4.450735	6555.0	6510.0	45.0
4.471167	6530.0	6510.0	20.0
4.491598	6503.0	6510.0	-7.0
4.51203	6518.0	6510.0	8.0
4.532461	6518.0	6510.0	8.0
4.552893	6503.0	6510.0	-7.0
4.573324	6480.0	6510.0	-30.0
4.593756	6481.0	6510.0	-29.0
4.614187	6497.0	6510.0	-13.0
4.634618	6532.0	6510.0	22.0
4.65505	6488.0	6510.0	-22.0
4.675481	6568.0	6510.0	58.0
4.695913	6537.0	6510.0	27.0
4.716344	6510.0	6510.0	0.0
4.736776	6510.0	6510.0	0.0
4.757207	6507.0	6510.0	-3.0
4.777639	6505.0	6510.0	-5.0
4.79807	6506.0	6510.0	-4.0
4.818502	6458.0	6510.0	-52.0
4.838933	6525.0	6510.0	15.0
4.859365	6485.0	6510.0	-25.0
4.879796	6524.0	6510.0	14.0
4.900228	6529.0	6510.0	19.0
4.920659	6564.0	6510.0	54.0
4.941091	6528.0	6510.0	18.0
4.961522	6503.0	6510.0	-7.0
4.981954	6548.0	6510.009900990099	37.990099009901314
5.002385	6519.0	6510.019801980198	8.980198019801719
5.022817	6516.0	6510.029702970297	5.970297029703033
5.043248	6495.0	6510.039603960396	-15.039603960395652
5.06368	6516.0	6510.049504950495	5.950495049504752
5.084111	6566.0	6510.059405940594	55.94059405940607
5.104543	6544.0	6510.069306930693	33.93069306930738
5.124974	6548.0	6510.079207920792	37.920792079207786
5.145405	6533.0	6510.089108910891	22.9108910891091
5.165837	6517.0	6510.0990099009905	6.900990099009505
5.186268	6558.0	6510.118811881188	47.88118811881213
5.2067	6544.0	6510.138613861386	33.86138613861385
5.227131	6499.0	6510.158415841584	-11.158415841584429
5.247563	6530.0	6510.178217821782	19.8217821782182
5.267994	6545.0	6510.207920792079	34.79207920792123
5.288426	6512.0	6510.237623762377	1.7623762376233572
5.308857	6573.0	6510.267326732674	62.73267326732639
5.329289	6542.0	6510.297029702971	31.702970297029424
5.34972	6544.0	6510.3564356435645	33.64356435643549
5.370152	6542.0	6510.415841584158	31.584158415841557
5.390583	6543.0	6510.475247524752	32.524752475247624
5.411015	6558.0	6510.534653465346	47.46534653465369
5.431446	6569.0	6510.60396039604	58.39603960396016
5.451878	6543.0	6510.683168316832	32.31683168316795
5.472309	6550.0	6510.762376237623	39.23762376237664
5.492741	6621.0	6510.841584158416	110.15841584158443
5.513172	6576.0	6510.920792079208	65.07920792079221
5.533604	6590.0	6511.0	79.0
5.554035	6559.0	6511.089108910891	47.9108910891091
5.574467	6590.0	6511.227722772277	78.77227722772295
5.594898	6600.0	6511.376237623763	88.62376237623721
5.61533	6572.0	6511.554455445545	60.44554455445541
5.635761	6559.0	6511.742574257426	47.257425742574014
5.656193	6558.0	6511.940594059406	46.05940594059393
5.676624	6578.0	6512.138613861386	65.86138613861385
5.697055	6552.0	6512.366336633663	39.633663366336805
5.717487	6587.0	6512.59405940594	74.40594059405976
5.737918	6558.0	6512.821782178218	45.1782178217818
5.75835	6603.0	6513.138613861386	89.86138613861385
5.778781	6556.0	6513.455445544554	42.544554455445905
5.799213	6595.0	6513.782178217822	81.21782178217836
5.819644	6588.0	6514.108910891089	73.89108910891082
5.840076	6587.0	6514.445544554455	72.55445544554459
5.860507	6597.0	6514.782178217822	82.21782178217836
5.880939	6598.0	6515.118811881188	82.88118811881213
5.90137	6596.0	6515.465346534654	80.53465346534631
5.921802	6614.0	6515.841584158416	98.15841584158443
5.942233	6587.0	6516.217821782178	70.78217821782164
5.962665	6609.0	6516.59405940594	92.40594059405976
5.983096	6653.0	6516.990099009901	136.00990099009869
6.003528	6578.0	6517.40594059406	60.59405940594024
6.023959	6599.0	6517.861386138614	81.13861386138615
6.044391	6629.0	6518.336633663366	110.66336633663377
6.064822	6637.0	6518.811881188119	118.1881188118814
6.085254	6610.0	6519.287128712871	90.71287128712902
6.105685	6598.0	6519.762376237623	78.23762376237664
6.126117	6629.0	6520.237623762377	108.76237623762336
6.146548	6605.0	6520.722772277228	84.2772277227723
6.16698	6596.0	6521.207920792079	74.79207920792123
6.187411	6637.0	6521.792079207921	115.20792079207877
6.207843	6624.0	6522.40594059406	101.59405940594024
6.228274	6617.0	6523.029702970297	93.97029702970303
6.248705	6611.0	6523.683168316832	87.31683168316795
6.269137	6610.0	6524.3564356435645	85.64356435643549
6.289568	6651.0	6525.029702970297	125.97029702970303
6.31	6619.0	6525.792079207921	93.20792079207877
6.330431	6635.0	6526.554455445545	108.44554455445541
6.350863	6636.0	6527.316831683168	108.68316831683205
6.371294	6669.0	6528.089108910891	140.9108910891091
6.391726	6617.0	6528.881188118812	88.11881188118787
6.412157	6638.0	6529.6732673267325	108.32673267326754
6.432589	6612.0	6530.514851485149	81.48514851485106
6.45302	6645.0	6531.366336633663	113.6336633663368
6.473452	6652.0	6532.217821782178	119.78217821782164
6.493883	6679.0	6533.079207920792	145.92079207920779
6.514315	6636.0	6533.950495049505	102.04950495049525
6.534746	6626.0	6534.821782178218	91.1782178217818
6.555178	6615.0	6535.693069306931	79.30693069306926
6.575609	6679.0	6536.574257425743	142.42574257425713
6.596041	6676.0	6537.465346534654	138.5346534653463
6.616472	6656.0	6538.3861386138615	117.61386138613852
6.636904	6679.0	6539.3267326732675	139.67326732673246
6.657335	6677.0	6540.306930693069	136.69306930693074
6.677767	6623.0	6541.297029702971	81.70297029702942
6.698198	6679.0	6542.287128712871	136.71287128712902
6.71863	6641.0	6543.287128712871	97.71287128712902
6.739061	6712.0	6544.297029702971	167.70297029702942
6.759492	6636.0	6545.3267326732675	90.67326732673246
6.779924	6639.0	6546.366336633663	92.6336633663368
6.800355	6668.0	6547.425742574257	120.57425742574287
6.820787	6702.0	6548.485148514851	153.51485148514894
6.841218	6664.0	6549.564356435643	114.43564356435672
6.86165	6621.0	6550.663366336634	70.33663366336623
6.882081	6688.0	6551.782178217822	136.21782178217836
6.902513	6677.0	6552.910891089109	124.0891089108909
6.922944	6672.0	6554.059405940594	117.94059405940607
6.943376	6679.0	6555.237623762377	123.76237623762336
6.963807	6716.0	6556.415841584158	159.58415841584156
6.984239	6688.0	6557.653465346535	130.34653465346491
7.00467	6727.0	6558.9009900990095	168.0990099009905
7.025102	6670.0	6560.148514851485	109.85148514851517
7.045533	6660.0	6561.3861386138615	98.61386138613852
7.065965	6689.0	6562.623762376237	126.37623762376279
7.086396	6653.0	6563.8712871287125	89.12871287128746
7.106828	6675.0	6565.118811881188	109.88118811881213
7.127259	6683.0	6566.376237623763	116.62376237623721
7.147691	6761.0	6567.6435643564355	193.3564356435645
7.168122	6746.0	6568.930693069307	177.06930693069262
7.188554	6650.0	6570.257425742574	79.74257425742599
7.208985	6691.0	6571.633663366337	119.3663366336632
7.229417	6727.0	6573.019801980198	153.98019801980172
7.249848	6752.0	6574.40594059406	177.59405940594024
7.27028	6672.0	6575.80198019802	96.19801980198008
7.290711	6675.0	6577.227722772277	97.77227722772295
7.311142	6692.0	6578.693069306931	113.30693069306926
7.331574	6725.0	6580.188118811881	144.8118811881186
7.352005	6691.0	6581.722772277228	109.2772277227723
7.372437	6718.0	6583.267326732674	134.7326732673264
7.392868	6691.0	6584.821782178218	106.1782178217818
7.4133	6748.0	6586.366336633663	161.6336633663368
7.433731	6727.0	6587.910891089109	139.0891089108909
7.454163	6706.0	6589.485148514851	116.51485148514894
7.474594	6716.0	6591.059405940594	124.94059405940607
7.495026	6749.0	6592.633663366337	156.3663366336632
7.515457	6758.0	6594.207920792079	163.79207920792123
7.535889	6729.0	6595.782178217822	133.21782178217836
7.55632	6752.0	6597.3564356435645	154.6435643564355
7.576752	6700.0	6598.950495049505	101.04950495049525
7.597183	6780.0	6600.544554455446	179.4554455445541
7.617615	6755.0	6602.1287128712875	152.87128712871254
7.638046	6798.0	6603.663366336634	194.33663366336623
7.658478	6729.0	6605.227722772277	123.77227722772295
7.678909	6802.0	6606.811881188119	195.1881188118814
7.699341	6794.0	6608.3861386138615	185.61386138613852
7.719772	6782.0	6609.960396039604	172.03960396039565
7.740204	6796.0	6611.554455445545	184.4455445544554
7.760635	6799.0	6613.118811881188	185.88118811881213
7.781067	6778.0	6614.683168316832	163.31683168316795
7.801498	6835.0	6616.247524752475	218.75247524752467
7.821929	6778.0	6617.732673267326	160.2673267326736
7.842361	6779.0	6619.297029702971	159.70297029702942
7.862792	6708.0	6620.851485148515	87.14851485148483
7.883224	6740.0	6622.465346534654	117.53465346534631
7.903655	6815.0	6624.089108910891	190.9108910891091
7.924087	6775.0	6625.792079207921	149.20792079207877
7.944518	6814.0	6627.495049504951	186.50495049504934
7.96495	6754.0	6629.207920792079	124.79207920792123
7.985381	6790.0	6630.960396039604	159.03960396039565
8.005813	6730.0	6632.732673267326	97.26732673267361
8.026244	6790.0	6634.504950495049	155.49504950495066
8.046676	6799.0	6636.257425742574	162.74257425742599
8.067107	6803.0	6638.009900990099	164.99009900990131
8.087539	6759.0	6639.722772277228	119.2772277227723
8.10797	6784.0	6641.425742574257	142.57425742574287
8.128402	6796.0	6643.227722772277	152.77227722772295
8.148833	6892.0	6645.089108910891	246.9108910891091
8.169265	6795.0	6646.970297029703	148.02970297029697
8.189696	6809.0	6648.851485148515	160.14851485148483
8.210128	6781.0	6650.732673267326	130.2673267326736
8.230559	6846.0	6652.6435643564355	193.3564356435645
8.250991	6800.0	6654.455445544554	145.5445544554459
8.271422	6883.0	6656.257425742574	226.74257425742599
8.291854	6811.0	6658.059405940594	152.94059405940607
8.312285	6858.0	6659.861386138614	198.13861386138615
8.332717	6882.0	6661.653465346535	220.34653465346491
8.353148	6867.0	6663.60396039604	203.39603960396016
8.373579	6903.0	6665.495049504951	237.50495049504934
8.394011	6865.0	6667.3861386138615	197.61386138613852
8.414442	6815.0	6669.287128712871	145.71287128712902
8.434874	6857.0	6671.188118811881	185.8118811881186
8.455305	6868.0	6673.079207920792	194.92079207920779
8.475737	6882.0	6674.980198019802	207.01980198019828
8.496168	6906.0	6676.851485148515	229.14851485148483
8.5166	6856.0	6678.772277227723	177.22772277227705
8.537031	6879.0	6680.693069306931	198.30693069306926
8.557463	6873.0	6682.6435643564355	190.3564356435645
8.577894	6855.0	6684.59405940594	170.40594059405976
8.598326	6867.0	6686.554455445545	180.4455445544554
8.618757	6941.0	6688.514851485149	252.48514851485106
8.639189	6954.0	6690.485148514851	263.51485148514894
8.65962	6857.0	6692.455445544554	164.5445544554459
8.680052	6853.0	6694.39603960396	158.60396039603984
8.700483	6864.0	6696.3267326732675	167.67326732673246
8.720915	6936.0	6698.217821782178	237.78217821782164
8.741346	6938.0	6700.1287128712875	237.87128712871254
8.761778	6934.0	6702.0990099009905	231.9009900990095
8.782209	6877.0	6704.079207920792	172.92079207920779
8.802641	6892.0	6706.079207920792	185.92079207920779
8.823072	6909.0	6708.069306930693	200.93069306930738
8.843504	7003.0	6710.049504950495	292.95049504950475
8.863935	6969.0	6712.009900990099	256.9900990099013
8.884366	6955.0	6714.277227722772	240.7227722772277
8.904798	6969.0	6716.59405940594	252.40594059405976
8.925229	6962.0	6718.910891089109	243.0891089108909
8.945661	6920.0	6721.217821782178	198.78217821782164
8.966092	6997.0	6723.524752475248	273.4752475247524
8.986524	6889.0	6725.811881188119	163.1881188118814
9.006955	6957.0	6728.079207920792	228.92079207920779
9.027387	6928.0	6730.40594059406	197.59405940594024
9.047818	6954.0	6732.683168316832	221.31683168316795
9.06825	6897.0	6734.970297029703	162.02970297029697
9.088681	6963.0	6737.257425742574	225.74257425742599
9.109113	6957.0	6739.554455445545	217.4455445544554
9.129544	6962.0	6741.9009900990095	220.0990099009905
9.149976	6987.0	6744.277227722772	242.7227722772277
9.170407	7014.0	6746.6732673267325	267.32673267326754
9.190839	6936.0	6749.059405940594	186.94059405940607
9.21127	6922.0	6751.465346534654	170.5346534653463
9.231702	6984.0	6753.851485148515	230.14851485148483
9.252133	6963.0	6756.207920792079	206.79207920792123
9.272565	7008.0	6758.574257425743	249.42574257425713
9.292996	7020.0	6760.960396039604	259.03960396039565
9.313428	7003.0	6763.3861386138615	239.61386138613852
9.333859	7010.0	6765.861386138614	244.13861386138615
9.354291	6989.0	6768.336633663366	220.66336633663377
9.374722	7021.0	6770.80198019802	250.19801980198008
9.395154	7022.0	6773.336633663366	248.66336633663377
9.415585	6983.0	6775.851485148515	207.14851485148483
9.436016	7010.0	6778.415841584158	231.58415841584156
9.456448	7001.0	6781.029702970297	219.97029702970303
9.476879	7020.0	6783.6435643564355	236.3564356435645
9.497311	7021.0	6786.257425742574	234.74257425742599
9.517742	7034.0	6788.861386138614	245.13861386138615
9.538174	7060.0	6791.495049504951	268.50495049504934
9.558605	7045.0	6794.247524752475	250.75247524752467
9.579037	7035.0	6796.990099009901	238.00990099009869
9.599468	7096.0	6799.742574257426	296.257425742574
9.6199	7052.0	6802.514851485149	249.48514851485106
9.640331	7076.0	6805.267326732674	270.7326732673264
9.660763	7067.0	6808.069306930693	258.9306930693074
9.681194	7037.0	6810.8712871287125	226.12871287128746
9.701626	7012.0	6813.683168316832	198.31683168316795
9.722057	7056.0	6816.455445544554	239.5445544554459
9.742489	7061.0	6819.237623762377	241.76237623762336
9.76292	7014.0	6822.019801980198	191.98019801980172
9.783352	7115.0	6824.930693069307	290.0693069306926
9.803783	7159.0	6827.831683168317	331.1683168316831
9.824215	7082.0	6830.762376237623	251.23762376237664
9.844646	7106.0	6833.712871287129	272.287128712871
9.865078	7093.0	6836.742574257426	256.257425742574
9.885509	7176.0	6839.762376237623	336.23762376237664
9.905941	7113.0	6842.742574257426	270.257425742574
9.926372	7174.0	6845.742574257426	328.257425742574
9.946804	7129.0	6848.732673267326	280.2673267326736
9.967235	7165.0	6851.722772277228	313.2772277227723
9.987666	7141.0	6854.633663366337	286.3663366336632
10.008098	7180.0	6857.564356435643	322.4356435643567
10.028529	7142.0	6860.495049504951	281.50495049504934
10.048961	7140.0	6863.3564356435645	276.6435643564355
10.069392	7130.0	6866.257425742574	263.742574257426
10.089824	7154.0	6869.158415841584	284.84158415841557
10.110255	7123.0	6872.069306930693	250.93069306930738
10.130687	7230.0	6874.960396039604	355.03960396039565
10.151118	7166.0	6877.861386138614	288.13861386138615
10.17155	7141.0	6880.8712871287125	260.12871287128746
10.191981	7086.0	6883.792079207921	202.20792079207877
10.212413	7106.0	6886.6732673267325	219.32673267326754
10.232844	7164.0	6889.6138613861385	274.3861386138615
10.253276	7157.0	6892.623762376237	264.3762376237628
10.273707	7202.0	6895.663366336634	306.33663366336623
10.294139	7099.0	6898.712871287129	200.28712871287098
10.31457	7174.0	6901.772277227723	272.22772277227705
10.335002	7130.0	6904.8712871287125	225.12871287128746
10.355433	7214.0	6908.029702970297	305.97029702970303
10.375865	7128.0	6911.178217821782	216.8217821782182
10.396296	7128.0	6914.376237623763	213.6237623762372
10.416728	7074.0	6917.455445544554	156.5445544554459
10.437159	7136.0	6920.574257425743	215.42574257425713
10.457591	7140.0	6923.722772277228	216.2772277227723
10.478022	7148.0	6926.891089108911	221.10891089108918
10.498453	7154.0	6930.118811881188	223.88118811881213
10.518885	7117.0	6933.336633663366	183.66336633663377
10.539316	7130.0	6936.6138613861385	193.38613861386148
10.559748	7163.0	6939.881188118812	223.11881188118787
10.580179	7148.0	6943.0990099009905	204.9009900990095
10.600611	7208.0	6946.316831683168	261.68316831683205
10.621042	7139.0	6949.514851485149	189.48514851485106
10.641474	7172.0	6952.742574257426	219.25742574257401
10.661905	7121.0	6955.960396039604	165.03960396039565
10.682337	7114.0	6959.19801980198	154.80198019801992
10.702768	7164.0	6962.465346534654	201.5346534653463
10.7232	7132.0	6965.722772277228	166.2772277227723
10.743631	7137.0	6968.990099009901	168.00990099009869
10.764063	7171.0	6972.257425742574	198.74257425742599
10.784494	7182.0	6975.524752475248	206.47524752475238
10.804926	7115.0	6978.762376237623	136.23762376237664
10.825357	7173.0	6981.960396039604	191.03960396039565
10.845789	7192.0	6985.138613861386	206.86138613861385
10.86622	7185.0	6988.3267326732675	196.67326732673246
10.886652	7136.0	6991.504950495049	144.49504950495066
10.907083	7173.0	6994.693069306931	178.30693069306926
10.927515	7121.0	6997.881188118812	123.11881188118787
10.947946	7245.0	7000.782178217822	244.21782178217836
10.968378	7188.0	7003.6138613861385	184.38613861386148
10.988809	7311.0	7006.435643564357	304.5643564356433
11.009241	7225.0	7009.247524752475	215.75247524752467
11.029672	7220.0	7012.049504950495	207.95049504950475
11.050103	7153.0	7014.851485148515	138.14851485148483
11.070535	7244.0	7017.6435643564355	226.3564356435645
11.090966	7189.0	7020.376237623763	168.6237623762372
11.111398	7263.0	7023.108910891089	239.89108910891082
11.131829	7244.0	7025.821782178218	218.1782178217818
11.152261	7282.0	7028.60396039604	253.39603960396016
11.172692	7235.0	7031.376237623763	203.6237623762372
11.193124	7265.0	7034.0990099009905	230.9009900990095
11.213555	7235.0	7036.782178217822	198.21782178217836
11.233987	7263.0	7039.495049504951	223.50495049504934
11.254418	7235.0	7042.217821782178	192.78217821782164
11.27485	7278.0	7044.910891089109	233.0891089108909
11.295281	7284.0	7047.60396039604	236.39603960396016
11.315713	7285.0	7050.287128712871	234.71287128712902
11.336144	7279.0	7053.0	226.0
11.356576	7284.0	7055.683168316832	228.31683168316795
11.377007	7317.0	7058.3267326732675	258.67326732673246
11.397439	7236.0	7060.910891089109	175.0891089108909
11.41787	7276.0	7063.534653465346	212.4653465346537
11.438302	7284.0	7066.138613861386	217.86138613861385
11.458733	7306.0	7068.6435643564355	237.3564356435645
11.479165	7313.0	7071.1287128712875	241.87128712871254
11.499596	7182.0	7073.6138613861385	108.38613861386148
11.520028	7248.0	7076.069306930693	171.93069306930738
11.540459	7274.0	7078.504950495049	195.49504950495066
11.56089	7235.0	7080.970297029703	154.02970297029697
11.581322	7304.0	7083.445544554455	220.5544554455446
11.601753	7304.0	7085.9009900990095	218.0990099009905
11.622185	7296.0	7088.227722772277	207.77227722772295
11.642616	7279.0	7090.554455445545	188.4455445544554
11.663048	7310.0	7092.881188118812	217.11881188118787
11.683479	7346.0	7095.207920792079	250.79207920792123
11.703911	7323.0	7097.534653465346	225.4653465346537
11.724342	7325.0	7099.881188118812	225.11881188118787
11.744774	7356.0	7102.257425742574	253.74257425742599
11.765205	7252.0	7104.653465346535	147.34653465346491
11.785637	7202.0	7107.069306930693	94.93069306930738
11.806068	7230.0	7109.485148514851	120.51485148514894
11.8265	7219.0	7111.930693069307	107.06930693069262
11.846931	7241.0	7114.267326732674	126.73267326732639
11.867363	7232.0	7116.60396039604	115.39603960396016
11.887794	7262.0	7118.910891089109	143.0891089108909
11.908226	7207.0	7121.207920792079	85.79207920792123
11.928657	7233.0	7123.435643564357	109.56435643564328
11.949089	7244.0	7125.663366336634	118.33663366336623
11.96952	7239.0	7127.881188118812	111.11881188118787
11.989952	7192.0	7130.079207920792	61.920792079207786
12.010383	7179.0	7132.267326732674	46.73267326732639
12.030815	7238.0	7134.435643564357	103.56435643564328
12.051246	7265.0	7136.6138613861385	128.38613861386148
12.071678	7298.0	7138.792079207921	159.20792079207877
12.092109	7229.0	7140.960396039604	88.03960396039565
12.11254	7216.0	7143.1287128712875	72.87128712871254
12.132972	7213.0	7145.237623762377	67.76237623762336
12.153403	7221.0	7147.346534653465	73.65346534653509
12.173835	7250.0	7149.445544554455	100.55445544554459
12.194266	7244.0	7151.544554455446	92.4554455445541
12.214698	7334.0	7153.633663366337	180.3663366336632
12.235129	7242.0	7155.60396039604	86.39603960396016
12.255561	7189.0	7157.564356435643	31.435643564356724
12.275992	7264.0	7159.504950495049	104.49504950495066
12.296424	7199.0	7161.366336633663	37.633663366336805
12.316855	7241.0	7163.158415841584	77.84158415841557
12.337287	7242.0	7164.910891089109	77.0891089108909
12.357718	7235.0	7166.623762376237	68.37623762376279
12.37815	7323.0	7168.3267326732675	154.67326732673246
12.398581	7282.0	7169.970297029703	112.02970297029697
12.419013	7190.0	7171.544554455446	18.455445544554095
12.439444	7205.0	7173.0990099009905	31.900990099009505
12.459876	7277.0	7174.59405940594	102.40594059405976
12.480307	7246.0	7176.049504950495	69.95049504950475
12.500739	7236.0	7177.435643564357	58.564356435643276
12.52117	7261.0	7178.792079207921	82.20792079207877
12.541602	7280.0	7180.138613861386	99.86138613861385
12.562033	7233.0	7181.415841584158	51.58415841584156
12.582465	7220.0	7182.693069306931	37.30693069306926
12.602896	7264.0	7183.9009900990095	80.0990099009905
12.623328	7243.0	7185.0990099009905	57.900990099009505
12.643759	7302.0	7186.287128712871	115.71287128712902
12.66419	7308.0	7187.475247524752	120.52475247524762
12.684622	7265.0	7188.6435643564355	76.35643564356451
12.705053	7280.0	7189.772277227723	90.22772277227705
12.725485	7332.0	7190.9009900990095	141.0990099009905
12.745916	7288.0	7192.009900990099	95.99009900990131
12.766348	7264.0	7193.069306930693	70.93069306930738
12.786779	7281.0	7194.1287128712875	86.87128712871254
12.807211	7222.0	7195.178217821782	26.8217821782182
12.827642	7297.0	7196.227722772277	100.77227722772295
12.848074	7287.0	7197.297029702971	89.70297029702942
12.868505	7319.0	7198.376237623763	120.62376237623721
12.888937	7293.0	7199.435643564357	93.56435643564328
12.909368	7222.0	7200.514851485149	21.485148514851062
12.9298	7284.0	7201.554455445545	82.44554455445541
12.950231	7289.0	7202.60396039604	86.39603960396016
12.970663	7311.0	7203.6435643564355	107.35643564356451
12.991094	7275.0	7204.683168316832	70.31683168316795
13.011526	7322.0	7205.712871287129	116.28712871287098
13.031957	7319.0	7206.752475247525	112.24752475247533
13.052389	7330.0	7207.80198019802	122.19801980198008
13.07282	7381.0	7208.891089108911	172.10891089108918
13.093252	7331.0	7209.980198019802	121.01980198019828
13.113683	7288.0	7211.069306930693	76.93069306930738
13.134115	7362.0	7212.267326732674	149.7326732673264
13.154546	7319.0	7213.495049504951	105.50495049504934
13.174977	7423.0	7214.712871287129	208.28712871287098
13.195409	7328.0	7215.930693069307	112.06930693069262
13.21584	7333.0	7217.089108910891	115.9108910891091
13.236272	7342.0	7218.346534653465	123.65346534653509
13.256703	7356.0	7219.60396039604	136.39603960396016
13.277135	7345.0	7220.881188118812	124.11881188118787
13.297566	7311.0	7222.138613861386	88.86138613861385
13.317998	7378.0	7223.3861386138615	154.61386138613852
13.338429	7377.0	7224.6435643564355	152.3564356435645
13.358861	7337.0	7225.910891089109	111.0891089108909
13.379292	7324.0	7227.19801980198	96.80198019801992
13.399724	7386.0	7228.425742574257	157.57425742574287
13.420155	7377.0	7229.653465346535	147.34653465346491
13.440587	7466.0	7230.881188118812	235.11881188118787
13.461018	7300.0	7232.108910891089	67.89108910891082
13.48145	7388.0	7233.277227722772	154.7227722772277
13.501881	7360.0	7234.475247524752	125.52475247524762
13.522313	7390.0	7235.702970297029	154.29702970297058
13.542744	7365.0	7236.960396039604	128.03960396039565
13.563176	7342.0	7238.178217821782	103.8217821782182
13.583607	7389.0	7239.425742574257	149.57425742574287
13.604039	7365.0	7240.702970297029	124.29702970297058
13.62447	7393.0	7241.950495049505	151.04950495049525
13.644902	7405.0	7243.247524752475	161.75247524752467
13.665333	7415.0	7244.534653465346	170.4653465346537
13.685765	7439.0	7245.821782178218	193.1782178217818
13.706196	7404.0	7247.138613861386	156.86138613861385
13.726627	7384.0	7248.465346534654	135.5346534653463
13.747059	7366.0	7249.811881188119	116.1881188118814
13.76749	7445.0	7251.158415841584	193.84158415841557
13.787922	7409.0	7252.455445544554	156.5445544554459
13.808353	7390.0	7253.732673267326	136.2673267326736
13.828785	7426.0	7255.0	171.0
13.849216	7489.0	7256.287128712871	232.71287128712902
13.869648	7381.0	7257.564356435643	123.43564356435672
13.890079	7490.0	7258.811881188119	231.1881188118814
13.910511	7431.0	7260.059405940594	170.94059405940607
13.930942	7425.0	7261.40594059406	163.59405940594024
13.951374	7441.0	7262.792079207921	178.20792079207877
13.971805	7537.0	7264.188118811881	272.8118811881186
13.992237	7487.0	7265.60396039604	221.39603960396016
14.012668	7512.0	7267.019801980198	244.98019801980172
14.0331	7553.0	7268.415841584158	284.58415841584156
14.053531	7438.0	7269.920792079208	168.07920792079221
14.073963	7544.0	7271.3861386138615	272.6138613861385
14.094394	7514.0	7272.861386138614	241.13861386138615
14.114826	7564.0	7274.3267326732675	289.67326732673246
14.135257	7554.0	7275.80198019802	278.1980198019801
14.155689	7482.0	7277.297029702971	204.70297029702942
14.17612	7558.0	7278.811881188119	279.1881188118814
14.196552	7599.0	7280.346534653465	318.6534653465351
14.216983	7588.0	7281.881188118812	306.11881188118787
14.237414	7563.0	7283.425742574257	279.57425742574287
14.257846	7557.0	7284.980198019802	272.0198019801983
14.278277	7553.0	7286.534653465346	266.4653465346537
14.298709	7600.0	7288.118811881188	311.88118811881213
14.31914	7579.0	7289.811881188119	289.1881188118814
14.339572	7645.0	7291.514851485149	353.48514851485106
14.360003	7624.0	7293.257425742574	330.742574257426
14.380435	7751.0	7295.059405940594	455.94059405940607
14.400866	7676.0	7296.960396039604	379.03960396039565
14.421298	7580.0	7298.8712871287125	281.12871287128746
14.441729	7684.0	7300.831683168317	383.1683168316831
14.462161	7705.0	7302.861386138614	402.13861386138615
14.482592	7765.0	7304.891089108911	460.1089108910892
14.503024	7812.0	7306.930693069307	505.0693069306926
14.523455	7750.0	7308.990099009901	441.0099009900987
14.543887	7769.0	7311.089108910891	457.9108910891091
14.564318	7810.0	7313.554455445545	496.4455445544554
14.58475	7791.0	7316.069306930693	474.9306930693074
14.605181	7906.0	7318.584158415842	587.4158415841584
14.625613	7881.0	7321.108910891089	559.8910891089108
14.646044	7934.0	7323.851485148515	610.1485148514848
14.666476	7896.0	7326.6138613861385	569.3861386138615
14.686907	7880.0	7329.60396039604	550.3960396039602
14.707339	8063.0	7332.663366336634	730.3366336633662
14.72777	8064.0	7335.811881188119	728.1881188118814
14.748202	8025.0	7338.960396039604	686.0396039603957
14.768633	8014.0	7342.118811881188	671.8811881188121
14.789064	8125.0	7345.306930693069	779.6930693069307
14.809496	8088.0	7348.504950495049	739.4950495049507
14.829927	8135.0	7351.752475247525	783.2475247524753
14.850359	8160.0	7355.009900990099	804.9900990099013
14.87079	8195.0	7358.415841584158	836.5841584158416
14.891222	8165.0	7361.821782178218	803.1782178217818
14.911653	8243.0	7365.287128712871	877.712871287129
14.932085	8263.0	7368.851485148515	894.1485148514848
14.952516	8236.0	7372.425742574257	863.5742574257429
14.972948	8327.0	7376.217821782178	950.7821782178216
14.993379	8208.0	7380.217821782178	827.7821782178216
15.013811	8289.0	7384.514851485149	904.4851485148511
15.034242	8323.0	7388.891089108911	934.1089108910892
15.054674	8328.0	7393.475247524752	934.5247524752476
15.075105	8290.0	7398.346534653465	891.6534653465351
15.095537	8312.0	7403.3564356435645	908.6435643564355
15.115968	8373.0	7408.3564356435645	964.6435643564355
15.1364	8365.0	7413.455445544554	951.5445544554459
15.156831	8322.0	7418.59405940594	903.4059405940598
15.177263	8396.0	7423.782178217822	972.2178217821784
15.197694	8376.0	7429.029702970297	946.970297029703
15.218126	8319.0	7434.336633663366	884.6633663366338
15.238557	8333.0	7439.742574257426	893.257425742574
15.258989	8242.0	7445.148514851485	796.8514851485152
15.27942	8338.0	7450.564356435643	887.4356435643567
15.299852	8282.0	7455.881188118812	826.1188118811879
15.320283	8275.0	7461.207920792079	813.7920792079212
15.340714	8236.0	7466.524752475248	769.4752475247524
15.361146	8181.0	7471.841584158416	709.1584158415844
15.381577	8227.0	7477.297029702971	749.7029702970294
15.402009	8172.0	7482.792079207921	689.2079207920788
15.42244	8120.0	7488.336633663366	631.6633663366338
15.442872	8071.0	7493.940594059406	577.0594059405939
15.463303	8196.0	7499.544554455446	696.4554455445541
15.483735	8052.0	7505.247524752475	546.7524752475247
15.504166	8062.0	7510.940594059406	551.0594059405939
15.524598	8001.0	7516.6732673267325	484.32673267326754
15.545029	8051.0	7522.40594059406	528.5940594059402
15.565461	8039.0	7528.207920792079	510.79207920792123
15.585892	8046.0	7533.970297029703	512.029702970297
15.606324	7997.0	7539.712871287129	457.287128712871
15.626755	7918.0	7545.445544554455	372.5544554455446
15.647187	7927.0	7551.118811881188	375.88118811881213
15.667618	7913.0	7556.762376237623	356.23762376237664
15.68805	7962.0	7562.40594059406	399.59405940594024
15.708481	7898.0	7567.970297029703	330.02970297029697
15.728913	7894.0	7573.564356435643	320.4356435643567
15.749344	7912.0	7579.158415841584	332.84158415841557
15.769776	7814.0	7584.722772277228	229.2772277227723
15.790207	7863.0	7590.267326732674	272.7326732673264
15.810639	7863.0	7595.772277227723	267.22772277227705
15.83107	7905.0	7601.277227722772	303.7227722772277
15.851501	7735.0	7606.762376237623	128.23762376237664
15.871933	7813.0	7612.237623762377	200.76237623762336
15.892364	7836.0	7617.693069306931	218.30693069306926
15.912796	7831.0	7623.079207920792	207.92079207920779
15.933227	7867.0	7628.415841584158	238.58415841584156
15.953659	7817.0	7633.752475247525	183.24752475247533
15.97409	7810.0	7639.059405940594	170.94059405940607
15.994522	7812.0	7644.257425742574	167.74257425742599
16.014953	7853.0	7649.415841584158	203.58415841584156
16.035385	7774.0	7654.534653465346	119.46534653465369
16.055816	7850.0	7659.623762376237	190.3762376237628
16.076248	7879.0	7664.712871287129	214.28712871287098
16.096679	7881.0	7669.782178217822	211.21782178217836
16.117111	7800.0	7674.6435643564355	125.35643564356451
16.137542	7868.0	7679.495049504951	188.50495049504934
16.157974	7879.0	7684.336633663366	194.66336633663377
16.178405	7884.0	7689.138613861386	194.86138613861385
16.198837	7842.0	7693.910891089109	148.0891089108909
16.219268	7923.0	7698.653465346535	224.34653465346491
16.2397	7942.0	7703.3564356435645	238.6435643564355
16.260131	7935.0	7708.029702970297	226.97029702970303
16.280563	7962.0	7712.683168316832	249.31683168316795
16.300994	7913.0	7717.316831683168	195.68316831683205
16.321426	7940.0	7721.9009900990095	218.0990099009905
16.341857	8028.0	7726.455445544554	301.5445544554459
16.362289	8075.0	7730.960396039604	344.03960396039565
16.38272	8030.0	7735.297029702971	294.7029702970294
16.403151	7967.0	7739.584158415842	227.41584158415844
16.423583	8111.0	7743.811881188119	367.1881188118814
16.444014	8103.0	7747.960396039604	355.03960396039565
16.464446	8077.0	7751.980198019802	325.0198019801983
16.484877	8011.0	7755.960396039604	255.03960396039565
16.505309	8153.0	7759.891089108911	393.1089108910892
16.52574	8219.0	7763.752475247525	455.24752475247533
16.546172	8223.0	7767.6138613861385	455.3861386138615
16.566603	8362.0	7771.465346534654	590.5346534653463
16.587035	8336.0	7775.257425742574	560.742574257426
16.607466	8281.0	7778.980198019802	502.0198019801983
16.627898	8348.0	7782.336633663366	565.6633663366338
16.648329	8369.0	7785.6435643564355	583.3564356435645
16.668761	8311.0	7788.930693069307	522.0693069306926
16.689192	8394.0	7792.168316831683	601.8316831683169
16.709624	8460.0	7795.188118811881	664.8118811881186
16.730055	8423.0	7798.168316831683	624.8316831683169
16.750487	8483.0	7800.920792079208	682.0792079207922
16.770918	8493.0	7803.60396039604	689.3960396039602
16.79135	8520.0	7806.19801980198	713.8019801980199
16.811781	8462.0	7808.792079207921	653.2079207920788
16.832213	8543.0	7811.376237623763	731.6237623762372
16.852644	8577.0	7813.930693069307	763.0693069306926
16.873076	8527.0	7816.475247524752	710.5247524752476
16.893507	8515.0	7818.970297029703	696.029702970297
16.913938	8544.0	7821.455445544554	722.5445544554459
16.93437	8610.0	7823.792079207921	786.2079207920788
16.954801	8612.0	7826.118811881188	785.8811881188121
16.975233	8490.0	7828.3564356435645	661.6435643564355
16.995664	8701.0	7830.465346534654	870.5346534653463
17.016096	8599.0	7832.584158415842	766.4158415841584
17.036527	8667.0	7834.475247524752	832.5247524752476
17.056959	8696.0	7836.158415841584	859.8415841584156
17.07739	8672.0	7837.534653465346	834.4653465346537
17.097822	8669.0	7838.831683168317	830.1683168316831
17.118253	8784.0	7839.910891089109	944.0891089108909
17.138685	8657.0	7840.6732673267325	816.3267326732675
17.159116	8543.0	7841.287128712871	701.712871287129
17.179548	8737.0	7841.8712871287125	895.1287128712875
17.199979	8617.0	7842.257425742574	774.742574257426
17.220411	8753.0	7842.60396039604	910.3960396039602
17.240842	8691.0	7842.8712871287125	848.1287128712875
17.261274	8711.0	7842.970297029703	868.029702970297
17.281705	8609.0	7842.970297029703	766.029702970297
17.302137	8628.0	7842.8712871287125	785.1287128712875
17.322568	8684.0	7842.752475247525	841.2475247524753
17.343	8557.0	7842.6138613861385	714.3861386138615
17.363431	8613.0	7842.475247524752	770.5247524752476
17.383863	8574.0	7842.3267326732675	731.6732673267325
17.404294	8604.0	7842.148514851485	761.8514851485152
17.424726	8588.0	7841.9009900990095	746.0990099009905
17.445157	8638.0	7841.504950495049	796.4950495049507
17.465588	8550.0	7841.039603960396	708.9603960396043
17.48602	8495.0	7840.485148514851	654.5148514851489
17.506451	8605.0	7839.851485148515	765.1485148514848
17.526883	8611.0	7839.138613861386	771.8613861386139
17.547314	8601.0	7838.306930693069	762.6930693069307
17.567746	8605.0	7837.455445544554	767.5445544554459
17.588177	8539.0	7836.534653465346	702.4653465346537
17.608609	8602.0	7835.59405940594	766.4059405940598
17.62904	8580.0	7834.514851485149	745.4851485148511
17.649472	8584.0	7833.425742574257	750.5742574257429
17.669903	8608.0	7832.267326732674	775.7326732673264
17.690335	8600.0	7831.079207920792	768.9207920792078
17.710766	8634.0	7829.891089108911	804.1089108910892
17.731198	8559.0	7828.693069306931	730.3069306930693
17.751629	8526.0	7827.495049504951	698.5049504950493
17.772061	8631.0	7826.227722772277	804.772277227723
17.792492	8641.0	7824.9009900990095	816.0990099009905
17.812924	8779.0	7823.574257425743	955.4257425742571
17.833355	8639.0	7822.237623762377	816.7623762376234
17.853787	8761.0	7820.80198019802	940.1980198019801
17.874218	8699.0	7819.366336633663	879.6336633663368
17.89465	8704.0	7817.920792079208	886.0792079207922
17.915081	8765.0	7816.455445544554	948.5445544554459
17.935513	8722.0	7814.990099009901	907.0099009900987
17.955944	8738.0	7813.524752475248	924.4752475247524
17.976375	8688.0	7812.089108910891	875.9108910891091
17.996807	8783.0	7810.653465346535	972.3465346534649
18.017238	8758.0	7809.19801980198	948.8019801980199
18.03767	8670.0	7807.742574257426	862.257425742574
18.058101	8776.0	7806.287128712871	969.712871287129
18.078533	8777.0	7804.821782178218	972.1782178217818
18.098964	8743.0	7803.3564356435645	939.6435643564355
18.119396	8719.0	7801.881188118812	917.1188118811879
18.139827	8688.0	7800.40594059406	887.5940594059402
18.160259	8638.0	7798.910891089109	839.0891089108909
18.18069	8726.0	7797.485148514851	928.5148514851489
18.201122	8633.0	7796.069306930693	836.9306930693074
18.221553	8653.0	7794.653465346535	858.3465346534649
18.241985	8586.0	7793.277227722772	792.7227722772277
18.262416	8596.0	7791.811881188119	804.1881188118814
18.282848	8597.0	7790.336633663366	806.6633663366338
18.303279	8523.0	7788.8712871287125	734.1287128712875
18.323711	8522.0	7787.415841584158	734.5841584158416
18.344142	8493.0	7785.980198019802	707.0198019801983
18.364574	8422.0	7784.514851485149	637.4851485148511
18.385005	8440.0	7783.089108910891	656.9108910891091
18.405437	8481.0	7781.693069306931	699.3069306930693
18.425868	8316.0	7780.316831683168	535.683168316832
18.4463	8338.0	7779.0	559.0
18.466731	8324.0	7777.722772277228	546.2772277227723
18.487163	8313.0	7776.465346534654	536.5346534653463
18.507594	8290.0	7775.227722772277	514.772277227723
18.528025	8317.0	7774.009900990099	542.9900990099013
18.548457	8231.0	7772.811881188119	458.1881188118814
18.568888	8236.0	7771.6138613861385	464.3861386138615
18.58932	8305.0	7770.415841584158	534.5841584158416
18.609751	8118.0	7769.207920792079	348.79207920792123
18.630183	8190.0	7768.0	422.0
18.650614	8139.0	7766.831683168317	372.1683168316831
18.671046	8084.0	7765.693069306931	318.30693069306926
18.691477	8108.0	7764.534653465346	343.4653465346537
18.711909	8191.0	7763.376237623763	427.6237623762372
18.73234	8082.0	7762.217821782178	319.78217821782164
18.752772	8016.0	7761.0990099009905	254.9009900990095
18.773203	8008.0	7759.980198019802	248.01980198019828
18.793635	8031.0	7758.881188118812	272.11881188118787
18.814066	7994.0	7757.782178217822	236.21782178217836
18.834498	8087.0	7756.683168316832	330.31683168316795
18.854929	8075.0	7755.584158415842	319.41584158415844
18.875361	8057.0	7754.485148514851	302.51485148514894
18.895792	7980.0	7753.3861386138615	226.61386138613852
18.916224	7985.0	7752.287128712871	232.71287128712902
18.936655	7979.0	7751.188118811881	227.8118811881186
18.957087	7937.0	7750.089108910891	186.9108910891091
18.977518	7860.0	7748.990099009901	111.00990099009869
18.99795	7946.0	7747.891089108911	198.10891089108918
19.018381	7886.0	7746.792079207921	139.20792079207877
19.038813	7927.0	7745.702970297029	181.29702970297058
19.059244	7896.0	7744.633663366337	151.3663366336632
19.079675	7911.0	7743.544554455446	167.4554455445541
19.100107	7878.0	7742.445544554455	135.5544554455446
19.120538	7895.0	7741.346534653465	153.65346534653509
19.14097	7815.0	7740.247524752475	74.75247524752467
19.161401	7861.0	7739.148514851485	121.85148514851517
19.181833	7857.0	7738.059405940594	118.94059405940607
19.202264	7828.0	7736.990099009901	91.00990099009869
19.222696	7892.0	7735.920792079208	156.07920792079221
19.243127	7834.0	7734.8712871287125	99.12871287128746
19.263559	7866.0	7733.881188118812	132.11881188118787
19.28399	7848.0	7732.891089108911	115.10891089108918
19.304422	7858.0	7731.930693069307	126.06930693069262
19.324853	7796.0	7730.970297029703	65.02970297029697
19.345285	7821.0	7730.019801980198	90.98019801980172
19.365716	7739.0	7729.069306930693	9.930693069307381
19.386148	7812.0	7728.138613861386	83.86138613861385
19.406579	7798.0	7727.207920792079	70.79207920792123
19.427011	7750.0	7726.277227722772	23.722772277227705
19.447442	7777.0	7725.346534653465	51.653465346535086
19.467874	7838.0	7724.435643564357	113.56435643564328
19.488305	7824.0	7723.564356435643	100.43564356435672
19.508737	7781.0	7722.702970297029	58.297029702970576
19.529168	7800.0	7721.861386138614	78.13861386138615
19.5496	7727.0	7721.049504950495	5.950495049504752
19.570031	7879.0	7720.237623762377	158.76237623762336
19.590462	7878.0	7719.475247524752	158.52475247524762
19.610894	7904.0	7718.732673267326	185.2673267326736
19.631325	7902.0	7718.009900990099	183.99009900990131
19.651757	7798.0	7717.316831683168	80.68316831683205
19.672188	7738.0	7716.633663366337	21.366336633663195
19.69262	7868.0	7715.980198019802	152.01980198019828
19.713051	7851.0	7715.336633663366	135.66336633663377
19.733483	7855.0	7714.752475247525	140.24752475247533
19.753914	7815.0	7714.188118811881	100.8118811881186
19.774346	7876.0	7713.623762376237	162.3762376237628
19.794777	7804.0	7713.069306930693	90.93069306930738
19.815209	7786.0	7712.514851485149	73.48514851485106
19.83564	7840.0	7712.029702970297	127.97029702970303
19.856072	7870.0	7711.574257425743	158.42574257425713
19.876503	7840.0	7711.118811881188	128.88118811881213
19.896935	7889.0	7710.6732673267325	178.32673267326754
19.917366	7779.0	7710.3267326732675	68.67326732673246
19.937798	7824.0	7709.980198019802	114.01980198019828
19.958229	7773.0	7709.6435643564355	63.35643564356451
19.978661	7814.0	7709.3267326732675	104.67326732673246
19.999092	7851.0	7709.009900990099	141.99009900990131
20.019524	7865.0	7708.693069306931	156.30693069306926
20.039955	7792.0	7708.376237623763	83.62376237623721
20.060387	7798.0	7708.059405940594	89.94059405940607
20.080818	7849.0	7707.762376237623	141.23762376237664
20.10125	7816.0	7707.465346534654	108.53465346534631
20.121681	7836.0	7707.168316831683	128.83168316831689
20.142112	7786.0	7706.881188118812	79.11881188118787
20.162544	7992.0	7706.6138613861385	285.3861386138615
20.182975	7810.0	7706.3564356435645	103.64356435643549
20.203407	7736.0	7706.0990099009905	29.900990099009505
20.223838	7801.0	7705.8712871287125	95.12871287128746
20.24427	7736.0	7705.6732673267325	30.326732673267543
20.264701	7801.0	7705.475247524752	95.52475247524762
20.285133	7847.0	7705.277227722772	141.7227722772277
20.305564	7770.0	7705.079207920792	64.92079207920779
20.325996	7774.0	7704.970297029703	69.02970297029697
20.346427	7791.0	7704.8712871287125	86.12871287128746
20.366859	7853.0	7704.782178217822	148.21782178217836
20.38729	7709.0	7704.693069306931	4.306930693069262
20.407722	7734.0	7704.60396039604	29.396039603960162
20.428153	7736.0	7704.554455445545	31.44554455445541
20.448585	7807.0	7704.504950495049	102.49504950495066
20.469016	7789.0	7704.455445544554	84.5445544554459
20.489448	7769.0	7704.40594059406	64.59405940594024
20.509879	7702.0	7704.3564356435645	-2.3564356435645095
20.530311	7761.0	7704.306930693069	56.69306930693074
20.550742	7730.0	7704.257425742574	25.742574257425986
20.571174	7700.0	7704.207920792079	-4.207920792078767
20.591605	7753.0	7704.168316831683	48.831683168316886
20.612037	7749.0	7704.138613861386	44.86138613861385
20.632468	7702.0	7704.108910891089	-2.108910891089181
20.652899	7693.0	7704.079207920792	-11.079207920792214
20.673331	7715.0	7704.059405940594	10.940594059406067
20.693762	7763.0	7704.039603960396	58.96039603960435
20.714194	7760.0	7704.019801980198	55.98019801980172
20.734625	7699.0	7704.0	-5.0
20.755057	7625.0	7704.0	-79.0
20.775488	7805.0	7704.0	101.0
20.79592	7714.0	7704.0	10.0
20.816351	7790.0	7704.0	86.0
20.836783	7731.0	7704.0	27.0
20.857214	7733.0	7704.0	29.0
20.877646	7795.0	7704.0	91.0
20.898077	7636.0	7704.0	-68.0
20.918509	7696.0	7704.0	-8.0
20.93894	7779.0	7704.0	75.0
20.959372	7704.0	7704.0	0.0
20.979803	7675.0	7704.0	-29.0
21.000235	7828.0	7704.0	124.0
21.020666	7703.0	7704.0	-1.0
21.041098	7754.0	7704.0	50.0
21.061529	7724.0	7704.0	20.0
21.081961	7696.0	7704.0	-8.0
21.102392	7751.0	7704.0	47.0
21.122824	7747.0	7704.0	43.0
21.143255	7671.0	7704.0	-33.0
21.163687	7707.0	7704.0	3.0
21.184118	7691.0	7704.0	-13.0
21.204549	7801.0	7704.0	97.0
21.224981	7713.0	7704.0	9.0
21.245412	7656.0	7704.0	-48.0
21.265844	7780.0	7704.0	76.0
21.286275	7745.0	7704.0	41.0
21.306707	7724.0	7704.0	20.0
21.327138	7685.0	7704.0	-19.0
21.34757	7706.0	7704.0	2.0
21.368001	7708.0	7704.0	4.0
21.388433	7722.0	7704.0	18.0
21.408864	7735.0	7703.990099009901	31.009900990098686
21.429296	7654.0	7703.980198019802	-49.98019801980172
21.449727	7740.0	7703.970297029703	36.02970297029697
21.470159	7754.0	7703.960396039604	50.03960396039565
21.49059	7780.0	7703.950495049505	76.04950495049525
21.511022	7721.0	7703.940594059406	17.059405940593933
21.531453	7808.0	7703.920792079208	104.07920792079221
21.551885	7726.0	7703.910891089109	22.0891089108909
21.572316	7735.0	7703.891089108911	31.10891089108918
21.592748	7684.0	7703.8712871287125	-19.871287128712538
21.613179	7671.0	7703.851485148515	-32.85148514851517
21.633611	7716.0	7703.831683168317	12.168316831683114
21.654042	7775.0	7703.782178217822	71.21782178217836
21.674474	7668.0	7703.702970297029	-35.702970297029424
21.694905	7739.0	7703.623762376237	35.37623762376279
21.715337	7774.0	7703.544554455446	70.4554455445541
21.735768	7750.0	7703.415841584158	46.58415841584156
21.756199	7667.0	7703.227722772277	-36.22772277227705
21.776631	7826.0	7703.029702970297	122.97029702970303
21.797062	7820.0	7702.841584158416	117.15841584158443
21.817494	7780.0	7702.6435643564355	77.35643564356451
21.837925	7738.0	7702.3564356435645	35.64356435643549
21.858357	7789.0	7702.059405940594	86.94059405940607
21.878788	7742.0	7701.762376237623	40.23762376237664
21.89922	7774.0	7701.445544554455	72.55445544554459
21.919651	7789.0	7701.118811881188	87.88118811881213
21.940083	7770.0	7700.792079207921	69.20792079207877
21.960514	7773.0	7700.465346534654	72.53465346534631
21.980946	7770.0	7700.118811881188	69.88118811881213
22.001377	7828.0	7699.762376237623	128.23762376237664
22.021809	7763.0	7699.39603960396	63.60396039603984
22.04224	7878.0	7699.0	179.0
22.062672	7871.0	7698.59405940594	172.40594059405976
22.083103	7908.0	7698.188118811881	209.8118811881186
22.103535	7834.0	7697.712871287129	136.28712871287098
22.123966	7904.0	7697.217821782178	206.78217821782164
22.144398	7912.0	7696.633663366337	215.3663366336632
22.164829	7770.0	7695.960396039604	74.03960396039565
22.185261	7847.0	7695.168316831683	151.83168316831689
22.205692	7891.0	7694.247524752475	196.75247524752467
22.226124	7929.0	7693.306930693069	235.69306930693074
22.246555	7944.0	7692.138613861386	251.86138613861385
22.266986	7939.0	7690.891089108911	248.10891089108918
22.287418	7952.0	7689.465346534654	262.5346534653463
22.307849	7901.0	7688.019801980198	212.98019801980172
22.328281	8014.0	7686.485148514851	327.51485148514894
22.348712	7881.0	7684.881188118812	196.11881188118787
22.369144	8060.0	7683.188118811881	376.8118811881186
22.389575	7984.0	7681.475247524752	302.5247524752476
22.410007	8011.0	7679.6138613861385	331.3861386138615
22.430438	7938.0	7677.702970297029	260.2970297029706
22.45087	8020.0	7675.782178217822	344.21782178217836
22.471301	8055.0	7673.841584158416	381.15841584158443
22.491733	7981.0	7671.762376237623	309.23762376237664
22.512164	8054.0	7669.633663366337	384.3663366336632
22.532596	8096.0	7667.495049504951	428.50495049504934
22.553027	8089.0	7665.336633663366	423.66336633663377
22.573459	8093.0	7663.118811881188	429.88118811881213
22.59389	8159.0	7660.8712871287125	498.12871287128746
22.614322	8204.0	7658.534653465346	545.4653465346537
22.634753	8159.0	7656.178217821782	502.8217821782182
22.655185	8311.0	7653.821782178218	657.1782178217818
22.675616	8203.0	7651.435643564357	551.5643564356433
22.696048	8281.0	7648.930693069307	632.0693069306926
22.716479	8270.0	7646.366336633663	623.6336633663368
22.736911	8312.0	7643.772277227723	668.227722772277
22.757342	8262.0	7641.178217821782	620.8217821782182
22.777774	8272.0	7638.574257425743	633.4257425742571
22.798205	8337.0	7635.910891089109	701.0891089108909
22.818636	8274.0	7633.178217821782	640.8217821782182
22.839068	8342.0	7630.445544554455	711.5544554455446
22.859499	8412.0	7627.702970297029	784.2970297029706
22.879931	8376.0	7624.920792079208	751.0792079207922
22.900362	8407.0	7622.138613861386	784.8613861386139
22.920794	8383.0	7619.3564356435645	763.6435643564355
22.941225	8535.0	7616.455445544554	918.5445544554459
22.961657	8363.0	7613.554455445545	749.4455445544554
22.982088	8336.0	7610.653465346535	725.3465346534649
23.00252	8401.0	7607.752475247525	793.2475247524753
23.022951	8352.0	7604.851485148515	747.1485148514848
23.043383	8425.0	7601.891089108911	823.1089108910892
23.063814	8387.0	7598.930693069307	788.0693069306926
23.084246	8482.0	7595.950495049505	886.0495049504952
23.104677	8388.0	7592.950495049505	795.0495049504952
23.125109	8394.0	7589.940594059406	804.0594059405939
23.14554	8402.0	7586.930693069307	815.0693069306926
23.165972	8443.0	7583.851485148515	859.1485148514848
23.186403	8417.0	7580.742574257426	836.257425742574
23.206835	8264.0	7577.623762376237	686.3762376237628
23.227266	8331.0	7574.504950495049	756.4950495049507
23.247698	8332.0	7571.3861386138615	760.6138613861385
23.268129	8225.0	7568.267326732674	656.7326732673264
23.288561	8439.0	7565.1287128712875	873.8712871287125
23.308992	8311.0	7561.990099009901	749.0099009900987
23.329423	8349.0	7558.851485148515	790.1485148514848
23.349855	8325.0	7555.6732673267325	769.3267326732675
23.370286	8326.0	7552.495049504951	773.5049504950493
23.390718	8282.0	7549.316831683168	732.683168316832
23.411149	8247.0	7546.138613861386	700.8613861386139
23.431581	8220.0	7542.960396039604	677.0396039603957
23.452012	8234.0	7539.782178217822	694.2178217821784
23.472444	8160.0	7536.6138613861385	623.3861386138615
23.492875	8144.0	7533.40594059406	610.5940594059402
23.513307	8245.0	7530.188118811881	714.8118811881186
23.533738	8218.0	7526.970297029703	691.029702970297
23.55417	8154.0	7523.732673267326	630.2673267326736
23.574601	8236.0	7520.475247524752	715.5247524752476
23.595033	8092.0	7517.207920792079	574.7920792079212
23.615464	8109.0	7513.920792079208	595.0792079207922
23.635896	8197.0	7510.633663366337	686.3663366336632
23.656327	8159.0	7507.306930693069	651.6930693069307
23.676759	8064.0	7503.970297029703	560.029702970297
23.69719	8138.0	7500.623762376237	637.3762376237628
23.717622	8054.0	7497.287128712871	556.712871287129
23.738053	8111.0	7493.960396039604	617.0396039603957
23.758485	8064.0	7490.59405940594	573.4059405940598
23.778916	8036.0	7487.188118811881	548.8118811881186
23.799348	8031.0	7483.831683168317	547.1683168316831
23.819779	8054.0	7480.504950495049	573.4950495049507
23.840211	7985.0	7477.158415841584	507.84158415841557
23.860642	7952.0	7473.782178217822	478.21782178217836
23.881073	8016.0	7470.366336633663	545.6336633663368
23.901505	7972.0	7467.029702970297	504.97029702970303
23.921936	7930.0	7463.693069306931	466.30693069306926
23.942368	7895.0	7460.3564356435645	434.6435643564355
23.962799	7951.0	7457.009900990099	493.9900990099013
23.983231	7982.0	7453.663366336634	528.3366336633662
24.003662	7930.0	7450.287128712871	479.712871287129
24.024094	7913.0	7446.910891089109	466.0891089108909
24.044525	7929.0	7443.514851485149	485.48514851485106
24.064957	7914.0	7440.108910891089	473.8910891089108
24.085388	7875.0	7436.633663366337	438.3663366336632
24.10582	7844.0	7433.188118811881	410.8118811881186
24.126251	7880.0	7429.732673267326	450.2673267326736
24.146683	7880.0	7426.237623762377	453.76237623762336
24.167114	7848.0	7422.742574257426	425.257425742574
24.187546	7899.0	7419.237623762377	479.76237623762336
24.207977	7983.0	7415.821782178218	567.1782178217818
24.228409	7855.0	7412.485148514851	442.51485148514894
24.24884	7831.0	7409.267326732674	421.7326732673264
24.269272	7833.0	7406.178217821782	426.8217821782182
24.289703	7852.0	7403.089108910891	448.9108910891091
24.310135	7837.0	7400.217821782178	436.78217821782164
24.330566	7771.0	7397.415841584158	373.58415841584156
24.350998	7792.0	7394.722772277228	397.2772277227723
24.371429	7781.0	7391.980198019802	389.0198019801983
24.391861	7797.0	7389.316831683168	407.68316831683205
24.412292	7732.0	7386.722772277228	345.2772277227723
24.432723	7720.0	7384.178217821782	335.8217821782182
24.453155	7818.0	7381.564356435643	436.4356435643567
24.473586	7702.0	7379.089108910891	322.9108910891091
24.494018	7730.0	7376.6435643564355	353.3564356435645
24.514449	7760.0	7374.158415841584	385.84158415841557
24.534881	7745.0	7371.633663366337	373.3663366336632
24.555312	7751.0	7369.237623762377	381.76237623762336
24.575744	7714.0	7366.752475247525	347.24752475247533
24.596175	7669.0	7364.207920792079	304.79207920792123
24.616607	7717.0	7361.6732673267325	355.32673267326754
24.637038	7672.0	7359.19801980198	312.8019801980199
24.65747	7712.0	7356.752475247525	355.24752475247533
24.677901	7674.0	7354.39603960396	319.60396039603984
24.698333	7674.0	7352.039603960396	321.96039603960435
24.718764	7611.0	7349.6435643564355	261.3564356435645
24.739196	7609.0	7347.247524752475	261.75247524752467
24.759627	7663.0	7344.940594059406	318.05940594059393
24.780059	7624.0	7342.6732673267325	281.32673267326754
24.80049	7636.0	7340.39603960396	295.60396039603984
24.820922	7663.0	7338.118811881188	324.88118811881213
24.841353	7664.0	7335.831683168317	328.1683168316831
24.861785	7716.0	7333.574257425743	382.42574257425713
24.882216	7558.0	7331.3861386138615	226.61386138613852
24.902648	7645.0	7329.178217821782	315.8217821782182
24.923079	7578.0	7326.980198019802	251.01980198019828
24.94351	7586.0	7324.821782178218	261.1782178217818
24.963942	7549.0	7322.653465346535	226.34653465346491
24.984373	7531.0	7320.485148514851	210.51485148514894
25.004805	7516.0	7318.415841584158	197.58415841584156
25.025236	7508.0	7316.346534653465	191.65346534653509
25.045668	7560.0	7314.267326732674	245.7326732673264
25.066099	7511.0	7312.188118811881	198.8118811881186
25.086531	7428.0	7310.108910891089	117.89108910891082
25.106962	7494.0	7308.089108910891	185.9108910891091
25.127394	7542.0	7306.009900990099	235.99009900990131
25.147825	7468.0	7303.950495049505	164.04950495049525
25.168257	7486.0	7301.910891089109	184.0891089108909
25.188688	7533.0	7299.881188118812	233.11881188118787
25.20912	7411.0	7297.851485148515	113.14851485148483
25.229551	7405.0	7295.891089108911	109.10891089108918
25.249983	7510.0	7293.960396039604	216.03960396039565
25.270414	7480.0	7292.039603960396	187.96039603960435
25.290846	7477.0	7290.118811881188	186.88118811881213
25.311277	7405.0	7288.19801980198	116.80198019801992
25.331709	7466.0	7286.257425742574	179.74257425742599
25.35214	7463.0	7284.316831683168	178.68316831683205
25.372572	7423.0	7282.376237623763	140.6237623762372
25.393003	7489.0	7280.425742574257	208.57425742574287
25.413435	7423.0	7278.514851485149	144.48514851485106
25.433866	7442.0	7276.60396039604	165.39603960396016
25.454298	7488.0	7274.693069306931	213.30693069306926
25.474729	7427.0	7272.782178217822	154.21782178217836
25.49516	7441.0	7270.8712871287125	170.12871287128746
25.515592	7344.0	7268.960396039604	75.03960396039565
25.536023	7451.0	7267.049504950495	183.95049504950475
25.556455	7466.0	7265.178217821782	200.8217821782182
25.576886	7338.0	7263.316831683168	74.68316831683205
25.597318	7435.0	7261.445544554455	173.5544554455446
25.617749	7383.0	7259.59405940594	123.40594059405976
25.638181	7442.0	7257.752475247525	184.24752475247533
25.658612	7372.0	7255.930693069307	116.06930693069262
25.679044	7393.0	7254.118811881188	138.88118811881213
25.699475	7360.0	7252.316831683168	107.68316831683205
25.719907	7445.0	7250.554455445545	194.4455445544554
25.740338	7411.0	7248.80198019802	162.19801980198008
25.76077	7389.0	7247.059405940594	141.94059405940607
25.781201	7326.0	7245.336633663366	80.66336633663377
25.801633	7403.0	7243.633663366337	159.3663366336632
25.822064	7383.0	7241.970297029703	141.02970297029697
25.842496	7400.0	7240.346534653465	159.65346534653509
25.862927	7389.0	7238.712871287129	150.28712871287098
25.883359	7428.0	7237.108910891089	190.89108910891082
25.90379	7378.0	7235.465346534654	142.5346534653463
25.924222	7389.0	7233.841584158416	155.15841584158443
25.944653	7337.0	7232.267326732674	104.73267326732639
25.965085	7436.0	7230.702970297029	205.29702970297058
25.985516	7366.0	7229.148514851485	136.85148514851517
26.005947	7401.0	7227.59405940594	173.40594059405976
26.026379	7432.0	7226.059405940594	205.94059405940607
26.04681	7390.0	7224.534653465346	165.4653465346537
26.067242	7424.0	7223.019801980198	200.98019801980172
26.087673	7417.0	7221.504950495049	195.49504950495066
26.108105	7379.0	7220.029702970297	158.97029702970303
26.128536	7365.0	7218.574257425743	146.42574257425713
26.148968	7370.0	7217.19801980198	152.80198019801992
26.169399	7324.0	7215.821782178218	108.1782178217818
26.189831	7387.0	7214.465346534654	172.5346534653463
26.210262	7434.0	7213.148514851485	220.85148514851517
26.230694	7333.0	7211.9009900990095	121.0990099009905
26.251125	7371.0	7210.663366336634	160.33663366336623
26.271557	7362.0	7209.425742574257	152.57425742574287
26.291988	7400.0	7208.19801980198	191.80198019801992
26.31242	7352.0	7206.970297029703	145.02970297029697
26.332851	7349.0	7205.742574257426	143.25742574257401
26.353283	7330.0	7204.534653465346	125.46534653465369
26.373714	7403.0	7203.3267326732675	199.67326732673246
26.394146	7476.0	7202.1287128712875	273.87128712871254
26.414577	7346.0	7201.0	145.0
26.435009	7421.0	7199.940594059406	221.05940594059393
26.45544	7441.0	7198.891089108911	242.10891089108918
26.475872	7442.0	7197.841584158416	244.15841584158443
26.496303	7413.0	7196.831683168317	216.16831683168311
26.516735	7374.0	7195.910891089109	178.0891089108909
26.537166	7425.0	7195.0	230.0
26.557597	7376.0	7194.0990099009905	181.9009900990095
26.578029	7364.0	7193.247524752475	170.75247524752467
26.59846	7400.0	7192.455445544554	207.5445544554459
26.618892	7339.0	7191.6732673267325	147.32673267326754
26.639323	7297.0	7191.009900990099	105.99009900990131
26.659755	7330.0	7190.415841584158	139.58415841584156
26.680186	7316.0	7189.831683168317	126.16831683168311
26.700618	7356.0	7189.247524752475	166.75247524752467
26.721049	7276.0	7188.663366336634	87.33663366336623
26.741481	7337.0	7188.079207920792	148.92079207920779
26.761912	7280.0	7187.514851485149	92.48514851485106
26.782344	7314.0	7186.990099009901	127.00990099009869
26.802775	7303.0	7186.495049504951	116.50495049504934
26.823207	7299.0	7186.029702970297	112.97029702970303
26.843638	7267.0	7185.584158415842	81.41584158415844
26.86407	7375.0	7185.178217821782	189.8217821782182
26.884501	7296.0	7184.772277227723	111.22772277227705
26.904933	7334.0	7184.3861386138615	149.61386138613852
26.925364	7288.0	7184.029702970297	103.97029702970303
26.945796	7299.0	7183.6732673267325	115.32673267326754
26.966227	7310.0	7183.336633663366	126.66336633663377
26.986659	7281.0	7183.0	98.0
27.00709	7300.0	7182.663366336634	117.33663366336623
27.027522	7266.0	7182.336633663366	83.66336633663377
27.047953	7230.0	7182.009900990099	47.990099009901314
27.068385	7299.0	7181.702970297029	117.29702970297058
27.088816	7295.0	7181.39603960396	113.60396039603984
27.109247	7230.0	7181.0990099009905	48.900990099009505
27.129679	7218.0	7180.80198019802	37.19801980198008
27.15011	7316.0	7180.504950495049	135.49504950495066
27.170542	7228.0	7180.207920792079	47.79207920792123
27.190973	7253.0	7179.970297029703	73.02970297029697
27.211405	7259.0	7179.732673267326	79.26732673267361
27.231836	7204.0	7179.495049504951	24.504950495049343
27.252268	7252.0	7179.257425742574	72.74257425742599
27.272699	7336.0	7179.019801980198	156.98019801980172
27.293131	7177.0	7178.782178217822	-1.782178217821638
27.313562	7202.0	7178.544554455446	23.455445544554095
27.333994	7212.0	7178.306930693069	33.69306930693074
27.354425	7195.0	7178.069306930693	16.93069306930738
27.374857	7264.0	7177.831683168317	86.16831683168311
27.395288	7216.0	7177.6138613861385	38.386138613861476
27.41572	7205.0	7177.415841584158	27.584158415841557
27.436151	7224.0	7177.217821782178	46.78217821782164
27.456583	7188.0	7177.029702970297	10.970297029703033
27.477014	7280.0	7176.841584158416	103.15841584158443
27.497446	7177.0	7176.653465346535	0.3465346534649143
27.517877	7238.0	7176.465346534654	61.53465346534631
27.538309	7201.0	7176.277227722772	24.722772277227705
27.55874	7231.0	7176.089108910891	54.9108910891091
27.579172	7195.0	7175.9009900990095	19.099009900990495
27.599603	7201.0	7175.712871287129	25.28712871287098
27.620034	7156.0	7175.524752475248	-19.524752475247624
27.640466	7174.0	7175.336633663366	-1.3366336633662286
27.660897	7146.0	7175.158415841584	-29.15841584158443
27.681329	7180.0	7174.980198019802	5.019801980198281
27.70176	7169.0	7174.811881188119	-5.811881188118605
27.722192	7231.0	7174.6435643564355	56.35643564356451
27.742623	7241.0	7174.475247524752	66.52475247524762
27.763055	7190.0	7174.306930693069	15.693069306930738
27.783486	7221.0	7174.138613861386	46.86138613861385
27.803918	7210.0	7173.970297029703	36.02970297029697
27.824349	7204.0	7173.80198019802	30.19801980198008
27.844781	7171.0	7173.633663366337	-2.6336633663368048
27.865212	7187.0	7173.465346534654	13.53465346534631
27.885644	7213.0	7173.297029702971	39.702970297029424
27.906075	7207.0	7173.1287128712875	33.87128712871254
27.926507	7195.0	7172.970297029703	22.029702970296967
27.946938	7216.0	7172.811881188119	43.188118811881395
27.96737	7193.0	7172.722772277228	20.277227722772295
27.987801	7239.0	7172.633663366337	66.3663366336632
28.008233	7205.0	7172.544554455446	32.455445544554095
28.028664	7202.0	7172.455445544554	29.544554455445905
28.049096	7159.0	7172.366336633663	-13.366336633663195
28.069527	7177.0	7172.277227722772	4.722772277227705
28.089959	7195.0	7172.19801980198	22.80198019801992
28.11039	7169.0	7172.118811881188	-3.1188118811878667
28.130822	7173.0	7172.059405940594	0.9405940594060667
28.151253	7209.0	7172.0	37.0
28.171684	7226.0	7171.940594059406	54.05940594059393
28.192116	7191.0	7171.881188118812	19.118811881187867
28.212547	7179.0	7171.821782178218	7.1782178217818
28.232979	7213.0	7171.762376237623	41.23762376237664
28.25341	7245.0	7171.702970297029	73.29702970297058
28.273842	7173.0	7171.6435643564355	1.3564356435645095
28.294273	7205.0	7171.584158415842	33.41584158415844
28.314705	7131.0	7171.544554455446	-40.544554455445905
28.335136	7196.0	7171.504950495049	24.495049504950657
28.355568	7208.0	7171.465346534654	36.53465346534631
28.375999	7228.0	7171.425742574257	56.57425742574287
28.396431	7177.0	7171.3861386138615	5.613861386138524
28.416862	7125.0	7171.346534653465	-46.346534653464914
28.437294	7213.0	7171.297029702971	41.702970297029424
28.457725	7163.0	7171.247524752475	-8.247524752475329
28.478157	7207.0	7171.19801980198	35.80198019801992
28.498588	7250.0	7171.148514851485	78.85148514851517
28.51902	7245.0	7171.0990099009905	73.9009900990095
28.539451	7192.0	7171.049504950495	20.950495049504752
28.559883	7202.0	7171.0	31.0
28.580314	7216.0	7170.950495049505	45.04950495049525
28.600746	7206.0	7170.9009900990095	35.099009900990495
28.621177	7224.0	7170.861386138614	53.13861386138615
28.641609	7249.0	7170.821782178218	78.1782178217818
28.66204	7189.0	7170.782178217822	18.217821782178362
28.682471	7260.0	7170.742574257426	89.25742574257401
28.702903	7165.0	7170.722772277228	-5.722772277227705
28.723334	7254.0	7170.702970297029	83.29702970297058
28.743766	7264.0	7170.683168316832	93.31683168316795
28.764197	7234.0	7170.663366336634	63.33663366336623
28.784629	7218.0	7170.633663366337	47.366336633663195
28.80506	7193.0	7170.574257425743	22.42574257425713
28.825492	7245.0	7170.495049504951	74.50495049504934
28.845923	7207.0	7170.415841584158	36.58415841584156
28.866355	7192.0	7170.336633663366	21.66336633663377
28.886786	7260.0	7170.257425742574	89.74257425742599
28.907218	7248.0	7170.178217821782	77.8217821782182
28.927649	7159.0	7170.0990099009905	-11.099009900990495
28.948081	7269.0	7170.019801980198	98.98019801980172
28.968512	7171.0	7169.940594059406	1.0594059405939333
28.988944	7270.0	7169.861386138614	100.13861386138615
29.009375	7227.0	7169.782178217822	57.21782178217836
29.029807	7257.0	7169.702970297029	87.29702970297058
29.050238	7257.0	7169.623762376237	87.37623762376279
29.07067	7253.0	7169.544554455446	83.4554455445541
29.091101	7174.0	7169.485148514851	4.514851485148938
29.111533	7233.0	7169.425742574257	63.57425742574287
29.131964	7175.0	7169.366336633663	5.633663366336805
29.152396	7233.0	7169.287128712871	63.71287128712902
29.172827	7199.0	7169.207920792079	29.792079207921233
29.193259	7214.0	7169.1287128712875	44.87128712871254
29.21369	7244.0	7169.049504950495	74.95049504950475
29.234121	7171.0	7168.970297029703	2.0297029702969667
29.254553	7180.0	7168.891089108911	11.108910891089181
29.274984	7136.0	7168.792079207921	-32.79207920792123
29.295416	7158.0	7168.693069306931	-10.693069306930738
29.315847	7117.0	7168.59405940594	-51.59405940594024
29.336279	7247.0	7168.495049504951	78.50495049504934
29.35671	7219.0	7168.39603960396	50.60396039603984
29.377142	7224.0	7168.297029702971	55.702970297029424
29.397573	7198.0	7168.19801980198	29.80198019801992
29.418005	7220.0	7168.0990099009905	51.900990099009505
29.438436	7171.0	7168.0	3.0
29.458868	7211.0	7167.920792079208	43.079207920792214
29.479299	7181.0	7167.841584158416	13.158415841584429
29.499731	7169.0	7167.762376237623	1.2376237623766428
29.520162	7225.0	7167.683168316832	57.31683168316795
29.540594	7193.0	7167.60396039604	25.396039603960162
29.561025	7232.0	7167.514851485149	64.48514851485106
29.581457	7186.0	7167.425742574257	18.57425742574287
29.601888	7275.0	7167.336633663366	107.66336633663377
29.62232	7155.0	7167.237623762377	-12.237623762376643
29.642751	7204.0	7167.138613861386	36.86138613861385
29.663183	7187.0	7167.039603960396	19.960396039604348
29.683614	7161.0	7166.940594059406	-5.940594059406067
29.704046	7152.0	7166.841584158416	-14.841584158415571
29.724477	7242.0	7166.742574257426	75.25742574257401
29.744908	7232.0	7166.6435643564355	65.35643564356451
29.76534	7219.0	7166.544554455446	52.455445544554095
29.785771	7189.0	7166.445544554455	22.55445544554459
29.806203	7223.0	7166.346534653465	56.653465346535086
29.826634	7234.0	7166.247524752475	67.75247524752467
29.847066	7176.0	7166.138613861386	9.861386138613852
29.867497	7227.0	7166.029702970297	60.97029702970303
29.887929	7168.0	7165.920792079208	2.0792079207922143
29.90836	7279.0	7165.80198019802	113.19801980198008
29.928792	7211.0	7165.683168316832	45.31683168316795
29.949223	7216.0	7165.554455445545	50.44554455445541
29.969655	7236.0	7165.415841584158	70.58415841584156
29.990086	7234.0	7165.277227722772	68.7227722772277
30.010518	7289.0	7165.138613861386	123.86138613861385
30.030949	7228.0	7165.0	63.0
30.051381	7266.0	7164.861386138614	101.13861386138615
30.071812	7269.0	7164.722772277228	104.2772277227723
30.092244	7333.0	7164.584158415842	168.41584158415844
30.112675	7244.0	7164.445544554455	79.55445544554459
30.133107	7253.0	7164.306930693069	88.69306930693074
30.153538	7293.0	7164.148514851485	128.85148514851517
30.17397	7224.0	7163.990099009901	60.009900990098686
30.194401	7277.0	7163.821782178218	113.1782178217818
30.214833	7232.0	7163.633663366337	68.3663366336632
30.235264	7339.0	7163.445544554455	175.5544554455446
30.255696	7222.0	7163.257425742574	58.742574257425986
30.276127	7339.0	7163.049504950495	175.95049504950475
30.296558	7322.0	7162.841584158416	159.15841584158443
30.31699	7231.0	7162.653465346535	68.34653465346491
30.337421	7283.0	7162.465346534654	120.53465346534631
30.357853	7313.0	7162.297029702971	150.70297029702942
30.378284	7331.0	7162.1287128712875	168.87128712871254
30.398716	7310.0	7161.960396039604	148.03960396039565
30.419147	7225.0	7161.792079207921	63.20792079207877
30.439579	7318.0	7161.60396039604	156.39603960396016
30.46001	7255.0	7161.415841584158	93.58415841584156
30.480442	7218.0	7161.227722772277	56.77227722772295
30.500873	7297.0	7161.039603960396	135.96039603960435
30.521305	7260.0	7160.851485148515	99.14851485148483
30.541736	7243.0	7160.663366336634	82.33663366336623
30.562168	7257.0	7160.475247524752	96.52475247524762
30.582599	7285.0	7160.287128712871	124.71287128712902
30.603031	7237.0	7160.089108910891	76.9108910891091
30.623462	7256.0	7159.891089108911	96.10891089108918
30.643894	7297.0	7159.693069306931	137.30693069306926
30.664325	7259.0	7159.495049504951	99.50495049504934
30.684757	7258.0	7159.297029702971	98.70297029702942
30.705188	7308.0	7159.0990099009905	148.9009900990095
30.72562	7261.0	7158.9009900990095	102.0990099009905
30.746051	7280.0	7158.702970297029	121.29702970297058
30.766483	7266.0	7158.504950495049	107.49504950495066
30.786914	7295.0	7158.306930693069	136.69306930693074
30.807346	7238.0	7158.108910891089	79.89108910891082
30.827777	7283.0	7157.910891089109	125.0891089108909
30.848208	7248.0	7157.722772277228	90.2772277227723
30.86864	7289.0	7157.564356435643	131.43564356435672
30.889071	7208.0	7157.425742574257	50.57425742574287
30.909503	7251.0	7157.267326732674	93.73267326732639
30.929934	7200.0	7157.108910891089	42.89108910891082
30.950366	7233.0	7156.950495049505	76.04950495049525
30.970797	7262.0	7156.792079207921	105.20792079207877
30.991229	7275.0	7156.60396039604	118.39603960396016
31.01166	7238.0	7156.415841584158	81.58415841584156
31.032092	7243.0	7156.227722772277	86.77227722772295
31.052523	7220.0	7156.029702970297	63.97029702970303
31.072955	7196.0	7155.831683168317	40.168316831683114
31.093386	7275.0	7155.623762376237	119.37623762376279
31.113818	7330.0	7155.415841584158	174.58415841584156
31.134249	7219.0	7155.207920792079	63.79207920792123
31.154681	7229.0	7154.980198019802	74.01980198019828
31.175112	7267.0	7154.732673267326	112.26732673267361
31.195544	7275.0	7154.445544554455	120.55445544554459
31.215975	7226.0	7154.178217821782	71.8217821782182
31.236407	7218.0	7153.910891089109	64.0891089108909
31.256838	7237.0	7153.633663366337	83.3663366336632
31.27727	7207.0	7153.3564356435645	53.64356435643549
31.297701	7161.0	7153.079207920792	7.920792079207786
31.318133	7204.0	7152.80198019802	51.19801980198008
31.338564	7182.0	7152.544554455446	29.455445544554095
31.358995	7207.0	7152.287128712871	54.71287128712902
31.379427	7187.0	7152.029702970297	34.97029702970303
31.399858	7278.0	7151.762376237623	126.23762376237664
31.42029	7154.0	7151.495049504951	2.504950495049343
31.440721	7220.0	7151.217821782178	68.78217821782164
31.461153	7175.0	7150.940594059406	24.059405940593933
31.481584	7235.0	7150.623762376237	84.37623762376279
31.502016	7157.0	7150.306930693069	6.693069306930738
31.522447	7196.0	7149.970297029703	46.02970297029697
31.542879	7205.0	7149.633663366337	55.366336633663195
31.56331	7236.0	7149.297029702971	86.70297029702942
31.583742	7204.0	7148.920792079208	55.079207920792214
31.604173	7140.0	7148.544554455446	-8.544554455445905
31.624605	7216.0	7148.168316831683	67.83168316831689
31.645036	7200.0	7147.762376237623	52.23762376237664
31.665468	7149.0	7147.346534653465	1.6534653465350857
31.685899	7198.0	7146.930693069307	51.06930693069262
31.706331	7181.0	7146.504950495049	34.49504950495066
31.726762	7209.0	7146.069306930693	62.93069306930738
31.747194	7306.0	7145.60396039604	160.39603960396016
31.767625	7136.0	7145.138613861386	-9.138613861386148
31.788057	7176.0	7144.6138613861385	31.386138613861476
31.808488	7226.0	7144.089108910891	81.9108910891091
31.82892	7163.0	7143.485148514851	19.514851485148938
31.849351	7149.0	7142.881188118812	6.118811881187867
31.869783	7134.0	7142.267326732674	-8.26732673267361
31.890214	7161.0	7141.60396039604	19.396039603960162
31.910645	7173.0	7140.950495049505	32.04950495049525
31.931077	7214.0	7140.227722772277	73.77227722772295
31.951508	7210.0	7139.485148514851	70.51485148514894
31.97194	7194.0	7138.712871287129	55.28712871287098
31.992371	7229.0	7137.910891089109	91.0891089108909
32.012803	7209.0	7137.079207920792	71.92079207920779
32.033234	7180.0	7136.247524752475	43.75247524752467
32.053666	7208.0	7135.40594059406	72.59405940594024
32.074097	7198.0	7134.564356435643	63.435643564356724
32.094529	7241.0	7133.722772277228	107.2772277227723
32.11496	7203.0	7132.841584158416	70.15841584158443
32.135392	7180.0	7131.940594059406	48.05940594059393
32.155823	7185.0	7131.029702970297	53.97029702970303
32.176255	7175.0	7130.089108910891	44.9108910891091
32.196686	7183.0	7129.138613861386	53.86138613861385
32.217118	7147.0	7128.19801980198	18.80198019801992
32.237549	7160.0	7127.227722772277	32.77227722772295
32.257981	7183.0	7126.267326732674	56.73267326732639
32.278412	7207.0	7125.3267326732675	81.67326732673246
32.298844	7164.0	7124.3861386138615	39.613861386138524
32.319275	7168.0	7123.435643564357	44.564356435643276
32.339707	7135.0	7122.495049504951	12.504950495049343
32.360138	7185.0	7121.534653465346	63.46534653465369
32.38057	7174.0	7120.544554455446	53.455445544554095
32.401001	7157.0	7119.554455445545	37.44554455445541
32.421432	7179.0	7118.514851485149	60.48514851485106
32.441864	7163.0	7117.435643564357	45.564356435643276
32.462295	7170.0	7116.3267326732675	53.67326732673246
32.482727	7247.0	7115.188118811881	131.8118811881186
32.503158	7179.0	7114.039603960396	64.96039603960435
32.52359	7202.0	7112.881188118812	89.11881188118787
32.544021	7173.0	7111.722772277228	61.277227722772295
32.564453	7234.0	7110.574257425743	123.42574257425713
32.584884	7198.0	7109.3861386138615	88.61386138613852
32.605316	7184.0	7108.19801980198	75.80198019801992
32.625747	7162.0	7107.009900990099	54.990099009901314
32.646179	7195.0	7105.811881188119	89.1881188118814
32.66661	7183.0	7104.6138613861385	78.38613861386148
32.687042	7121.0	7103.415841584158	17.584158415841557
32.707473	7205.0	7102.217821782178	102.78217821782164
32.727905	7168.0	7100.950495049505	67.04950495049525
32.748336	7168.0	7099.663366336634	68.33663366336623
32.768768	7142.0	7098.366336633663	43.633663366336805
32.789199	7200.0	7097.049504950495	102.95049504950475
32.809631	7169.0	7095.732673267326	73.26732673267361
32.830062	7217.0	7094.415841584158	122.58415841584156
32.850494	7197.0	7093.0990099009905	103.9009900990095
32.870925	7150.0	7091.772277227723	58.22772277227705
32.891357	7190.0	7090.435643564357	99.56435643564328
32.911788	7108.0	7089.0	19.0
32.93222	7162.0	7087.554455445545	74.44554455445541
32.952651	7190.0	7086.059405940594	103.94059405940607
32.973082	7143.0	7084.574257425743	58.42574257425713
32.993514	7189.0	7083.089108910891	105.9108910891091
33.013945	7149.0	7081.60396039604	67.39603960396016
33.034377	7124.0	7080.118811881188	43.88118811881213
33.054808	7147.0	7078.633663366337	68.3663366336632
33.07524	7178.0	7077.138613861386	100.86138613861385
33.095671	7206.0	7075.6435643564355	130.3564356435645
33.116103	7209.0	7074.158415841584	134.84158415841557
33.136534	7174.0	7072.6732673267325	101.32673267326754
33.156966	7167.0	7071.19801980198	95.80198019801992
33.177397	7222.0	7069.722772277228	152.2772277227723
33.197829	7188.0	7068.237623762377	119.76237623762336
33.21826	7150.0	7066.752475247525	83.24752475247533
33.238692	7209.0	7065.267326732674	143.7326732673264
33.259123	7143.0	7063.821782178218	79.1782178217818
33.279555	7114.0	7062.376237623763	51.62376237623721
33.299986	7193.0	7060.930693069307	132.06930693069262
33.320418	7197.0	7059.495049504951	137.50495049504934
33.340849	7144.0	7058.059405940594	85.94059405940607
33.361281	7160.0	7056.574257425743	103.42574257425713
33.381712	7219.0	7055.089108910891	163.9108910891091
33.402144	7211.0	7053.60396039604	157.39603960396016
33.422575	7220.0	7052.0990099009905	167.9009900990095
33.443007	7176.0	7050.564356435643	125.43564356435672
33.463438	7225.0	7049.039603960396	175.96039603960435
33.48387	7182.0	7047.504950495049	134.49504950495066
33.504301	7117.0	7045.980198019802	71.01980198019828
33.524732	7168.0	7044.455445544554	123.5445544554459
33.545164	7217.0	7042.940594059406	174.05940594059393
33.565595	7147.0	7041.40594059406	105.59405940594024
33.586027	7215.0	7039.8712871287125	175.12871287128746
33.606458	7191.0	7038.3267326732675	152.67326732673246
33.62689	7175.0	7036.752475247525	138.24752475247533
33.647321	7144.0	7035.217821782178	108.78217821782164
33.667753	7149.0	7033.6732673267325	115.32673267326754
33.688184	7129.0	7032.138613861386	96.86138613861385
33.708616	7163.0	7030.633663366337	132.3663366336632
33.729047	7188.0	7029.118811881188	158.88118811881213
33.749479	7189.0	7027.6138613861385	161.38613861386148
33.76991	7203.0	7026.118811881188	176.88118811881213
33.790342	7114.0	7024.633663366337	89.3663366336632
33.810773	7243.0	7023.168316831683	219.83168316831689
33.831205	7149.0	7021.702970297029	127.29702970297058
33.851636	7153.0	7020.287128712871	132.71287128712902
33.872068	7192.0	7018.8712871287125	173.12871287128746
33.892499	7150.0	7017.534653465346	132.4653465346537
33.912931	7062.0	7016.178217821782	45.8217821782182
33.933362	7165.0	7014.831683168317	150.16831683168311
33.953794	7211.0	7013.514851485149	197.48514851485106
33.974225	7100.0	7012.168316831683	87.83168316831689
33.994657	7175.0	7010.891089108911	164.10891089108918
34.015088	7133.0	7009.6138613861385	123.38613861386148
34.035519	7129.0	7008.376237623763	120.62376237623721
34.055951	7100.0	7007.158415841584	92.84158415841557
34.076382	7099.0	7005.980198019802	93.01980198019828
34.096814	7157.0	7004.80198019802	152.19801980198008
34.117245	7108.0	7003.633663366337	104.3663366336632
34.137677	7134.0	7002.465346534654	131.5346534653463
34.158108	7133.0	7001.297029702971	131.70297029702942
34.17854	7151.0	7000.158415841584	150.84158415841557
34.198971	7143.0	6999.039603960396	143.96039603960435
34.219403	7164.0	6997.930693069307	166.06930693069262
34.239834	7120.0	6996.821782178218	123.1782178217818
34.260266	7119.0	6995.722772277228	123.2772277227723
34.280697	7140.0	6994.623762376237	145.3762376237628
34.301129	7165.0	6993.554455445545	171.4455445544554
34.32156	7074.0	6992.485148514851	81.51485148514894
34.341992	7202.0	6991.40594059406	210.59405940594024
34.362423	7138.0	6990.306930693069	147.69306930693074
34.382855	7154.0	6989.217821782178	164.78217821782164
34.403286	7180.0	6988.0990099009905	191.9009900990095
34.423718	7162.0	6987.0	175.0
34.444149	7148.0	6985.910891089109	162.0891089108909
34.464581	7125.0	6984.821782178218	140.1782178217818
34.485012	7094.0	6983.762376237623	110.23762376237664
34.505444	7081.0	6982.742574257426	98.25742574257401
34.525875	7129.0	6981.752475247525	147.24752475247533
34.546307	7094.0	6980.792079207921	113.20792079207877
34.566738	7144.0	6979.861386138614	164.13861386138615
34.587169	7118.0	6978.930693069307	139.06930693069262
34.607601	7057.0	6978.0	79.0
34.628032	7132.0	6977.079207920792	154.92079207920779
34.648464	7087.0	6976.158415841584	110.84158415841557
34.668895	7157.0	6975.237623762377	181.76237623762336
34.689327	7073.0	6974.316831683168	98.68316831683205
34.709758	7066.0	6973.40594059406	92.59405940594024
34.73019	7078.0	6972.495049504951	105.50495049504934
34.750621	7030.0	6971.584158415842	58.41584158415844
34.771053	7085.0	6970.6732673267325	114.32673267326754
34.791484	7065.0	6969.831683168317	95.16831683168311
34.811916	7056.0	6969.009900990099	86.99009900990131
34.832347	7072.0	6968.178217821782	103.8217821782182
34.852779	7049.0	6967.366336633663	81.6336633663368
34.87321	7072.0	6966.544554455446	105.4554455445541
34.893642	7042.0	6965.722772277228	76.2772277227723
34.914073	7039.0	6964.891089108911	74.10891089108918
34.934505	7057.0	6964.069306930693	92.93069306930738
34.954936	7019.0	6963.217821782178	55.78217821782164
34.975368	7034.0	6962.465346534654	71.53465346534631
34.995799	6997.0	6961.6732673267325	35.32673267326754
35.016231	7045.0	6960.930693069307	84.06930693069262
35.036662	7028.0	6960.19801980198	67.80198019801992
35.057094	7029.0	6959.445544554455	69.55445544554459
35.077525	7016.0	6958.693069306931	57.30693069306926
35.097956	7068.0	6957.940594059406	110.05940594059393
35.118388	7061.0	6957.217821782178	103.78217821782164
35.138819	7086.0	6956.465346534654	129.5346534653463
35.159251	6980.0	6955.712871287129	24.28712871287098
35.179682	7053.0	6954.960396039604	98.03960396039565
35.200114	7052.0	6954.207920792079	97.79207920792123
35.220545	6970.0	6953.455445544554	16.544554455445905
35.240977	7060.0	6952.702970297029	107.29702970297058
35.261408	7014.0	6951.960396039604	62.03960396039565
35.28184	7018.0	6951.217821782178	66.78217821782164
35.302271	7036.0	6950.485148514851	85.51485148514894
35.322703	7078.0	6949.752475247525	128.24752475247533
35.343134	7080.0	6949.019801980198	130.98019801980172
35.363566	7055.0	6948.287128712871	106.71287128712902
35.383997	7004.0	6947.554455445545	56.44554455445541
35.404429	6983.0	6946.821782178218	36.1782178217818
35.42486	7052.0	6946.138613861386	105.86138613861385
35.445292	7035.0	6945.455445544554	89.5445544554459
35.465723	6961.0	6944.772277227723	16.227722772277048
35.486155	6990.0	6944.108910891089	45.89108910891082
35.506586	7030.0	6943.475247524752	86.52475247524762
35.527018	6963.0	6942.841584158416	20.15841584158443
35.547449	7021.0	6942.217821782178	78.78217821782164
35.567881	6980.0	6941.59405940594	38.40594059405976
35.588312	6973.0	6940.960396039604	32.03960396039565
35.608744	7036.0	6940.3564356435645	95.64356435643549
35.629175	6992.0	6939.762376237623	52.23762376237664
35.649606	6953.0	6939.158415841584	13.841584158415571
35.670038	7089.0	6938.534653465346	150.4653465346537
35.690469	6993.0	6937.940594059406	55.05940594059393
35.710901	6985.0	6937.346534653465	47.653465346535086
35.731332	7015.0	6936.762376237623	78.23762376237664
35.751764	7050.0	6936.178217821782	113.8217821782182
35.772195	7033.0	6935.59405940594	97.40594059405976
35.792627	7016.0	6935.019801980198	80.98019801980172
35.813058	6974.0	6934.445544554455	39.55445544554459
35.83349	6941.0	6933.8712871287125	7.128712871287462
35.853921	6994.0	6933.297029702971	60.702970297029424
35.874353	7030.0	6932.732673267326	97.26732673267361
35.894784	7029.0	6932.168316831683	96.83168316831689
35.915216	6921.0	6931.6138613861385	-10.613861386138524
35.935647	6997.0	6931.059405940594	65.94059405940607
35.956079	6998.0	6930.504950495049	67.49504950495066
35.97651	7003.0	6929.960396039604	73.03960396039565
35.996942	6965.0	6929.415841584158	35.58415841584156
36.017373	6969.0	6928.8712871287125	40.12871287128746
36.037805	6976.0	6928.3564356435645	47.64356435643549
36.058236	6946.0	6927.841584158416	18.15841584158443
36.078668	7016.0	6927.346534653465	88.65346534653509
36.099099	7000.0	6926.851485148515	73.14851485148483
36.119531	6953.0	6926.3564356435645	26.64356435643549
36.139962	6966.0	6925.861386138614	40.13861386138615
36.160394	7018.0	6925.376237623763	92.62376237623721
36.180825	7001.0	6924.851485148515	76.14851485148483
36.201256	7016.0	6924.316831683168	91.68316831683205
36.221688	7055.0	6923.762376237623	131.23762376237664
36.242119	7016.0	6923.217821782178	92.78217821782164
36.262551	6950.0	6922.653465346535	27.346534653464914
36.282982	7014.0	6922.089108910891	91.9108910891091
36.303414	6990.0	6921.534653465346	68.46534653465369
36.323845	6991.0	6920.980198019802	70.01980198019828
36.344277	6979.0	6920.435643564357	58.564356435643276
36.364708	6991.0	6919.891089108911	71.10891089108918
36.38514	7062.0	6919.287128712871	142.71287128712902
36.405571	7085.0	6918.683168316832	166.31683168316795
36.426003	6963.0	6918.089108910891	44.9108910891091
36.446434	7014.0	6917.495049504951	96.50495049504934
36.466866	6987.0	6916.930693069307	70.06930693069262
36.487297	6954.0	6916.346534653465	37.653465346535086
36.507729	6958.0	6915.762376237623	42.23762376237664
36.52816	6969.0	6915.178217821782	53.8217821782182
36.548592	6967.0	6914.59405940594	52.40594059405976
36.569023	6995.0	6914.0	81.0
36.589455	7024.0	6913.39603960396	110.60396039603984
36.609886	6965.0	6912.792079207921	52.20792079207877
36.630318	6956.0	6912.168316831683	43.831683168316886
36.650749	6992.0	6911.554455445545	80.44554455445541
36.671181	6967.0	6910.940594059406	56.05940594059393
36.691612	6949.0	6910.306930693069	38.69306930693074
36.712043	6974.0	6909.712871287129	64.28712871287098
36.732475	6915.0	6909.0990099009905	5.900990099009505
36.752906	6965.0	6908.485148514851	56.51485148514894
36.773338	6983.0	6907.841584158416	75.15841584158443
36.793769	6955.0	6907.178217821782	47.8217821782182
36.814201	6942.0	6906.485148514851	35.51485148514894
36.834632	6971.0	6905.772277227723	65.22772277227705
36.855064	6984.0	6905.049504950495	78.95049504950475
36.875495	6923.0	6904.297029702971	18.702970297029424
36.895927	6973.0	6903.544554455446	69.4554455445541
36.916358	6954.0	6902.772277227723	51.22772277227705
36.93679	6916.0	6901.990099009901	14.009900990098686
36.957221	6923.0	6901.188118811881	21.811881188118605
36.977653	6953.0	6900.3564356435645	52.64356435643549
36.998084	6950.0	6899.514851485149	50.48514851485106
37.018516	6898.0	6898.683168316832	-0.6831683168320524
37.038947	6900.0	6897.831683168317	2.1683168316831143
37.059379	6985.0	6897.019801980198	87.98019801980172
37.07981	6949.0	6896.207920792079	52.79207920792123
37.100242	6969.0	6895.3861386138615	73.61386138613852
37.120673	6910.0	6894.584158415842	15.415841584158443
37.141105	6999.0	6893.732673267326	105.26732673267361
37.161536	6936.0	6892.851485148515	43.14851485148483
37.181968	6962.0	6891.970297029703	70.02970297029697
37.202399	7034.0	6891.1287128712875	142.87128712871254
37.222831	6942.0	6890.287128712871	51.71287128712902
37.243262	6941.0	6889.445544554455	51.55445544554459
37.263693	6948.0	6888.60396039604	59.39603960396016
37.284125	6933.0	6887.762376237623	45.23762376237664
37.304556	6932.0	6886.920792079208	45.079207920792214
37.324988	6913.0	6886.079207920792	26.920792079207786
37.345419	6934.0	6885.237623762377	48.76237623762336
37.365851	6894.0	6884.40594059406	9.594059405940243
37.386282	6949.0	6883.574257425743	65.42574257425713
37.406714	6942.0	6882.742574257426	59.257425742574014
37.427145	6906.0	6881.910891089109	24.0891089108909
37.447577	6963.0	6881.079207920792	81.92079207920779
37.468008	6896.0	6880.247524752475	15.752475247524671
37.48844	6985.0	6879.415841584158	105.58415841584156
37.508871	6975.0	6878.584158415842	96.41584158415844
37.529303	6947.0	6877.752475247525	69.24752475247533
37.549734	6937.0	6876.920792079208	60.079207920792214
37.570166	6991.0	6876.089108910891	114.9108910891091
37.590597	6951.0	6875.257425742574	75.74257425742599
37.611029	6887.0	6874.425742574257	12.574257425742871
37.63146	6942.0	6873.59405940594	68.40594059405976
37.651892	6894.0	6872.772277227723	21.227722772277048
37.672323	6936.0	6871.950495049505	64.04950495049525
37.692755	6983.0	6871.138613861386	111.86138613861385
37.713186	6937.0	6870.336633663366	66.66336633663377
37.733618	6950.0	6869.564356435643	80.43564356435672
37.754049	6901.0	6868.792079207921	32.20792079207877
37.77448	6964.0	6868.019801980198	95.98019801980172
37.794912	6886.0	6867.247524752475	18.75247524752467
37.815343	6945.0	6866.475247524752	78.52475247524762
37.835775	6943.0	6865.702970297029	77.29702970297058
37.856206	6909.0	6864.940594059406	44.05940594059393
37.876638	6985.0	6864.178217821782	120.8217821782182
37.897069	6916.0	6863.415841584158	52.58415841584156
37.917501	6984.0	6862.653465346535	121.34653465346491
37.937932	6928.0	6861.891089108911	66.10891089108918
37.958364	6964.0	6861.1287128712875	102.87128712871254
37.978795	6879.0	6860.366336633663	18.633663366336805
37.999227	6994.0	6859.60396039604	134.39603960396016
38.019658	6906.0	6858.841584158416	47.15841584158443
38.04009	6959.0	6858.089108910891	100.9108910891091
38.060521	6917.0	6857.336633663366	59.66336633663377
38.080953	6875.0	6856.60396039604	18.396039603960162
38.101384	6938.0	6855.8712871287125	82.12871287128746
38.121816	6885.0	6855.138613861386	29.861386138613852
38.142247	6955.0	6854.40594059406	100.59405940594024
38.162679	6995.0	6853.6732673267325	141.32673267326754
38.18311	6978.0	6852.950495049505	125.04950495049525
38.203542	6915.0	6852.227722772277	62.77227722772295
38.223973	6929.0	6851.504950495049	77.49504950495066
38.244405	6977.0	6850.821782178218	126.1782178217818
38.264836	6959.0	6850.148514851485	108.85148514851517
38.285268	6991.0	6849.495049504951	141.50495049504934
38.305699	6946.0	6848.841584158416	97.15841584158443
38.32613	6993.0	6848.207920792079	144.79207920792123
38.346562	6961.0	6847.574257425743	113.42574257425713
38.366993	6909.0	6846.960396039604	62.03960396039565
38.387425	6951.0	6846.346534653465	104.65346534653509
38.407856	6939.0	6845.732673267326	93.26732673267361
38.428288	6948.0	6845.118811881188	102.88118811881213
38.448719	6957.0	6844.564356435643	112.43564356435672
38.469151	6917.0	6844.019801980198	72.98019801980172
38.489582	6954.0	6843.485148514851	110.51485148514894
38.510014	6921.0	6842.950495049505	78.04950495049525
38.530445	6929.0	6842.425742574257	86.57425742574287
38.550877	6928.0	6841.920792079208	86.07920792079221
38.571308	6924.0	6841.415841584158	82.58415841584156
38.59174	6914.0	6840.910891089109	73.0891089108909
38.612171	7032.0	6840.40594059406	191.59405940594024
38.632603	6923.0	6839.910891089109	83.0891089108909
38.653034	6908.0	6839.425742574257	68.57425742574287
38.673466	6881.0	6838.940594059406	42.05940594059393
38.693897	6905.0	6838.475247524752	66.52475247524762
38.714329	6905.0	6838.009900990099	66.99009900990131
38.73476	6877.0	6837.544554455446	39.455445544554095
38.755192	6925.0	6837.0990099009905	87.9009900990095
38.775623	6919.0	6836.653465346535	82.34653465346491
38.796055	6954.0	6836.227722772277	117.77227722772295
38.816486	6956.0	6835.80198019802	120.19801980198008
38.836917	6921.0	6835.40594059406	85.59405940594024
38.857349	6898.0	6835.039603960396	62.96039603960435
38.87778	6927.0	6834.702970297029	92.29702970297058
38.898212	6992.0	6834.3861386138615	157.61386138613852
38.918643	6906.0	6834.079207920792	71.92079207920779
38.939075	6910.0	6833.80198019802	76.19801980198008
38.959506	6955.0	6833.544554455446	121.4554455445541
38.979938	6979.0	6833.306930693069	145.69306930693074
39.000369	6931.0	6833.089108910891	97.9108910891091
39.020801	6941.0	6832.891089108911	108.10891089108918
39.041232	6863.0	6832.732673267326	30.26732673267361
39.061664	6942.0	6832.584158415842	109.41584158415844
39.082095	6877.0	6832.465346534654	44.53465346534631
39.102527	6918.0	6832.366336633663	85.6336633663368
39.122958	6962.0	6832.277227722772	129.7227722772277
39.14339	6860.0	6832.188118811881	27.811881188118605
39.163821	6886.0	6832.108910891089	53.89108910891082
39.184253	6856.0	6832.029702970297	23.970297029703033
39.204684	6907.0	6832.0	75.0
39.225116	6883.0	6832.0	51.0
39.245547	6875.0	6832.0	43.0
39.265979	6869.0	6832.0	37.0
39.28641	6864.0	6832.0	32.0
39.306842	6866.0	6832.0	34.0
39.327273	6854.0	6832.0	22.0
39.347705	6898.0	6832.0	66.0
39.368136	6888.0	6832.0	56.0
39.388567	6872.0	6832.0	40.0
39.408999	6950.0	6832.0	118.0
39.42943	6906.0	6832.0	74.0
39.449862	6882.0	6832.0	50.0
39.470293	6841.0	6832.0	9.0
39.490725	6815.0	6832.0	-17.0
39.511156	6883.0	6832.0	51.0
39.531588	6858.0	6832.0	26.0
39.552019	6844.0	6832.0	12.0
39.572451	6881.0	6832.0	49.0
39.592882	6884.0	6832.0	52.0
39.613314	6902.0	6832.0	70.0
39.633745	6848.0	6832.0	16.0
39.654177	6816.0	6832.0	-16.0
39.674608	6828.0	6832.0	-4.0
39.69504	6841.0	6832.0	9.0
39.715471	6880.0	6832.0	48.0
39.735903	6917.0	6832.0	85.0
39.756334	6828.0	6832.0	-4.0
39.776766	6816.0	6832.0	-16.0
39.797197	6823.0	6832.0	-9.0
39.817629	6798.0	6832.0	-34.0
39.83806	6842.0	6832.0	10.0
39.858492	6847.0	6832.0	15.0
39.878923	6821.0	6832.0	-11.0
39.899355	6835.0	6832.0	3.0
39.919786	6852.0	6832.0	20.0
39.940217	6840.0	6832.0	8.0
39.960649	6840.0	6832.0	8.0
39.98108	6805.0	6832.0	-27.0
40.001512	6832.0	6832.0	0.0
