# Supplementary material for: Investigating the Impact of Amylopectin Chain-Length Distribution on the Structural and Functional Properties of Waxy Rice Starch
Source: Foods. 2025 Dec 2;14(23):4130. doi: 10.3390/foods14234130 (PMC12692052; doi:10.3390/foods14234130)
Supplement: Supplementary file 1 [file foods-14-04130-s001.zip › Supplementary data (XRD Analysed data)/Supplementary data (XRD Analysed data)/YN12/XRD_sample10_processed.csv]

two_theta_deg	intensity_raw	baseline_estimate	intensity_corrected
3.0001	7549.0	7260.584158415842	288.41584158415844
3.020531	7575.0	7260.574257425743	314.42574257425713
3.040963	7556.0	7260.564356435643	295.4356435643567
3.061394	7541.0	7260.554455445545	280.4455445544554
3.081826	7528.0	7260.544554455446	267.4554455445541
3.102257	7480.0	7260.534653465346	219.4653465346537
3.122689	7498.0	7260.524752475248	237.47524752475238
3.14312	7487.0	7260.514851485149	226.48514851485106
3.163552	7482.0	7260.504950495049	221.49504950495066
3.183983	7372.0	7260.495049504951	111.50495049504934
3.204415	7447.0	7260.485148514851	186.51485148514894
3.224846	7473.0	7260.475247524752	212.52475247524762
3.245278	7373.0	7260.465346534654	112.53465346534631
3.265709	7417.0	7260.455445544554	156.5445544554459
3.286141	7463.0	7260.445544554455	202.5544554455446
3.306572	7379.0	7260.435643564357	118.56435643564328
3.327004	7401.0	7260.425742574257	140.57425742574287
3.347435	7385.0	7260.415841584158	124.58415841584156
3.367867	7386.0	7260.40594059406	125.59405940594024
3.388298	7405.0	7260.39603960396	144.60396039603984
3.40873	7378.0	7260.3861386138615	117.61386138613852
3.429161	7385.0	7260.376237623763	124.62376237623721
3.449593	7425.0	7260.366336633663	164.6336633663368
3.470024	7387.0	7260.3564356435645	126.64356435643549
3.490456	7368.0	7260.346534653465	107.65346534653509
3.510887	7371.0	7260.336633663366	110.66336633663377
3.531319	7331.0	7260.3267326732675	70.67326732673246
3.55175	7339.0	7260.316831683168	78.68316831683205
3.572181	7310.0	7260.306930693069	49.69306930693074
3.592613	7362.0	7260.297029702971	101.70297029702942
3.613044	7341.0	7260.287128712871	80.71287128712902
3.633476	7315.0	7260.277227722772	54.722772277227705
3.653907	7324.0	7260.267326732674	63.73267326732639
3.674339	7378.0	7260.257425742574	117.74257425742599
3.69477	7338.0	7260.247524752475	77.75247524752467
3.715202	7336.0	7260.237623762377	75.76237623762336
3.735633	7314.0	7260.227722772277	53.77227722772295
3.756065	7291.0	7260.217821782178	30.782178217821638
3.776496	7303.0	7260.207920792079	42.79207920792123
3.796928	7302.0	7260.19801980198	41.80198019801992
3.817359	7283.0	7260.188118811881	22.811881188118605
3.837791	7306.0	7260.178217821782	45.8217821782182
3.858222	7343.0	7260.168316831683	82.83168316831689
3.878654	7293.0	7260.158415841584	32.84158415841557
3.899085	7301.0	7260.148514851485	40.85148514851517
3.919517	7330.0	7260.138613861386	69.86138613861385
3.939948	7260.0	7260.1287128712875	-0.1287128712874619
3.96038	7278.0	7260.118811881188	17.881188118812133
3.980811	7306.0	7260.108910891089	45.89108910891082
4.001243	7310.0	7260.0990099009905	49.900990099009505
4.021674	7287.0	7260.089108910891	26.9108910891091
4.042106	7280.0	7260.079207920792	19.920792079207786
4.062537	7272.0	7260.069306930693	11.930693069307381
4.082968	7305.0	7260.059405940594	44.94059405940607
4.1034	7300.0	7260.049504950495	39.95049504950475
4.123831	7272.0	7260.039603960396	11.960396039604348
4.144263	7254.0	7260.029702970297	-6.029702970296967
4.164694	7299.0	7260.019801980198	38.98019801980172
4.185126	7305.0	7260.009900990099	44.990099009901314
4.205557	7296.0	7260.0	36.0
4.225989	7239.0	7260.0	-21.0
4.24642	7291.0	7260.0	31.0
4.266852	7299.0	7260.0	39.0
4.287283	7267.0	7260.0	7.0
4.307715	7263.0	7260.0	3.0
4.328146	7269.0	7260.0	9.0
4.348578	7308.0	7260.0	48.0
4.369009	7226.0	7260.0	-34.0
4.389441	7261.0	7260.0	1.0
4.409872	7232.0	7260.0	-28.0
4.430304	7268.0	7260.0	8.0
4.450735	7305.0	7260.0	45.0
4.471167	7280.0	7260.0	20.0
4.491598	7253.0	7260.0	-7.0
4.51203	7268.0	7260.0	8.0
4.532461	7268.0	7260.0	8.0
4.552893	7253.0	7260.0	-7.0
4.573324	7230.0	7260.0	-30.0
4.593756	7231.0	7260.0	-29.0
4.614187	7247.0	7260.0	-13.0
4.634618	7282.0	7260.0	22.0
4.65505	7238.0	7260.0	-22.0
4.675481	7318.0	7260.0	58.0
4.695913	7287.0	7260.0	27.0
4.716344	7260.0	7260.0	0.0
4.736776	7260.0	7260.0	0.0
4.757207	7257.0	7260.0	-3.0
4.777639	7255.0	7260.0	-5.0
4.79807	7256.0	7260.0	-4.0
4.818502	7208.0	7260.0	-52.0
4.838933	7275.0	7260.0	15.0
4.859365	7235.0	7260.0	-25.0
4.879796	7274.0	7260.0	14.0
4.900228	7279.0	7260.0	19.0
4.920659	7314.0	7260.0	54.0
4.941091	7278.0	7260.0	18.0
4.961522	7253.0	7260.0	-7.0
4.981954	7298.0	7260.009900990099	37.990099009901314
5.002385	7269.0	7260.019801980198	8.980198019801719
5.022817	7266.0	7260.029702970297	5.970297029703033
5.043248	7245.0	7260.039603960396	-15.039603960395652
5.06368	7266.0	7260.049504950495	5.950495049504752
5.084111	7316.0	7260.059405940594	55.94059405940607
5.104543	7294.0	7260.069306930693	33.93069306930738
5.124974	7298.0	7260.079207920792	37.920792079207786
5.145405	7283.0	7260.089108910891	22.9108910891091
5.165837	7267.0	7260.0990099009905	6.900990099009505
5.186268	7308.0	7260.118811881188	47.88118811881213
5.2067	7294.0	7260.138613861386	33.86138613861385
5.227131	7249.0	7260.158415841584	-11.158415841584429
5.247563	7280.0	7260.178217821782	19.8217821782182
5.267994	7295.0	7260.207920792079	34.79207920792123
5.288426	7262.0	7260.237623762377	1.7623762376233572
5.308857	7323.0	7260.267326732674	62.73267326732639
5.329289	7292.0	7260.297029702971	31.702970297029424
5.34972	7294.0	7260.3564356435645	33.64356435643549
5.370152	7292.0	7260.415841584158	31.584158415841557
5.390583	7293.0	7260.475247524752	32.524752475247624
5.411015	7308.0	7260.534653465346	47.46534653465369
5.431446	7319.0	7260.60396039604	58.39603960396016
5.451878	7293.0	7260.683168316832	32.31683168316795
5.472309	7300.0	7260.762376237623	39.23762376237664
5.492741	7371.0	7260.841584158416	110.15841584158443
5.513172	7326.0	7260.920792079208	65.07920792079221
5.533604	7340.0	7261.0	79.0
5.554035	7309.0	7261.089108910891	47.9108910891091
5.574467	7340.0	7261.227722772277	78.77227722772295
5.594898	7350.0	7261.376237623763	88.62376237623721
5.61533	7322.0	7261.554455445545	60.44554455445541
5.635761	7309.0	7261.742574257426	47.257425742574014
5.656193	7308.0	7261.940594059406	46.05940594059393
5.676624	7328.0	7262.138613861386	65.86138613861385
5.697055	7302.0	7262.366336633663	39.633663366336805
5.717487	7337.0	7262.59405940594	74.40594059405976
5.737918	7308.0	7262.821782178218	45.1782178217818
5.75835	7353.0	7263.138613861386	89.86138613861385
5.778781	7306.0	7263.455445544554	42.544554455445905
5.799213	7345.0	7263.782178217822	81.21782178217836
5.819644	7338.0	7264.108910891089	73.89108910891082
5.840076	7337.0	7264.445544554455	72.55445544554459
5.860507	7347.0	7264.782178217822	82.21782178217836
5.880939	7348.0	7265.118811881188	82.88118811881213
5.90137	7346.0	7265.465346534654	80.53465346534631
5.921802	7364.0	7265.841584158416	98.15841584158443
5.942233	7337.0	7266.217821782178	70.78217821782164
5.962665	7359.0	7266.59405940594	92.40594059405976
5.983096	7403.0	7266.990099009901	136.00990099009869
6.003528	7328.0	7267.40594059406	60.59405940594024
6.023959	7349.0	7267.861386138614	81.13861386138615
6.044391	7379.0	7268.336633663366	110.66336633663377
6.064822	7387.0	7268.811881188119	118.1881188118814
6.085254	7360.0	7269.287128712871	90.71287128712902
6.105685	7348.0	7269.762376237623	78.23762376237664
6.126117	7379.0	7270.237623762377	108.76237623762336
6.146548	7355.0	7270.722772277228	84.2772277227723
6.16698	7346.0	7271.207920792079	74.79207920792123
6.187411	7387.0	7271.792079207921	115.20792079207877
6.207843	7374.0	7272.40594059406	101.59405940594024
6.228274	7367.0	7273.029702970297	93.97029702970303
6.248705	7361.0	7273.683168316832	87.31683168316795
6.269137	7360.0	7274.3564356435645	85.64356435643549
6.289568	7401.0	7275.029702970297	125.97029702970303
6.31	7369.0	7275.792079207921	93.20792079207877
6.330431	7385.0	7276.554455445545	108.44554455445541
6.350863	7386.0	7277.316831683168	108.68316831683205
6.371294	7419.0	7278.089108910891	140.9108910891091
6.391726	7367.0	7278.881188118812	88.11881188118787
6.412157	7388.0	7279.6732673267325	108.32673267326754
6.432589	7362.0	7280.514851485149	81.48514851485106
6.45302	7395.0	7281.366336633663	113.6336633663368
6.473452	7402.0	7282.217821782178	119.78217821782164
6.493883	7429.0	7283.079207920792	145.92079207920779
6.514315	7386.0	7283.950495049505	102.04950495049525
6.534746	7376.0	7284.821782178218	91.1782178217818
6.555178	7365.0	7285.693069306931	79.30693069306926
6.575609	7429.0	7286.574257425743	142.42574257425713
6.596041	7426.0	7287.465346534654	138.5346534653463
6.616472	7406.0	7288.3861386138615	117.61386138613852
6.636904	7429.0	7289.3267326732675	139.67326732673246
6.657335	7427.0	7290.306930693069	136.69306930693074
6.677767	7373.0	7291.297029702971	81.70297029702942
6.698198	7429.0	7292.287128712871	136.71287128712902
6.71863	7391.0	7293.287128712871	97.71287128712902
6.739061	7462.0	7294.297029702971	167.70297029702942
6.759492	7386.0	7295.3267326732675	90.67326732673246
6.779924	7389.0	7296.366336633663	92.6336633663368
6.800355	7418.0	7297.425742574257	120.57425742574287
6.820787	7452.0	7298.485148514851	153.51485148514894
6.841218	7414.0	7299.564356435643	114.43564356435672
6.86165	7371.0	7300.663366336634	70.33663366336623
6.882081	7438.0	7301.782178217822	136.21782178217836
6.902513	7427.0	7302.910891089109	124.0891089108909
6.922944	7422.0	7304.059405940594	117.94059405940607
6.943376	7429.0	7305.237623762377	123.76237623762336
6.963807	7466.0	7306.415841584158	159.58415841584156
6.984239	7438.0	7307.653465346535	130.34653465346491
7.00467	7477.0	7308.9009900990095	168.0990099009905
7.025102	7420.0	7310.148514851485	109.85148514851517
7.045533	7410.0	7311.3861386138615	98.61386138613852
7.065965	7439.0	7312.623762376237	126.37623762376279
7.086396	7403.0	7313.8712871287125	89.12871287128746
7.106828	7425.0	7315.118811881188	109.88118811881213
7.127259	7433.0	7316.376237623763	116.62376237623721
7.147691	7511.0	7317.6435643564355	193.3564356435645
7.168122	7496.0	7318.930693069307	177.06930693069262
7.188554	7400.0	7320.257425742574	79.74257425742599
7.208985	7441.0	7321.633663366337	119.3663366336632
7.229417	7477.0	7323.019801980198	153.98019801980172
7.249848	7502.0	7324.40594059406	177.59405940594024
7.27028	7422.0	7325.80198019802	96.19801980198008
7.290711	7425.0	7327.227722772277	97.77227722772295
7.311142	7442.0	7328.693069306931	113.30693069306926
7.331574	7475.0	7330.188118811881	144.8118811881186
7.352005	7441.0	7331.722772277228	109.2772277227723
7.372437	7468.0	7333.267326732674	134.7326732673264
7.392868	7441.0	7334.821782178218	106.1782178217818
7.4133	7498.0	7336.366336633663	161.6336633663368
7.433731	7477.0	7337.910891089109	139.0891089108909
7.454163	7456.0	7339.485148514851	116.51485148514894
7.474594	7466.0	7341.059405940594	124.94059405940607
7.495026	7499.0	7342.633663366337	156.3663366336632
7.515457	7508.0	7344.207920792079	163.79207920792123
7.535889	7479.0	7345.782178217822	133.21782178217836
7.55632	7502.0	7347.3564356435645	154.6435643564355
7.576752	7450.0	7348.950495049505	101.04950495049525
7.597183	7530.0	7350.544554455446	179.4554455445541
7.617615	7505.0	7352.1287128712875	152.87128712871254
7.638046	7548.0	7353.663366336634	194.33663366336623
7.658478	7479.0	7355.227722772277	123.77227722772295
7.678909	7552.0	7356.811881188119	195.1881188118814
7.699341	7544.0	7358.3861386138615	185.61386138613852
7.719772	7532.0	7359.960396039604	172.03960396039565
7.740204	7546.0	7361.554455445545	184.4455445544554
7.760635	7549.0	7363.118811881188	185.88118811881213
7.781067	7528.0	7364.683168316832	163.31683168316795
7.801498	7585.0	7366.247524752475	218.75247524752467
7.821929	7528.0	7367.732673267326	160.2673267326736
7.842361	7529.0	7369.297029702971	159.70297029702942
7.862792	7458.0	7370.851485148515	87.14851485148483
7.883224	7490.0	7372.465346534654	117.53465346534631
7.903655	7565.0	7374.089108910891	190.9108910891091
7.924087	7525.0	7375.792079207921	149.20792079207877
7.944518	7564.0	7377.495049504951	186.50495049504934
7.96495	7504.0	7379.207920792079	124.79207920792123
7.985381	7540.0	7380.960396039604	159.03960396039565
8.005813	7480.0	7382.732673267326	97.26732673267361
8.026244	7540.0	7384.504950495049	155.49504950495066
8.046676	7549.0	7386.257425742574	162.74257425742599
8.067107	7553.0	7388.009900990099	164.99009900990131
8.087539	7509.0	7389.722772277228	119.2772277227723
8.10797	7534.0	7391.425742574257	142.57425742574287
8.128402	7546.0	7393.227722772277	152.77227722772295
8.148833	7642.0	7395.089108910891	246.9108910891091
8.169265	7545.0	7396.970297029703	148.02970297029697
8.189696	7559.0	7398.851485148515	160.14851485148483
8.210128	7531.0	7400.732673267326	130.2673267326736
8.230559	7596.0	7402.6435643564355	193.3564356435645
8.250991	7550.0	7404.455445544554	145.5445544554459
8.271422	7633.0	7406.257425742574	226.74257425742599
8.291854	7561.0	7408.059405940594	152.94059405940607
8.312285	7608.0	7409.861386138614	198.13861386138615
8.332717	7632.0	7411.653465346535	220.34653465346491
8.353148	7617.0	7413.60396039604	203.39603960396016
8.373579	7653.0	7415.495049504951	237.50495049504934
8.394011	7615.0	7417.3861386138615	197.61386138613852
8.414442	7565.0	7419.287128712871	145.71287128712902
8.434874	7607.0	7421.188118811881	185.8118811881186
8.455305	7618.0	7423.079207920792	194.92079207920779
8.475737	7632.0	7424.980198019802	207.01980198019828
8.496168	7656.0	7426.851485148515	229.14851485148483
8.5166	7606.0	7428.772277227723	177.22772277227705
8.537031	7629.0	7430.693069306931	198.30693069306926
8.557463	7623.0	7432.6435643564355	190.3564356435645
8.577894	7605.0	7434.59405940594	170.40594059405976
8.598326	7617.0	7436.554455445545	180.4455445544554
8.618757	7691.0	7438.514851485149	252.48514851485106
8.639189	7704.0	7440.485148514851	263.51485148514894
8.65962	7607.0	7442.455445544554	164.5445544554459
8.680052	7603.0	7444.39603960396	158.60396039603984
8.700483	7614.0	7446.3267326732675	167.67326732673246
8.720915	7686.0	7448.217821782178	237.78217821782164
8.741346	7688.0	7450.1287128712875	237.87128712871254
8.761778	7684.0	7452.0990099009905	231.9009900990095
8.782209	7627.0	7454.079207920792	172.92079207920779
8.802641	7642.0	7456.079207920792	185.92079207920779
8.823072	7659.0	7458.069306930693	200.93069306930738
8.843504	7753.0	7460.049504950495	292.95049504950475
8.863935	7719.0	7462.009900990099	256.9900990099013
8.884366	7705.0	7464.277227722772	240.7227722772277
8.904798	7719.0	7466.59405940594	252.40594059405976
8.925229	7712.0	7468.910891089109	243.0891089108909
8.945661	7670.0	7471.217821782178	198.78217821782164
8.966092	7747.0	7473.524752475248	273.4752475247524
8.986524	7639.0	7475.811881188119	163.1881188118814
9.006955	7707.0	7478.079207920792	228.92079207920779
9.027387	7678.0	7480.40594059406	197.59405940594024
9.047818	7704.0	7482.683168316832	221.31683168316795
9.06825	7647.0	7484.970297029703	162.02970297029697
9.088681	7713.0	7487.257425742574	225.74257425742599
9.109113	7707.0	7489.554455445545	217.4455445544554
9.129544	7712.0	7491.9009900990095	220.0990099009905
9.149976	7737.0	7494.277227722772	242.7227722772277
9.170407	7764.0	7496.6732673267325	267.32673267326754
9.190839	7686.0	7499.059405940594	186.94059405940607
9.21127	7672.0	7501.465346534654	170.5346534653463
9.231702	7734.0	7503.851485148515	230.14851485148483
9.252133	7713.0	7506.207920792079	206.79207920792123
9.272565	7758.0	7508.574257425743	249.42574257425713
9.292996	7770.0	7510.960396039604	259.03960396039565
9.313428	7753.0	7513.3861386138615	239.61386138613852
9.333859	7760.0	7515.861386138614	244.13861386138615
9.354291	7739.0	7518.336633663366	220.66336633663377
9.374722	7771.0	7520.80198019802	250.19801980198008
9.395154	7772.0	7523.336633663366	248.66336633663377
9.415585	7733.0	7525.851485148515	207.14851485148483
9.436016	7760.0	7528.415841584158	231.58415841584156
9.456448	7751.0	7531.029702970297	219.97029702970303
9.476879	7770.0	7533.6435643564355	236.3564356435645
9.497311	7771.0	7536.257425742574	234.74257425742599
9.517742	7784.0	7538.861386138614	245.13861386138615
9.538174	7810.0	7541.495049504951	268.50495049504934
9.558605	7795.0	7544.247524752475	250.75247524752467
9.579037	7785.0	7546.990099009901	238.00990099009869
9.599468	7846.0	7549.742574257426	296.257425742574
9.6199	7802.0	7552.514851485149	249.48514851485106
9.640331	7826.0	7555.267326732674	270.7326732673264
9.660763	7817.0	7558.069306930693	258.9306930693074
9.681194	7787.0	7560.8712871287125	226.12871287128746
9.701626	7762.0	7563.683168316832	198.31683168316795
9.722057	7806.0	7566.455445544554	239.5445544554459
9.742489	7811.0	7569.237623762377	241.76237623762336
9.76292	7764.0	7572.019801980198	191.98019801980172
9.783352	7865.0	7574.930693069307	290.0693069306926
9.803783	7909.0	7577.831683168317	331.1683168316831
9.824215	7832.0	7580.762376237623	251.23762376237664
9.844646	7856.0	7583.712871287129	272.287128712871
9.865078	7843.0	7586.742574257426	256.257425742574
9.885509	7926.0	7589.762376237623	336.23762376237664
9.905941	7863.0	7592.742574257426	270.257425742574
9.926372	7924.0	7595.742574257426	328.257425742574
9.946804	7879.0	7598.732673267326	280.2673267326736
9.967235	7915.0	7601.722772277228	313.2772277227723
9.987666	7891.0	7604.633663366337	286.3663366336632
10.008098	7930.0	7607.564356435643	322.4356435643567
10.028529	7892.0	7610.495049504951	281.50495049504934
10.048961	7890.0	7613.3564356435645	276.6435643564355
10.069392	7880.0	7616.257425742574	263.742574257426
10.089824	7904.0	7619.158415841584	284.84158415841557
10.110255	7873.0	7622.069306930693	250.93069306930738
10.130687	7980.0	7624.960396039604	355.03960396039565
10.151118	7916.0	7627.861386138614	288.13861386138615
10.17155	7891.0	7630.8712871287125	260.12871287128746
10.191981	7836.0	7633.792079207921	202.20792079207877
10.212413	7856.0	7636.6732673267325	219.32673267326754
10.232844	7914.0	7639.6138613861385	274.3861386138615
10.253276	7907.0	7642.623762376237	264.3762376237628
10.273707	7952.0	7645.663366336634	306.33663366336623
10.294139	7849.0	7648.712871287129	200.28712871287098
10.31457	7924.0	7651.772277227723	272.22772277227705
10.335002	7880.0	7654.8712871287125	225.12871287128746
10.355433	7964.0	7658.029702970297	305.97029702970303
10.375865	7878.0	7661.178217821782	216.8217821782182
10.396296	7878.0	7664.376237623763	213.6237623762372
10.416728	7824.0	7667.455445544554	156.5445544554459
10.437159	7886.0	7670.574257425743	215.42574257425713
10.457591	7890.0	7673.722772277228	216.2772277227723
10.478022	7898.0	7676.891089108911	221.10891089108918
10.498453	7904.0	7680.118811881188	223.88118811881213
10.518885	7867.0	7683.336633663366	183.66336633663377
10.539316	7880.0	7686.6138613861385	193.38613861386148
10.559748	7913.0	7689.881188118812	223.11881188118787
10.580179	7898.0	7693.0990099009905	204.9009900990095
10.600611	7958.0	7696.316831683168	261.68316831683205
10.621042	7889.0	7699.514851485149	189.48514851485106
10.641474	7922.0	7702.742574257426	219.25742574257401
10.661905	7871.0	7705.960396039604	165.03960396039565
10.682337	7864.0	7709.19801980198	154.80198019801992
10.702768	7914.0	7712.465346534654	201.5346534653463
10.7232	7882.0	7715.722772277228	166.2772277227723
10.743631	7887.0	7718.990099009901	168.00990099009869
10.764063	7921.0	7722.257425742574	198.74257425742599
10.784494	7932.0	7725.524752475248	206.47524752475238
10.804926	7865.0	7728.762376237623	136.23762376237664
10.825357	7923.0	7731.960396039604	191.03960396039565
10.845789	7942.0	7735.138613861386	206.86138613861385
10.86622	7935.0	7738.3267326732675	196.67326732673246
10.886652	7886.0	7741.504950495049	144.49504950495066
10.907083	7923.0	7744.693069306931	178.30693069306926
10.927515	7871.0	7747.881188118812	123.11881188118787
10.947946	7995.0	7750.782178217822	244.21782178217836
10.968378	7938.0	7753.6138613861385	184.38613861386148
10.988809	8061.0	7756.435643564357	304.5643564356433
11.009241	7975.0	7759.247524752475	215.75247524752467
11.029672	7970.0	7762.049504950495	207.95049504950475
11.050103	7903.0	7764.851485148515	138.14851485148483
11.070535	7994.0	7767.6435643564355	226.3564356435645
11.090966	7939.0	7770.376237623763	168.6237623762372
11.111398	8013.0	7773.108910891089	239.89108910891082
11.131829	7994.0	7775.821782178218	218.1782178217818
11.152261	8032.0	7778.60396039604	253.39603960396016
11.172692	7985.0	7781.376237623763	203.6237623762372
11.193124	8015.0	7784.0990099009905	230.9009900990095
11.213555	7985.0	7786.782178217822	198.21782178217836
11.233987	8013.0	7789.495049504951	223.50495049504934
11.254418	7985.0	7792.217821782178	192.78217821782164
11.27485	8028.0	7794.910891089109	233.0891089108909
11.295281	8034.0	7797.60396039604	236.39603960396016
11.315713	8035.0	7800.287128712871	234.71287128712902
11.336144	8029.0	7803.0	226.0
11.356576	8034.0	7805.683168316832	228.31683168316795
11.377007	8067.0	7808.3267326732675	258.67326732673246
11.397439	7986.0	7810.910891089109	175.0891089108909
11.41787	8026.0	7813.534653465346	212.4653465346537
11.438302	8034.0	7816.138613861386	217.86138613861385
11.458733	8056.0	7818.6435643564355	237.3564356435645
11.479165	8063.0	7821.1287128712875	241.87128712871254
11.499596	7932.0	7823.6138613861385	108.38613861386148
11.520028	7998.0	7826.069306930693	171.93069306930738
11.540459	8024.0	7828.504950495049	195.49504950495066
11.56089	7985.0	7830.970297029703	154.02970297029697
11.581322	8054.0	7833.445544554455	220.5544554455446
11.601753	8054.0	7835.9009900990095	218.0990099009905
11.622185	8046.0	7838.227722772277	207.77227722772295
11.642616	8029.0	7840.554455445545	188.4455445544554
11.663048	8060.0	7842.881188118812	217.11881188118787
11.683479	8096.0	7845.207920792079	250.79207920792123
11.703911	8073.0	7847.534653465346	225.4653465346537
11.724342	8075.0	7849.881188118812	225.11881188118787
11.744774	8106.0	7852.257425742574	253.74257425742599
11.765205	8002.0	7854.653465346535	147.34653465346491
11.785637	7952.0	7857.069306930693	94.93069306930738
11.806068	7980.0	7859.485148514851	120.51485148514894
11.8265	7969.0	7861.930693069307	107.06930693069262
11.846931	7991.0	7864.267326732674	126.73267326732639
11.867363	7982.0	7866.60396039604	115.39603960396016
11.887794	8012.0	7868.910891089109	143.0891089108909
11.908226	7957.0	7871.207920792079	85.79207920792123
11.928657	7983.0	7873.435643564357	109.56435643564328
11.949089	7994.0	7875.663366336634	118.33663366336623
11.96952	7989.0	7877.881188118812	111.11881188118787
11.989952	7942.0	7880.079207920792	61.920792079207786
12.010383	7929.0	7882.267326732674	46.73267326732639
12.030815	7988.0	7884.435643564357	103.56435643564328
12.051246	8015.0	7886.6138613861385	128.38613861386148
12.071678	8048.0	7888.792079207921	159.20792079207877
12.092109	7979.0	7890.960396039604	88.03960396039565
12.11254	7966.0	7893.1287128712875	72.87128712871254
12.132972	7963.0	7895.237623762377	67.76237623762336
12.153403	7971.0	7897.346534653465	73.65346534653509
12.173835	8000.0	7899.445544554455	100.55445544554459
12.194266	7994.0	7901.544554455446	92.4554455445541
12.214698	8084.0	7903.633663366337	180.3663366336632
12.235129	7992.0	7905.60396039604	86.39603960396016
12.255561	7939.0	7907.564356435643	31.435643564356724
12.275992	8014.0	7909.504950495049	104.49504950495066
12.296424	7949.0	7911.366336633663	37.633663366336805
12.316855	7991.0	7913.158415841584	77.84158415841557
12.337287	7992.0	7914.910891089109	77.0891089108909
12.357718	7985.0	7916.623762376237	68.37623762376279
12.37815	8073.0	7918.3267326732675	154.67326732673246
12.398581	8032.0	7919.970297029703	112.02970297029697
12.419013	7940.0	7921.544554455446	18.455445544554095
12.439444	7955.0	7923.0990099009905	31.900990099009505
12.459876	8027.0	7924.59405940594	102.40594059405976
12.480307	7996.0	7926.049504950495	69.95049504950475
12.500739	7986.0	7927.435643564357	58.564356435643276
12.52117	8011.0	7928.792079207921	82.20792079207877
12.541602	8030.0	7930.138613861386	99.86138613861385
12.562033	7983.0	7931.415841584158	51.58415841584156
12.582465	7970.0	7932.693069306931	37.30693069306926
12.602896	8014.0	7933.9009900990095	80.0990099009905
12.623328	7993.0	7935.0990099009905	57.900990099009505
12.643759	8052.0	7936.287128712871	115.71287128712902
12.66419	8058.0	7937.475247524752	120.52475247524762
12.684622	8015.0	7938.6435643564355	76.35643564356451
12.705053	8030.0	7939.772277227723	90.22772277227705
12.725485	8082.0	7940.9009900990095	141.0990099009905
12.745916	8038.0	7942.009900990099	95.99009900990131
12.766348	8014.0	7943.069306930693	70.93069306930738
12.786779	8031.0	7944.1287128712875	86.87128712871254
12.807211	7972.0	7945.178217821782	26.8217821782182
12.827642	8047.0	7946.227722772277	100.77227722772295
12.848074	8037.0	7947.297029702971	89.70297029702942
12.868505	8069.0	7948.376237623763	120.62376237623721
12.888937	8043.0	7949.435643564357	93.56435643564328
12.909368	7972.0	7950.514851485149	21.485148514851062
12.9298	8034.0	7951.554455445545	82.44554455445541
12.950231	8039.0	7952.60396039604	86.39603960396016
12.970663	8061.0	7953.6435643564355	107.35643564356451
12.991094	8025.0	7954.683168316832	70.31683168316795
13.011526	8072.0	7955.712871287129	116.28712871287098
13.031957	8069.0	7956.752475247525	112.24752475247533
13.052389	8080.0	7957.80198019802	122.19801980198008
13.07282	8131.0	7958.891089108911	172.10891089108918
13.093252	8081.0	7959.980198019802	121.01980198019828
13.113683	8038.0	7961.069306930693	76.93069306930738
13.134115	8112.0	7962.267326732674	149.7326732673264
13.154546	8069.0	7963.495049504951	105.50495049504934
13.174977	8173.0	7964.712871287129	208.28712871287098
13.195409	8078.0	7965.930693069307	112.06930693069262
13.21584	8083.0	7967.089108910891	115.9108910891091
13.236272	8092.0	7968.346534653465	123.65346534653509
13.256703	8106.0	7969.60396039604	136.39603960396016
13.277135	8095.0	7970.881188118812	124.11881188118787
13.297566	8061.0	7972.138613861386	88.86138613861385
13.317998	8128.0	7973.3861386138615	154.61386138613852
13.338429	8127.0	7974.6435643564355	152.3564356435645
13.358861	8087.0	7975.910891089109	111.0891089108909
13.379292	8074.0	7977.19801980198	96.80198019801992
13.399724	8136.0	7978.425742574257	157.57425742574287
13.420155	8127.0	7979.653465346535	147.34653465346491
13.440587	8216.0	7980.881188118812	235.11881188118787
13.461018	8050.0	7982.108910891089	67.89108910891082
13.48145	8138.0	7983.277227722772	154.7227722772277
13.501881	8110.0	7984.475247524752	125.52475247524762
13.522313	8140.0	7985.702970297029	154.29702970297058
13.542744	8115.0	7986.960396039604	128.03960396039565
13.563176	8092.0	7988.178217821782	103.8217821782182
13.583607	8139.0	7989.425742574257	149.57425742574287
13.604039	8115.0	7990.702970297029	124.29702970297058
13.62447	8143.0	7991.950495049505	151.04950495049525
13.644902	8155.0	7993.247524752475	161.75247524752467
13.665333	8165.0	7994.534653465346	170.4653465346537
13.685765	8189.0	7995.821782178218	193.1782178217818
13.706196	8154.0	7997.138613861386	156.86138613861385
13.726627	8134.0	7998.465346534654	135.5346534653463
13.747059	8116.0	7999.811881188119	116.1881188118814
13.76749	8195.0	8001.158415841584	193.84158415841557
13.787922	8159.0	8002.455445544554	156.5445544554459
13.808353	8140.0	8003.732673267326	136.2673267326736
13.828785	8176.0	8005.0	171.0
13.849216	8239.0	8006.287128712871	232.71287128712902
13.869648	8131.0	8007.564356435643	123.43564356435672
13.890079	8240.0	8008.811881188119	231.1881188118814
13.910511	8181.0	8010.059405940594	170.94059405940607
13.930942	8175.0	8011.40594059406	163.59405940594024
13.951374	8191.0	8012.792079207921	178.20792079207877
13.971805	8287.0	8014.188118811881	272.8118811881186
13.992237	8237.0	8015.60396039604	221.39603960396016
14.012668	8262.0	8017.019801980198	244.98019801980172
14.0331	8303.0	8018.415841584158	284.58415841584156
14.053531	8188.0	8019.920792079208	168.07920792079221
14.073963	8294.0	8021.3861386138615	272.6138613861385
14.094394	8264.0	8022.861386138614	241.13861386138615
14.114826	8314.0	8024.3267326732675	289.67326732673246
14.135257	8304.0	8025.80198019802	278.1980198019801
14.155689	8232.0	8027.297029702971	204.70297029702942
14.17612	8308.0	8028.811881188119	279.1881188118814
14.196552	8349.0	8030.346534653465	318.6534653465351
14.216983	8338.0	8031.881188118812	306.11881188118787
14.237414	8313.0	8033.425742574257	279.57425742574287
14.257846	8307.0	8034.980198019802	272.0198019801983
14.278277	8303.0	8036.534653465346	266.4653465346537
14.298709	8350.0	8038.118811881188	311.88118811881213
14.31914	8329.0	8039.811881188119	289.1881188118814
14.339572	8395.0	8041.514851485149	353.48514851485106
14.360003	8374.0	8043.257425742574	330.742574257426
14.380435	8501.0	8045.059405940594	455.94059405940607
14.400866	8426.0	8046.960396039604	379.03960396039565
14.421298	8330.0	8048.8712871287125	281.12871287128746
14.441729	8434.0	8050.831683168317	383.1683168316831
14.462161	8455.0	8052.861386138614	402.13861386138615
14.482592	8515.0	8054.891089108911	460.1089108910892
14.503024	8562.0	8056.930693069307	505.0693069306926
14.523455	8500.0	8058.990099009901	441.0099009900987
14.543887	8519.0	8061.089108910891	457.9108910891091
14.564318	8560.0	8063.554455445545	496.4455445544554
14.58475	8541.0	8066.069306930693	474.9306930693074
14.605181	8656.0	8068.584158415842	587.4158415841584
14.625613	8631.0	8071.108910891089	559.8910891089108
14.646044	8684.0	8073.851485148515	610.1485148514848
14.666476	8646.0	8076.6138613861385	569.3861386138615
14.686907	8630.0	8079.60396039604	550.3960396039602
14.707339	8813.0	8082.663366336634	730.3366336633662
14.72777	8814.0	8085.811881188119	728.1881188118814
14.748202	8775.0	8088.960396039604	686.0396039603957
14.768633	8764.0	8092.118811881188	671.8811881188121
14.789064	8875.0	8095.306930693069	779.6930693069307
14.809496	8838.0	8098.504950495049	739.4950495049507
14.829927	8885.0	8101.752475247525	783.2475247524753
14.850359	8910.0	8105.009900990099	804.9900990099013
14.87079	8945.0	8108.415841584158	836.5841584158416
14.891222	8915.0	8111.821782178218	803.1782178217818
14.911653	8993.0	8115.287128712871	877.712871287129
14.932085	9013.0	8118.851485148515	894.1485148514848
14.952516	8986.0	8122.425742574257	863.5742574257429
14.972948	9077.0	8126.217821782178	950.7821782178216
14.993379	8958.0	8130.217821782178	827.7821782178216
15.013811	9039.0	8134.514851485149	904.4851485148511
15.034242	9073.0	8138.891089108911	934.1089108910892
15.054674	9078.0	8143.475247524752	934.5247524752476
15.075105	9040.0	8148.346534653465	891.6534653465351
15.095537	9062.0	8153.3564356435645	908.6435643564355
15.115968	9123.0	8158.3564356435645	964.6435643564355
15.1364	9115.0	8163.455445544554	951.5445544554459
15.156831	9072.0	8168.59405940594	903.4059405940598
15.177263	9146.0	8173.782178217822	972.2178217821784
15.197694	9126.0	8179.029702970297	946.970297029703
15.218126	9069.0	8184.336633663366	884.6633663366338
15.238557	9083.0	8189.742574257426	893.257425742574
15.258989	8992.0	8195.148514851486	796.8514851485143
15.27942	9088.0	8200.564356435643	887.4356435643567
15.299852	9032.0	8205.881188118812	826.1188118811879
15.320283	9025.0	8211.20792079208	813.7920792079203
15.340714	8986.0	8216.524752475247	769.4752475247533
15.361146	8931.0	8221.841584158416	709.1584158415844
15.381577	8977.0	8227.29702970297	749.7029702970303
15.402009	8922.0	8232.79207920792	689.2079207920797
15.42244	8870.0	8238.336633663366	631.6633663366338
15.442872	8821.0	8243.940594059406	577.0594059405939
15.463303	8946.0	8249.544554455446	696.4554455445541
15.483735	8802.0	8255.247524752474	546.7524752475256
15.504166	8812.0	8260.940594059406	551.0594059405939
15.524598	8751.0	8266.673267326732	484.32673267326754
15.545029	8801.0	8272.405940594059	528.5940594059412
15.565461	8789.0	8278.20792079208	510.7920792079203
15.585892	8796.0	8283.970297029702	512.0297029702979
15.606324	8747.0	8289.712871287129	457.287128712871
15.626755	8668.0	8295.445544554455	372.5544554455446
15.647187	8677.0	8301.118811881188	375.88118811881213
15.667618	8663.0	8306.762376237624	356.23762376237573
15.68805	8712.0	8312.405940594059	399.59405940594115
15.708481	8648.0	8317.970297029702	330.0297029702979
15.728913	8644.0	8323.564356435643	320.4356435643567
15.749344	8662.0	8329.158415841584	332.84158415841557
15.769776	8564.0	8334.722772277228	229.2772277227723
15.790207	8613.0	8340.267326732674	272.7326732673264
15.810639	8613.0	8345.772277227723	267.22772277227705
15.83107	8655.0	8351.277227722772	303.7227722772277
15.851501	8485.0	8356.762376237624	128.23762376237573
15.871933	8563.0	8362.237623762376	200.76237623762427
15.892364	8586.0	8367.69306930693	218.30693069307017
15.912796	8581.0	8373.079207920791	207.9207920792087
15.933227	8617.0	8378.415841584158	238.58415841584247
15.953659	8567.0	8383.752475247526	183.24752475247442
15.97409	8560.0	8389.059405940594	170.94059405940607
15.994522	8562.0	8394.257425742575	167.74257425742508
16.014953	8603.0	8399.415841584158	203.58415841584247
16.035385	8524.0	8404.534653465347	119.46534653465278
16.055816	8600.0	8409.623762376237	190.3762376237628
16.076248	8629.0	8414.712871287129	214.28712871287098
16.096679	8631.0	8419.782178217822	211.21782178217836
16.117111	8550.0	8424.643564356436	125.3564356435636
16.137542	8618.0	8429.49504950495	188.50495049504934
16.157974	8629.0	8434.336633663366	194.66336633663377
16.178405	8634.0	8439.138613861385	194.86138613861476
16.198837	8592.0	8443.910891089108	148.0891089108918
16.219268	8673.0	8448.653465346535	224.34653465346491
16.2397	8692.0	8453.356435643564	238.6435643564364
16.260131	8685.0	8458.029702970298	226.97029702970212
16.280563	8712.0	8462.683168316831	249.31683168316886
16.300994	8663.0	8467.316831683169	195.68316831683114
16.321426	8690.0	8471.90099009901	218.0990099009905
16.341857	8778.0	8476.455445544554	301.5445544554459
16.362289	8825.0	8480.960396039603	344.03960396039656
16.38272	8780.0	8485.29702970297	294.70297029703033
16.403151	8717.0	8489.584158415842	227.41584158415753
16.423583	8861.0	8493.81188118812	367.1881188118805
16.444014	8853.0	8497.960396039603	355.03960396039656
16.464446	8827.0	8501.980198019803	325.01980198019737
16.484877	8761.0	8505.960396039603	255.03960396039656
16.505309	8903.0	8509.89108910891	393.1089108910892
16.52574	8969.0	8513.752475247526	455.2475247524744
16.546172	8973.0	8517.613861386139	455.3861386138615
16.566603	9112.0	8521.465346534653	590.5346534653472
16.587035	9086.0	8525.257425742575	560.7425742574251
16.607466	9031.0	8528.980198019803	502.01980198019737
16.627898	9098.0	8532.336633663366	565.6633663366338
16.648329	9119.0	8535.643564356436	583.3564356435636
16.668761	9061.0	8538.930693069307	522.0693069306926
16.689192	9144.0	8542.168316831683	601.8316831683169
16.709624	9210.0	8545.18811881188	664.8118811881195
16.730055	9173.0	8548.168316831683	624.8316831683169
16.750487	9233.0	8550.920792079209	682.0792079207913
16.770918	9243.0	8553.60396039604	689.3960396039602
16.79135	9270.0	8556.198019801981	713.801980198019
16.811781	9212.0	8558.79207920792	653.2079207920797
16.832213	9293.0	8561.376237623763	731.6237623762372
16.852644	9327.0	8563.930693069307	763.0693069306926
16.873076	9277.0	8566.475247524753	710.5247524752467
16.893507	9265.0	8568.970297029702	696.0297029702979
16.913938	9294.0	8571.455445544554	722.5445544554459
16.93437	9360.0	8573.79207920792	786.2079207920797
16.954801	9362.0	8576.118811881188	785.8811881188121
16.975233	9240.0	8578.356435643564	661.6435643564364
16.995664	9451.0	8580.465346534653	870.5346534653472
17.016096	9349.0	8582.584158415842	766.4158415841575
17.036527	9417.0	8584.475247524753	832.5247524752467
17.056959	9446.0	8586.158415841584	859.8415841584156
17.07739	9422.0	8587.534653465347	834.4653465346528
17.097822	9419.0	8588.831683168317	830.1683168316831
17.118253	9534.0	8589.910891089108	944.0891089108918
17.138685	9407.0	8590.673267326732	816.3267326732675
17.159116	9293.0	8591.287128712871	701.712871287129
17.179548	9487.0	8591.871287128713	895.1287128712866
17.199979	9367.0	8592.257425742575	774.7425742574251
17.220411	9503.0	8592.60396039604	910.3960396039602
17.240842	9441.0	8592.871287128713	848.1287128712866
17.261274	9461.0	8592.970297029702	868.0297029702979
17.281705	9359.0	8592.970297029702	766.0297029702979
17.302137	9378.0	8592.871287128713	785.1287128712866
17.322568	9434.0	8592.752475247526	841.2475247524744
17.343	9307.0	8592.613861386139	714.3861386138615
17.363431	9363.0	8592.475247524753	770.5247524752467
17.383863	9324.0	8592.326732673268	731.6732673267325
17.404294	9354.0	8592.148514851486	761.8514851485143
17.424726	9338.0	8591.90099009901	746.0990099009905
17.445157	9388.0	8591.50495049505	796.4950495049507
17.465588	9300.0	8591.039603960397	708.9603960396034
17.48602	9245.0	8590.485148514852	654.514851485148
17.506451	9355.0	8589.851485148514	765.1485148514857
17.526883	9361.0	8589.138613861385	771.8613861386148
17.547314	9351.0	8588.30693069307	762.6930693069298
17.567746	9355.0	8587.455445544554	767.5445544554459
17.588177	9289.0	8586.534653465347	702.4653465346528
17.608609	9352.0	8585.594059405941	766.4059405940588
17.62904	9330.0	8584.514851485148	745.485148514852
17.649472	9334.0	8583.425742574258	750.574257425742
17.669903	9358.0	8582.267326732674	775.7326732673264
17.690335	9350.0	8581.079207920791	768.9207920792087
17.710766	9384.0	8579.89108910891	804.1089108910892
17.731198	9309.0	8578.69306930693	730.3069306930702
17.751629	9276.0	8577.49504950495	698.5049504950493
17.772061	9381.0	8576.227722772277	804.772277227723
17.792492	9391.0	8574.90099009901	816.0990099009905
17.812924	9529.0	8573.574257425742	955.425742574258
17.833355	9389.0	8572.237623762376	816.7623762376243
17.853787	9511.0	8570.801980198019	940.198019801981
17.874218	9449.0	8569.366336633664	879.6336633663359
17.89465	9454.0	8567.920792079209	886.0792079207913
17.915081	9515.0	8566.455445544554	948.5445544554459
17.935513	9472.0	8564.990099009901	907.0099009900987
17.955944	9488.0	8563.524752475247	924.4752475247533
17.976375	9438.0	8562.089108910892	875.9108910891082
17.996807	9533.0	8560.653465346535	972.3465346534649
18.017238	9508.0	8559.198019801981	948.801980198019
18.03767	9420.0	8557.742574257425	862.2574257425749
18.058101	9526.0	8556.287128712871	969.712871287129
18.078533	9527.0	8554.821782178218	972.1782178217818
18.098964	9493.0	8553.356435643564	939.6435643564364
18.119396	9469.0	8551.881188118812	917.1188118811879
18.139827	9438.0	8550.405940594059	887.5940594059412
18.160259	9388.0	8548.910891089108	839.0891089108918
18.18069	9476.0	8547.485148514852	928.514851485148
18.201122	9383.0	8546.069306930693	836.9306930693074
18.221553	9403.0	8544.653465346535	858.3465346534649
18.241985	9336.0	8543.277227722772	792.7227722772277
18.262416	9346.0	8541.81188118812	804.1881188118805
18.282848	9347.0	8540.336633663366	806.6633663366338
18.303279	9273.0	8538.871287128713	734.1287128712866
18.323711	9272.0	8537.415841584158	734.5841584158425
18.344142	9243.0	8535.980198019803	707.0198019801974
18.364574	9172.0	8534.514851485148	637.485148514852
18.385005	9190.0	8533.089108910892	656.9108910891082
18.405437	9231.0	8531.69306930693	699.3069306930702
18.425868	9066.0	8530.316831683169	535.6831683168311
18.4463	9088.0	8529.0	559.0
18.466731	9074.0	8527.722772277228	546.2772277227723
18.487163	9063.0	8526.465346534653	536.5346534653472
18.507594	9040.0	8525.227722772277	514.772277227723
18.528025	9067.0	8524.009900990099	542.9900990099013
18.548457	8981.0	8522.81188118812	458.1881188118805
18.568888	8986.0	8521.613861386139	464.3861386138615
18.58932	9055.0	8520.415841584158	534.5841584158425
18.609751	8868.0	8519.20792079208	348.7920792079203
18.630183	8940.0	8518.0	422.0
18.650614	8889.0	8516.831683168317	372.1683168316831
18.671046	8834.0	8515.69306930693	318.30693069307017
18.691477	8858.0	8514.534653465347	343.4653465346528
18.711909	8941.0	8513.376237623763	427.6237623762372
18.73234	8832.0	8512.217821782178	319.78217821782164
18.752772	8766.0	8511.09900990099	254.9009900990095
18.773203	8758.0	8509.980198019803	248.01980198019737
18.793635	8781.0	8508.881188118812	272.11881188118787
18.814066	8744.0	8507.782178217822	236.21782178217836
18.834498	8837.0	8506.683168316831	330.31683168316886
18.854929	8825.0	8505.584158415842	319.41584158415753
18.875361	8807.0	8504.485148514852	302.51485148514803
18.895792	8730.0	8503.386138613861	226.61386138613852
18.916224	8735.0	8502.287128712871	232.71287128712902
18.936655	8729.0	8501.18811881188	227.81188118811951
18.957087	8687.0	8500.089108910892	186.9108910891082
18.977518	8610.0	8498.990099009901	111.00990099009869
18.99795	8696.0	8497.89108910891	198.10891089108918
19.018381	8636.0	8496.79207920792	139.20792079207968
19.038813	8677.0	8495.70297029703	181.29702970296967
19.059244	8646.0	8494.633663366336	151.3663366336641
19.079675	8661.0	8493.544554455446	167.4554455445541
19.100107	8628.0	8492.445544554455	135.5544554455446
19.120538	8645.0	8491.346534653465	153.65346534653509
19.14097	8565.0	8490.247524752474	74.75247524752558
19.161401	8611.0	8489.148514851486	121.85148514851426
19.181833	8607.0	8488.059405940594	118.94059405940607
19.202264	8578.0	8486.990099009901	91.00990099009869
19.222696	8642.0	8485.920792079209	156.0792079207913
19.243127	8584.0	8484.871287128713	99.12871287128655
19.263559	8616.0	8483.881188118812	132.11881188118787
19.28399	8598.0	8482.89108910891	115.10891089108918
19.304422	8608.0	8481.930693069307	126.06930693069262
19.324853	8546.0	8480.970297029702	65.02970297029788
19.345285	8571.0	8480.019801980197	90.98019801980263
19.365716	8489.0	8479.069306930693	9.930693069307381
19.386148	8562.0	8478.138613861385	83.86138613861476
19.406579	8548.0	8477.20792079208	70.79207920792032
19.427011	8500.0	8476.277227722772	23.722772277227705
19.447442	8527.0	8475.346534653465	51.653465346535086
19.467874	8588.0	8474.435643564357	113.56435643564328
19.488305	8574.0	8473.564356435643	100.43564356435672
19.508737	8531.0	8472.70297029703	58.29702970296967
19.529168	8550.0	8471.861386138615	78.13861386138524
19.5496	8477.0	8471.049504950495	5.950495049504752
19.570031	8629.0	8470.237623762376	158.76237623762427
19.590462	8628.0	8469.475247524753	158.52475247524671
19.610894	8654.0	8468.732673267326	185.2673267326736
19.631325	8652.0	8468.009900990099	183.99009900990131
19.651757	8548.0	8467.316831683169	80.68316831683114
19.672188	8488.0	8466.633663366336	21.366336633664105
19.69262	8618.0	8465.980198019803	152.01980198019737
19.713051	8601.0	8465.336633663366	135.66336633663377
19.733483	8605.0	8464.752475247526	140.24752475247442
19.753914	8565.0	8464.18811881188	100.81188118811951
19.774346	8626.0	8463.623762376237	162.3762376237628
19.794777	8554.0	8463.069306930693	90.93069306930738
19.815209	8536.0	8462.514851485148	73.48514851485197
19.83564	8590.0	8462.029702970298	127.97029702970212
19.856072	8620.0	8461.574257425742	158.42574257425804
19.876503	8590.0	8461.118811881188	128.88118811881213
19.896935	8639.0	8460.673267326732	178.32673267326754
19.917366	8529.0	8460.326732673268	68.67326732673246
19.937798	8574.0	8459.980198019803	114.01980198019737
19.958229	8523.0	8459.643564356436	63.3564356435636
19.978661	8564.0	8459.326732673268	104.67326732673246
19.999092	8601.0	8459.009900990099	141.99009900990131
20.019524	8615.0	8458.69306930693	156.30693069307017
20.039955	8542.0	8458.376237623763	83.62376237623721
20.060387	8548.0	8458.059405940594	89.94059405940607
20.080818	8599.0	8457.762376237624	141.23762376237573
20.10125	8566.0	8457.465346534653	108.53465346534722
20.121681	8586.0	8457.168316831683	128.83168316831689
20.142112	8536.0	8456.881188118812	79.11881188118787
20.162544	8742.0	8456.613861386139	285.3861386138615
20.182975	8560.0	8456.356435643564	103.6435643564364
20.203407	8486.0	8456.09900990099	29.900990099009505
20.223838	8551.0	8455.871287128713	95.12871287128655
20.24427	8486.0	8455.673267326732	30.326732673267543
20.264701	8551.0	8455.475247524753	95.52475247524671
20.285133	8597.0	8455.277227722772	141.7227722772277
20.305564	8520.0	8455.079207920791	64.9207920792087
20.325996	8524.0	8454.970297029702	69.02970297029788
20.346427	8541.0	8454.871287128713	86.12871287128655
20.366859	8603.0	8454.782178217822	148.21782178217836
20.38729	8459.0	8454.69306930693	4.306930693070171
20.407722	8484.0	8454.60396039604	29.396039603960162
20.428153	8486.0	8454.554455445545	31.44554455445541
20.448585	8557.0	8454.50495049505	102.49504950495066
20.469016	8539.0	8454.455445544554	84.5445544554459
20.489448	8519.0	8454.405940594059	64.59405940594115
20.509879	8452.0	8454.356435643564	-2.3564356435636
20.530311	8511.0	8454.30693069307	56.69306930692983
20.550742	8480.0	8454.257425742575	25.742574257425076
20.571174	8450.0	8454.20792079208	-4.207920792079676
20.591605	8503.0	8454.168316831683	48.831683168316886
20.612037	8499.0	8454.138613861385	44.86138613861476
20.632468	8452.0	8454.10891089109	-2.108910891089181
20.652899	8443.0	8454.079207920791	-11.079207920791305
20.673331	8465.0	8454.059405940594	10.940594059406067
20.693762	8513.0	8454.039603960397	58.96039603960344
20.714194	8510.0	8454.019801980197	55.98019801980263
20.734625	8449.0	8454.0	-5.0
20.755057	8375.0	8454.0	-79.0
20.775488	8555.0	8454.0	101.0
20.79592	8464.0	8454.0	10.0
20.816351	8540.0	8454.0	86.0
20.836783	8481.0	8454.0	27.0
20.857214	8483.0	8454.0	29.0
20.877646	8545.0	8454.0	91.0
20.898077	8386.0	8454.0	-68.0
20.918509	8446.0	8454.0	-8.0
20.93894	8529.0	8454.0	75.0
20.959372	8454.0	8454.0	0.0
20.979803	8425.0	8454.0	-29.0
21.000235	8578.0	8454.0	124.0
21.020666	8453.0	8454.0	-1.0
21.041098	8504.0	8454.0	50.0
21.061529	8474.0	8454.0	20.0
21.081961	8446.0	8454.0	-8.0
21.102392	8501.0	8454.0	47.0
21.122824	8497.0	8454.0	43.0
21.143255	8421.0	8454.0	-33.0
21.163687	8457.0	8454.0	3.0
21.184118	8441.0	8454.0	-13.0
21.204549	8551.0	8454.0	97.0
21.224981	8463.0	8454.0	9.0
21.245412	8406.0	8454.0	-48.0
21.265844	8530.0	8454.0	76.0
21.286275	8495.0	8454.0	41.0
21.306707	8474.0	8454.0	20.0
21.327138	8435.0	8454.0	-19.0
21.34757	8456.0	8454.0	2.0
21.368001	8458.0	8454.0	4.0
21.388433	8472.0	8454.0	18.0
21.408864	8485.0	8453.990099009901	31.009900990098686
21.429296	8404.0	8453.980198019803	-49.98019801980263
21.449727	8490.0	8453.970297029702	36.029702970297876
21.470159	8504.0	8453.960396039603	50.03960396039656
21.49059	8530.0	8453.950495049505	76.04950495049525
21.511022	8471.0	8453.940594059406	17.059405940593933
21.531453	8558.0	8453.920792079209	104.0792079207913
21.551885	8476.0	8453.910891089108	22.08910891089181
21.572316	8485.0	8453.89108910891	31.10891089108918
21.592748	8434.0	8453.871287128713	-19.871287128713448
21.613179	8421.0	8453.851485148514	-32.85148514851426
21.633611	8466.0	8453.831683168317	12.168316831683114
21.654042	8525.0	8453.782178217822	71.21782178217836
21.674474	8418.0	8453.70297029703	-35.70297029703033
21.694905	8489.0	8453.623762376237	35.37623762376279
21.715337	8524.0	8453.544554455446	70.4554455445541
21.735768	8500.0	8453.415841584158	46.58415841584247
21.756199	8417.0	8453.227722772277	-36.22772277227705
21.776631	8576.0	8453.029702970298	122.97029702970212
21.797062	8570.0	8452.841584158416	117.15841584158443
21.817494	8530.0	8452.643564356436	77.3564356435636
21.837925	8488.0	8452.356435643564	35.6435643564364
21.858357	8539.0	8452.059405940594	86.94059405940607
21.878788	8492.0	8451.762376237624	40.23762376237573
21.89922	8524.0	8451.445544554455	72.55445544554459
21.919651	8539.0	8451.118811881188	87.88118811881213
21.940083	8520.0	8450.79207920792	69.20792079207968
21.960514	8523.0	8450.465346534653	72.53465346534722
21.980946	8520.0	8450.118811881188	69.88118811881213
22.001377	8578.0	8449.762376237624	128.23762376237573
22.021809	8513.0	8449.39603960396	63.60396039603984
22.04224	8628.0	8449.0	179.0
22.062672	8621.0	8448.594059405941	172.40594059405885
22.083103	8658.0	8448.18811881188	209.81188118811951
22.103535	8584.0	8447.712871287129	136.28712871287098
22.123966	8654.0	8447.217821782178	206.78217821782164
22.144398	8662.0	8446.633663366336	215.3663366336641
22.164829	8520.0	8445.960396039603	74.03960396039656
22.185261	8597.0	8445.168316831683	151.83168316831689
22.205692	8641.0	8444.247524752474	196.75247524752558
22.226124	8679.0	8443.30693069307	235.69306930692983
22.246555	8694.0	8442.138613861385	251.86138613861476
22.266986	8689.0	8440.89108910891	248.10891089108918
22.287418	8702.0	8439.465346534653	262.5346534653472
22.307849	8651.0	8438.019801980197	212.98019801980263
22.328281	8764.0	8436.485148514852	327.51485148514803
22.348712	8631.0	8434.881188118812	196.11881188118787
22.369144	8810.0	8433.18811881188	376.8118811881195
22.389575	8734.0	8431.475247524753	302.5247524752467
22.410007	8761.0	8429.613861386139	331.3861386138615
22.430438	8688.0	8427.70297029703	260.29702970296967
22.45087	8770.0	8425.782178217822	344.21782178217836
22.471301	8805.0	8423.841584158416	381.15841584158443
22.491733	8731.0	8421.762376237624	309.23762376237573
22.512164	8804.0	8419.633663366336	384.3663366336641
22.532596	8846.0	8417.49504950495	428.50495049504934
22.553027	8839.0	8415.336633663366	423.66336633663377
22.573459	8843.0	8413.118811881188	429.88118811881213
22.59389	8909.0	8410.871287128713	498.12871287128655
22.614322	8954.0	8408.534653465347	545.4653465346528
22.634753	8909.0	8406.178217821782	502.8217821782182
22.655185	9061.0	8403.821782178218	657.1782178217818
22.675616	8953.0	8401.435643564357	551.5643564356433
22.696048	9031.0	8398.930693069307	632.0693069306926
22.716479	9020.0	8396.366336633664	623.6336633663359
22.736911	9062.0	8393.772277227723	668.227722772277
22.757342	9012.0	8391.178217821782	620.8217821782182
22.777774	9022.0	8388.574257425742	633.425742574258
22.798205	9087.0	8385.910891089108	701.0891089108918
22.818636	9024.0	8383.178217821782	640.8217821782182
22.839068	9092.0	8380.445544554455	711.5544554455446
22.859499	9162.0	8377.70297029703	784.2970297029697
22.879931	9126.0	8374.920792079209	751.0792079207913
22.900362	9157.0	8372.138613861385	784.8613861386148
22.920794	9133.0	8369.356435643564	763.6435643564364
22.941225	9285.0	8366.455445544554	918.5445544554459
22.961657	9113.0	8363.554455445545	749.4455445544554
22.982088	9086.0	8360.653465346535	725.3465346534649
23.00252	9151.0	8357.752475247526	793.2475247524744
23.022951	9102.0	8354.851485148514	747.1485148514857
23.043383	9175.0	8351.89108910891	823.1089108910892
23.063814	9137.0	8348.930693069307	788.0693069306926
23.084246	9232.0	8345.950495049505	886.0495049504952
23.104677	9138.0	8342.950495049505	795.0495049504952
23.125109	9144.0	8339.940594059406	804.0594059405939
23.14554	9152.0	8336.930693069307	815.0693069306926
23.165972	9193.0	8333.851485148514	859.1485148514857
23.186403	9167.0	8330.742574257425	836.2574257425749
23.206835	9014.0	8327.623762376237	686.3762376237628
23.227266	9081.0	8324.50495049505	756.4950495049507
23.247698	9082.0	8321.386138613861	760.6138613861385
23.268129	8975.0	8318.267326732674	656.7326732673264
23.288561	9189.0	8315.128712871287	873.8712871287134
23.308992	9061.0	8311.990099009901	749.0099009900987
23.329423	9099.0	8308.851485148514	790.1485148514857
23.349855	9075.0	8305.673267326732	769.3267326732675
23.370286	9076.0	8302.49504950495	773.5049504950493
23.390718	9032.0	8299.316831683169	732.6831683168311
23.411149	8997.0	8296.138613861385	700.8613861386148
23.431581	8970.0	8292.960396039603	677.0396039603966
23.452012	8984.0	8289.782178217822	694.2178217821784
23.472444	8910.0	8286.613861386139	623.3861386138615
23.492875	8894.0	8283.405940594059	610.5940594059412
23.513307	8995.0	8280.18811881188	714.8118811881195
23.533738	8968.0	8276.970297029702	691.0297029702979
23.55417	8904.0	8273.732673267326	630.2673267326736
23.574601	8986.0	8270.475247524753	715.5247524752467
23.595033	8842.0	8267.20792079208	574.7920792079203
23.615464	8859.0	8263.920792079209	595.0792079207913
23.635896	8947.0	8260.633663366336	686.3663366336641
23.656327	8909.0	8257.30693069307	651.6930693069298
23.676759	8814.0	8253.970297029702	560.0297029702979
23.69719	8888.0	8250.623762376237	637.3762376237628
23.717622	8804.0	8247.287128712871	556.712871287129
23.738053	8861.0	8243.960396039603	617.0396039603966
23.758485	8814.0	8240.594059405941	573.4059405940588
23.778916	8786.0	8237.18811881188	548.8118811881195
23.799348	8781.0	8233.831683168317	547.1683168316831
23.819779	8804.0	8230.50495049505	573.4950495049507
23.840211	8735.0	8227.158415841584	507.84158415841557
23.860642	8702.0	8223.782178217822	478.21782178217836
23.881073	8766.0	8220.366336633664	545.6336633663359
23.901505	8722.0	8217.029702970298	504.9702970297021
23.921936	8680.0	8213.69306930693	466.30693069307017
23.942368	8645.0	8210.356435643564	434.6435643564364
23.962799	8701.0	8207.009900990099	493.9900990099013
23.983231	8732.0	8203.663366336634	528.3366336633662
24.003662	8680.0	8200.287128712871	479.712871287129
24.024094	8663.0	8196.910891089108	466.0891089108918
24.044525	8679.0	8193.514851485148	485.48514851485197
24.064957	8664.0	8190.108910891089	473.8910891089108
24.085388	8625.0	8186.633663366337	438.3663366336632
24.10582	8594.0	8183.188118811881	410.8118811881186
24.126251	8630.0	8179.732673267326	450.2673267326736
24.146683	8630.0	8176.237623762377	453.76237623762336
24.167114	8598.0	8172.742574257426	425.257425742574
24.187546	8649.0	8169.237623762377	479.76237623762336
24.207977	8733.0	8165.821782178218	567.1782178217818
24.228409	8605.0	8162.485148514851	442.51485148514894
24.24884	8581.0	8159.267326732674	421.7326732673264
24.269272	8583.0	8156.178217821782	426.8217821782182
24.289703	8602.0	8153.089108910891	448.9108910891091
24.310135	8587.0	8150.217821782178	436.78217821782164
24.330566	8521.0	8147.415841584158	373.58415841584156
24.350998	8542.0	8144.722772277228	397.2772277227723
24.371429	8531.0	8141.980198019802	389.0198019801983
24.391861	8547.0	8139.316831683168	407.68316831683205
24.412292	8482.0	8136.722772277228	345.2772277227723
24.432723	8470.0	8134.178217821782	335.8217821782182
24.453155	8568.0	8131.564356435643	436.4356435643567
24.473586	8452.0	8129.089108910891	322.9108910891091
24.494018	8480.0	8126.6435643564355	353.3564356435645
24.514449	8510.0	8124.158415841584	385.84158415841557
24.534881	8495.0	8121.633663366337	373.3663366336632
24.555312	8501.0	8119.237623762377	381.76237623762336
24.575744	8464.0	8116.752475247525	347.24752475247533
24.596175	8419.0	8114.207920792079	304.79207920792123
24.616607	8467.0	8111.6732673267325	355.32673267326754
24.637038	8422.0	8109.19801980198	312.8019801980199
24.65747	8462.0	8106.752475247525	355.24752475247533
24.677901	8424.0	8104.39603960396	319.60396039603984
24.698333	8424.0	8102.039603960396	321.96039603960435
24.718764	8361.0	8099.6435643564355	261.3564356435645
24.739196	8359.0	8097.247524752475	261.75247524752467
24.759627	8413.0	8094.940594059406	318.05940594059393
24.780059	8374.0	8092.6732673267325	281.32673267326754
24.80049	8386.0	8090.39603960396	295.60396039603984
24.820922	8413.0	8088.118811881188	324.88118811881213
24.841353	8414.0	8085.831683168317	328.1683168316831
24.861785	8466.0	8083.574257425743	382.42574257425713
24.882216	8308.0	8081.3861386138615	226.61386138613852
24.902648	8395.0	8079.178217821782	315.8217821782182
24.923079	8328.0	8076.980198019802	251.01980198019828
24.94351	8336.0	8074.821782178218	261.1782178217818
24.963942	8299.0	8072.653465346535	226.34653465346491
24.984373	8281.0	8070.485148514851	210.51485148514894
25.004805	8266.0	8068.415841584158	197.58415841584156
25.025236	8258.0	8066.346534653465	191.65346534653509
25.045668	8310.0	8064.267326732674	245.7326732673264
25.066099	8261.0	8062.188118811881	198.8118811881186
25.086531	8178.0	8060.108910891089	117.89108910891082
25.106962	8244.0	8058.089108910891	185.9108910891091
25.127394	8292.0	8056.009900990099	235.99009900990131
25.147825	8218.0	8053.950495049505	164.04950495049525
25.168257	8236.0	8051.910891089109	184.0891089108909
25.188688	8283.0	8049.881188118812	233.11881188118787
25.20912	8161.0	8047.851485148515	113.14851485148483
25.229551	8155.0	8045.891089108911	109.10891089108918
25.249983	8260.0	8043.960396039604	216.03960396039565
25.270414	8230.0	8042.039603960396	187.96039603960435
25.290846	8227.0	8040.118811881188	186.88118811881213
25.311277	8155.0	8038.19801980198	116.80198019801992
25.331709	8216.0	8036.257425742574	179.74257425742599
25.35214	8213.0	8034.316831683168	178.68316831683205
25.372572	8173.0	8032.376237623763	140.6237623762372
25.393003	8239.0	8030.425742574257	208.57425742574287
25.413435	8173.0	8028.514851485149	144.48514851485106
25.433866	8192.0	8026.60396039604	165.39603960396016
25.454298	8238.0	8024.693069306931	213.30693069306926
25.474729	8177.0	8022.782178217822	154.21782178217836
25.49516	8191.0	8020.8712871287125	170.12871287128746
25.515592	8094.0	8018.960396039604	75.03960396039565
25.536023	8201.0	8017.049504950495	183.95049504950475
25.556455	8216.0	8015.178217821782	200.8217821782182
25.576886	8088.0	8013.316831683168	74.68316831683205
25.597318	8185.0	8011.445544554455	173.5544554455446
25.617749	8133.0	8009.59405940594	123.40594059405976
25.638181	8192.0	8007.752475247525	184.24752475247533
25.658612	8122.0	8005.930693069307	116.06930693069262
25.679044	8143.0	8004.118811881188	138.88118811881213
25.699475	8110.0	8002.316831683168	107.68316831683205
25.719907	8195.0	8000.554455445545	194.4455445544554
25.740338	8161.0	7998.80198019802	162.19801980198008
25.76077	8139.0	7997.059405940594	141.94059405940607
25.781201	8076.0	7995.336633663366	80.66336633663377
25.801633	8153.0	7993.633663366337	159.3663366336632
25.822064	8133.0	7991.970297029703	141.02970297029697
25.842496	8150.0	7990.346534653465	159.65346534653509
25.862927	8139.0	7988.712871287129	150.28712871287098
25.883359	8178.0	7987.108910891089	190.89108910891082
25.90379	8128.0	7985.465346534654	142.5346534653463
25.924222	8139.0	7983.841584158416	155.15841584158443
25.944653	8087.0	7982.267326732674	104.73267326732639
25.965085	8186.0	7980.702970297029	205.29702970297058
25.985516	8116.0	7979.148514851485	136.85148514851517
26.005947	8151.0	7977.59405940594	173.40594059405976
26.026379	8182.0	7976.059405940594	205.94059405940607
26.04681	8140.0	7974.534653465346	165.4653465346537
26.067242	8174.0	7973.019801980198	200.98019801980172
26.087673	8167.0	7971.504950495049	195.49504950495066
26.108105	8129.0	7970.029702970297	158.97029702970303
26.128536	8115.0	7968.574257425743	146.42574257425713
26.148968	8120.0	7967.19801980198	152.80198019801992
26.169399	8074.0	7965.821782178218	108.1782178217818
26.189831	8137.0	7964.465346534654	172.5346534653463
26.210262	8184.0	7963.148514851485	220.85148514851517
26.230694	8083.0	7961.9009900990095	121.0990099009905
26.251125	8121.0	7960.663366336634	160.33663366336623
26.271557	8112.0	7959.425742574257	152.57425742574287
26.291988	8150.0	7958.19801980198	191.80198019801992
26.31242	8102.0	7956.970297029703	145.02970297029697
26.332851	8099.0	7955.742574257426	143.25742574257401
26.353283	8080.0	7954.534653465346	125.46534653465369
26.373714	8153.0	7953.3267326732675	199.67326732673246
26.394146	8226.0	7952.1287128712875	273.87128712871254
26.414577	8096.0	7951.0	145.0
26.435009	8171.0	7949.940594059406	221.05940594059393
26.45544	8191.0	7948.891089108911	242.10891089108918
26.475872	8192.0	7947.841584158416	244.15841584158443
26.496303	8163.0	7946.831683168317	216.16831683168311
26.516735	8124.0	7945.910891089109	178.0891089108909
26.537166	8175.0	7945.0	230.0
26.557597	8126.0	7944.0990099009905	181.9009900990095
26.578029	8114.0	7943.247524752475	170.75247524752467
26.59846	8150.0	7942.455445544554	207.5445544554459
26.618892	8089.0	7941.6732673267325	147.32673267326754
26.639323	8047.0	7941.009900990099	105.99009900990131
26.659755	8080.0	7940.415841584158	139.58415841584156
26.680186	8066.0	7939.831683168317	126.16831683168311
26.700618	8106.0	7939.247524752475	166.75247524752467
26.721049	8026.0	7938.663366336634	87.33663366336623
26.741481	8087.0	7938.079207920792	148.92079207920779
26.761912	8030.0	7937.514851485149	92.48514851485106
26.782344	8064.0	7936.990099009901	127.00990099009869
26.802775	8053.0	7936.495049504951	116.50495049504934
26.823207	8049.0	7936.029702970297	112.97029702970303
26.843638	8017.0	7935.584158415842	81.41584158415844
26.86407	8125.0	7935.178217821782	189.8217821782182
26.884501	8046.0	7934.772277227723	111.22772277227705
26.904933	8084.0	7934.3861386138615	149.61386138613852
26.925364	8038.0	7934.029702970297	103.97029702970303
26.945796	8049.0	7933.6732673267325	115.32673267326754
26.966227	8060.0	7933.336633663366	126.66336633663377
26.986659	8031.0	7933.0	98.0
27.00709	8050.0	7932.663366336634	117.33663366336623
27.027522	8016.0	7932.336633663366	83.66336633663377
27.047953	7980.0	7932.009900990099	47.990099009901314
27.068385	8049.0	7931.702970297029	117.29702970297058
27.088816	8045.0	7931.39603960396	113.60396039603984
27.109247	7980.0	7931.0990099009905	48.900990099009505
27.129679	7968.0	7930.80198019802	37.19801980198008
27.15011	8066.0	7930.504950495049	135.49504950495066
27.170542	7978.0	7930.207920792079	47.79207920792123
27.190973	8003.0	7929.970297029703	73.02970297029697
27.211405	8009.0	7929.732673267326	79.26732673267361
27.231836	7954.0	7929.495049504951	24.504950495049343
27.252268	8002.0	7929.257425742574	72.74257425742599
27.272699	8086.0	7929.019801980198	156.98019801980172
27.293131	7927.0	7928.782178217822	-1.782178217821638
27.313562	7952.0	7928.544554455446	23.455445544554095
27.333994	7962.0	7928.306930693069	33.69306930693074
27.354425	7945.0	7928.069306930693	16.93069306930738
27.374857	8014.0	7927.831683168317	86.16831683168311
27.395288	7966.0	7927.6138613861385	38.386138613861476
27.41572	7955.0	7927.415841584158	27.584158415841557
27.436151	7974.0	7927.217821782178	46.78217821782164
27.456583	7938.0	7927.029702970297	10.970297029703033
27.477014	8030.0	7926.841584158416	103.15841584158443
27.497446	7927.0	7926.653465346535	0.3465346534649143
27.517877	7988.0	7926.465346534654	61.53465346534631
27.538309	7951.0	7926.277227722772	24.722772277227705
27.55874	7981.0	7926.089108910891	54.9108910891091
27.579172	7945.0	7925.9009900990095	19.099009900990495
27.599603	7951.0	7925.712871287129	25.28712871287098
27.620034	7906.0	7925.524752475248	-19.524752475247624
27.640466	7924.0	7925.336633663366	-1.3366336633662286
27.660897	7896.0	7925.158415841584	-29.15841584158443
27.681329	7930.0	7924.980198019802	5.019801980198281
27.70176	7919.0	7924.811881188119	-5.811881188118605
27.722192	7981.0	7924.6435643564355	56.35643564356451
27.742623	7991.0	7924.475247524752	66.52475247524762
27.763055	7940.0	7924.306930693069	15.693069306930738
27.783486	7971.0	7924.138613861386	46.86138613861385
27.803918	7960.0	7923.970297029703	36.02970297029697
27.824349	7954.0	7923.80198019802	30.19801980198008
27.844781	7921.0	7923.633663366337	-2.6336633663368048
27.865212	7937.0	7923.465346534654	13.53465346534631
27.885644	7963.0	7923.297029702971	39.702970297029424
27.906075	7957.0	7923.1287128712875	33.87128712871254
27.926507	7945.0	7922.970297029703	22.029702970296967
27.946938	7966.0	7922.811881188119	43.188118811881395
27.96737	7943.0	7922.722772277228	20.277227722772295
27.987801	7989.0	7922.633663366337	66.3663366336632
28.008233	7955.0	7922.544554455446	32.455445544554095
28.028664	7952.0	7922.455445544554	29.544554455445905
28.049096	7909.0	7922.366336633663	-13.366336633663195
28.069527	7927.0	7922.277227722772	4.722772277227705
28.089959	7945.0	7922.19801980198	22.80198019801992
28.11039	7919.0	7922.118811881188	-3.1188118811878667
28.130822	7923.0	7922.059405940594	0.9405940594060667
28.151253	7959.0	7922.0	37.0
28.171684	7976.0	7921.940594059406	54.05940594059393
28.192116	7941.0	7921.881188118812	19.118811881187867
28.212547	7929.0	7921.821782178218	7.1782178217818
28.232979	7963.0	7921.762376237623	41.23762376237664
28.25341	7995.0	7921.702970297029	73.29702970297058
28.273842	7923.0	7921.6435643564355	1.3564356435645095
28.294273	7955.0	7921.584158415842	33.41584158415844
28.314705	7881.0	7921.544554455446	-40.544554455445905
28.335136	7946.0	7921.504950495049	24.495049504950657
28.355568	7958.0	7921.465346534654	36.53465346534631
28.375999	7978.0	7921.425742574257	56.57425742574287
28.396431	7927.0	7921.3861386138615	5.613861386138524
28.416862	7875.0	7921.346534653465	-46.346534653464914
28.437294	7963.0	7921.297029702971	41.702970297029424
28.457725	7913.0	7921.247524752475	-8.247524752475329
28.478157	7957.0	7921.19801980198	35.80198019801992
28.498588	8000.0	7921.148514851485	78.85148514851517
28.51902	7995.0	7921.0990099009905	73.9009900990095
28.539451	7942.0	7921.049504950495	20.950495049504752
28.559883	7952.0	7921.0	31.0
28.580314	7966.0	7920.950495049505	45.04950495049525
28.600746	7956.0	7920.9009900990095	35.099009900990495
28.621177	7974.0	7920.861386138614	53.13861386138615
28.641609	7999.0	7920.821782178218	78.1782178217818
28.66204	7939.0	7920.782178217822	18.217821782178362
28.682471	8010.0	7920.742574257426	89.25742574257401
28.702903	7915.0	7920.722772277228	-5.722772277227705
28.723334	8004.0	7920.702970297029	83.29702970297058
28.743766	8014.0	7920.683168316832	93.31683168316795
28.764197	7984.0	7920.663366336634	63.33663366336623
28.784629	7968.0	7920.633663366337	47.366336633663195
28.80506	7943.0	7920.574257425743	22.42574257425713
28.825492	7995.0	7920.495049504951	74.50495049504934
28.845923	7957.0	7920.415841584158	36.58415841584156
28.866355	7942.0	7920.336633663366	21.66336633663377
28.886786	8010.0	7920.257425742574	89.74257425742599
28.907218	7998.0	7920.178217821782	77.8217821782182
28.927649	7909.0	7920.0990099009905	-11.099009900990495
28.948081	8019.0	7920.019801980198	98.98019801980172
28.968512	7921.0	7919.940594059406	1.0594059405939333
28.988944	8020.0	7919.861386138614	100.13861386138615
29.009375	7977.0	7919.782178217822	57.21782178217836
29.029807	8007.0	7919.702970297029	87.29702970297058
29.050238	8007.0	7919.623762376237	87.37623762376279
29.07067	8003.0	7919.544554455446	83.4554455445541
29.091101	7924.0	7919.485148514851	4.514851485148938
29.111533	7983.0	7919.425742574257	63.57425742574287
29.131964	7925.0	7919.366336633663	5.633663366336805
29.152396	7983.0	7919.287128712871	63.71287128712902
29.172827	7949.0	7919.207920792079	29.792079207921233
29.193259	7964.0	7919.1287128712875	44.87128712871254
29.21369	7994.0	7919.049504950495	74.95049504950475
29.234121	7921.0	7918.970297029703	2.0297029702969667
29.254553	7930.0	7918.891089108911	11.108910891089181
29.274984	7886.0	7918.792079207921	-32.79207920792123
29.295416	7908.0	7918.693069306931	-10.693069306930738
29.315847	7867.0	7918.59405940594	-51.59405940594024
29.336279	7997.0	7918.495049504951	78.50495049504934
29.35671	7969.0	7918.39603960396	50.60396039603984
29.377142	7974.0	7918.297029702971	55.702970297029424
29.397573	7948.0	7918.19801980198	29.80198019801992
29.418005	7970.0	7918.0990099009905	51.900990099009505
29.438436	7921.0	7918.0	3.0
29.458868	7961.0	7917.920792079208	43.079207920792214
29.479299	7931.0	7917.841584158416	13.158415841584429
29.499731	7919.0	7917.762376237623	1.2376237623766428
29.520162	7975.0	7917.683168316832	57.31683168316795
29.540594	7943.0	7917.60396039604	25.396039603960162
29.561025	7982.0	7917.514851485149	64.48514851485106
29.581457	7936.0	7917.425742574257	18.57425742574287
29.601888	8025.0	7917.336633663366	107.66336633663377
29.62232	7905.0	7917.237623762377	-12.237623762376643
29.642751	7954.0	7917.138613861386	36.86138613861385
29.663183	7937.0	7917.039603960396	19.960396039604348
29.683614	7911.0	7916.940594059406	-5.940594059406067
29.704046	7902.0	7916.841584158416	-14.841584158415571
29.724477	7992.0	7916.742574257426	75.25742574257401
29.744908	7982.0	7916.6435643564355	65.35643564356451
29.76534	7969.0	7916.544554455446	52.455445544554095
29.785771	7939.0	7916.445544554455	22.55445544554459
29.806203	7973.0	7916.346534653465	56.653465346535086
29.826634	7984.0	7916.247524752475	67.75247524752467
29.847066	7926.0	7916.138613861386	9.861386138613852
29.867497	7977.0	7916.029702970297	60.97029702970303
29.887929	7918.0	7915.920792079208	2.0792079207922143
29.90836	8029.0	7915.80198019802	113.19801980198008
29.928792	7961.0	7915.683168316832	45.31683168316795
29.949223	7966.0	7915.554455445545	50.44554455445541
29.969655	7986.0	7915.415841584158	70.58415841584156
29.990086	7984.0	7915.277227722772	68.7227722772277
30.010518	8039.0	7915.138613861386	123.86138613861385
30.030949	7978.0	7915.0	63.0
30.051381	8016.0	7914.861386138614	101.13861386138615
30.071812	8019.0	7914.722772277228	104.2772277227723
30.092244	8083.0	7914.584158415842	168.41584158415844
30.112675	7994.0	7914.445544554455	79.55445544554459
30.133107	8003.0	7914.306930693069	88.69306930693074
30.153538	8043.0	7914.148514851485	128.85148514851517
30.17397	7974.0	7913.990099009901	60.009900990098686
30.194401	8027.0	7913.821782178218	113.1782178217818
30.214833	7982.0	7913.633663366337	68.3663366336632
30.235264	8089.0	7913.445544554455	175.5544554455446
30.255696	7972.0	7913.257425742574	58.742574257425986
30.276127	8089.0	7913.049504950495	175.95049504950475
30.296558	8072.0	7912.841584158416	159.15841584158443
30.31699	7981.0	7912.653465346535	68.34653465346491
30.337421	8033.0	7912.465346534654	120.53465346534631
30.357853	8063.0	7912.297029702971	150.70297029702942
30.378284	8081.0	7912.1287128712875	168.87128712871254
30.398716	8060.0	7911.960396039604	148.03960396039565
30.419147	7975.0	7911.792079207921	63.20792079207877
30.439579	8068.0	7911.60396039604	156.39603960396016
30.46001	8005.0	7911.415841584158	93.58415841584156
30.480442	7968.0	7911.227722772277	56.77227722772295
30.500873	8047.0	7911.039603960396	135.96039603960435
30.521305	8010.0	7910.851485148515	99.14851485148483
30.541736	7993.0	7910.663366336634	82.33663366336623
30.562168	8007.0	7910.475247524752	96.52475247524762
30.582599	8035.0	7910.287128712871	124.71287128712902
30.603031	7987.0	7910.089108910891	76.9108910891091
30.623462	8006.0	7909.891089108911	96.10891089108918
30.643894	8047.0	7909.693069306931	137.30693069306926
30.664325	8009.0	7909.495049504951	99.50495049504934
30.684757	8008.0	7909.297029702971	98.70297029702942
30.705188	8058.0	7909.0990099009905	148.9009900990095
30.72562	8011.0	7908.9009900990095	102.0990099009905
30.746051	8030.0	7908.702970297029	121.29702970297058
30.766483	8016.0	7908.504950495049	107.49504950495066
30.786914	8045.0	7908.306930693069	136.69306930693074
30.807346	7988.0	7908.108910891089	79.89108910891082
30.827777	8033.0	7907.910891089109	125.0891089108909
30.848208	7998.0	7907.722772277228	90.2772277227723
30.86864	8039.0	7907.564356435643	131.43564356435672
30.889071	7958.0	7907.425742574257	50.57425742574287
30.909503	8001.0	7907.267326732674	93.73267326732639
30.929934	7950.0	7907.108910891089	42.89108910891082
30.950366	7983.0	7906.950495049505	76.04950495049525
30.970797	8012.0	7906.792079207921	105.20792079207877
30.991229	8025.0	7906.60396039604	118.39603960396016
31.01166	7988.0	7906.415841584158	81.58415841584156
31.032092	7993.0	7906.227722772277	86.77227722772295
31.052523	7970.0	7906.029702970297	63.97029702970303
31.072955	7946.0	7905.831683168317	40.168316831683114
31.093386	8025.0	7905.623762376237	119.37623762376279
31.113818	8080.0	7905.415841584158	174.58415841584156
31.134249	7969.0	7905.207920792079	63.79207920792123
31.154681	7979.0	7904.980198019802	74.01980198019828
31.175112	8017.0	7904.732673267326	112.26732673267361
31.195544	8025.0	7904.445544554455	120.55445544554459
31.215975	7976.0	7904.178217821782	71.8217821782182
31.236407	7968.0	7903.910891089109	64.0891089108909
31.256838	7987.0	7903.633663366337	83.3663366336632
31.27727	7957.0	7903.3564356435645	53.64356435643549
31.297701	7911.0	7903.079207920792	7.920792079207786
31.318133	7954.0	7902.80198019802	51.19801980198008
31.338564	7932.0	7902.544554455446	29.455445544554095
31.358995	7957.0	7902.287128712871	54.71287128712902
31.379427	7937.0	7902.029702970297	34.97029702970303
31.399858	8028.0	7901.762376237623	126.23762376237664
31.42029	7904.0	7901.495049504951	2.504950495049343
31.440721	7970.0	7901.217821782178	68.78217821782164
31.461153	7925.0	7900.940594059406	24.059405940593933
31.481584	7985.0	7900.623762376237	84.37623762376279
31.502016	7907.0	7900.306930693069	6.693069306930738
31.522447	7946.0	7899.970297029703	46.02970297029697
31.542879	7955.0	7899.633663366337	55.366336633663195
31.56331	7986.0	7899.297029702971	86.70297029702942
31.583742	7954.0	7898.920792079208	55.079207920792214
31.604173	7890.0	7898.544554455446	-8.544554455445905
31.624605	7966.0	7898.168316831683	67.83168316831689
31.645036	7950.0	7897.762376237623	52.23762376237664
31.665468	7899.0	7897.346534653465	1.6534653465350857
31.685899	7948.0	7896.930693069307	51.06930693069262
31.706331	7931.0	7896.504950495049	34.49504950495066
31.726762	7959.0	7896.069306930693	62.93069306930738
31.747194	8056.0	7895.60396039604	160.39603960396016
31.767625	7886.0	7895.138613861386	-9.138613861386148
31.788057	7926.0	7894.6138613861385	31.386138613861476
31.808488	7976.0	7894.089108910891	81.9108910891091
31.82892	7913.0	7893.485148514851	19.514851485148938
31.849351	7899.0	7892.881188118812	6.118811881187867
31.869783	7884.0	7892.267326732674	-8.26732673267361
31.890214	7911.0	7891.60396039604	19.396039603960162
31.910645	7923.0	7890.950495049505	32.04950495049525
31.931077	7964.0	7890.227722772277	73.77227722772295
31.951508	7960.0	7889.485148514851	70.51485148514894
31.97194	7944.0	7888.712871287129	55.28712871287098
31.992371	7979.0	7887.910891089109	91.0891089108909
32.012803	7959.0	7887.079207920792	71.92079207920779
32.033234	7930.0	7886.247524752475	43.75247524752467
32.053666	7958.0	7885.40594059406	72.59405940594024
32.074097	7948.0	7884.564356435643	63.435643564356724
32.094529	7991.0	7883.722772277228	107.2772277227723
32.11496	7953.0	7882.841584158416	70.15841584158443
32.135392	7930.0	7881.940594059406	48.05940594059393
32.155823	7935.0	7881.029702970297	53.97029702970303
32.176255	7925.0	7880.089108910891	44.9108910891091
32.196686	7933.0	7879.138613861386	53.86138613861385
32.217118	7897.0	7878.19801980198	18.80198019801992
32.237549	7910.0	7877.227722772277	32.77227722772295
32.257981	7933.0	7876.267326732674	56.73267326732639
32.278412	7957.0	7875.3267326732675	81.67326732673246
32.298844	7914.0	7874.3861386138615	39.613861386138524
32.319275	7918.0	7873.435643564357	44.564356435643276
32.339707	7885.0	7872.495049504951	12.504950495049343
32.360138	7935.0	7871.534653465346	63.46534653465369
32.38057	7924.0	7870.544554455446	53.455445544554095
32.401001	7907.0	7869.554455445545	37.44554455445541
32.421432	7929.0	7868.514851485149	60.48514851485106
32.441864	7913.0	7867.435643564357	45.564356435643276
32.462295	7920.0	7866.3267326732675	53.67326732673246
32.482727	7997.0	7865.188118811881	131.8118811881186
32.503158	7929.0	7864.039603960396	64.96039603960435
32.52359	7952.0	7862.881188118812	89.11881188118787
32.544021	7923.0	7861.722772277228	61.277227722772295
32.564453	7984.0	7860.574257425743	123.42574257425713
32.584884	7948.0	7859.3861386138615	88.61386138613852
32.605316	7934.0	7858.19801980198	75.80198019801992
32.625747	7912.0	7857.009900990099	54.990099009901314
32.646179	7945.0	7855.811881188119	89.1881188118814
32.66661	7933.0	7854.6138613861385	78.38613861386148
32.687042	7871.0	7853.415841584158	17.584158415841557
32.707473	7955.0	7852.217821782178	102.78217821782164
32.727905	7918.0	7850.950495049505	67.04950495049525
32.748336	7918.0	7849.663366336634	68.33663366336623
32.768768	7892.0	7848.366336633663	43.633663366336805
32.789199	7950.0	7847.049504950495	102.95049504950475
32.809631	7919.0	7845.732673267326	73.26732673267361
32.830062	7967.0	7844.415841584158	122.58415841584156
32.850494	7947.0	7843.0990099009905	103.9009900990095
32.870925	7900.0	7841.772277227723	58.22772277227705
32.891357	7940.0	7840.435643564357	99.56435643564328
32.911788	7858.0	7839.0	19.0
32.93222	7912.0	7837.554455445545	74.44554455445541
32.952651	7940.0	7836.059405940594	103.94059405940607
32.973082	7893.0	7834.574257425743	58.42574257425713
32.993514	7939.0	7833.089108910891	105.9108910891091
33.013945	7899.0	7831.60396039604	67.39603960396016
33.034377	7874.0	7830.118811881188	43.88118811881213
33.054808	7897.0	7828.633663366337	68.3663366336632
33.07524	7928.0	7827.138613861386	100.86138613861385
33.095671	7956.0	7825.6435643564355	130.3564356435645
33.116103	7959.0	7824.158415841584	134.84158415841557
33.136534	7924.0	7822.6732673267325	101.32673267326754
33.156966	7917.0	7821.19801980198	95.80198019801992
33.177397	7972.0	7819.722772277228	152.2772277227723
33.197829	7938.0	7818.237623762377	119.76237623762336
33.21826	7900.0	7816.752475247525	83.24752475247533
33.238692	7959.0	7815.267326732674	143.7326732673264
33.259123	7893.0	7813.821782178218	79.1782178217818
33.279555	7864.0	7812.376237623763	51.62376237623721
33.299986	7943.0	7810.930693069307	132.06930693069262
33.320418	7947.0	7809.495049504951	137.50495049504934
33.340849	7894.0	7808.059405940594	85.94059405940607
33.361281	7910.0	7806.574257425743	103.42574257425713
33.381712	7969.0	7805.089108910891	163.9108910891091
33.402144	7961.0	7803.60396039604	157.39603960396016
33.422575	7970.0	7802.0990099009905	167.9009900990095
33.443007	7926.0	7800.564356435643	125.43564356435672
33.463438	7975.0	7799.039603960396	175.96039603960435
33.48387	7932.0	7797.504950495049	134.49504950495066
33.504301	7867.0	7795.980198019802	71.01980198019828
33.524732	7918.0	7794.455445544554	123.5445544554459
33.545164	7967.0	7792.940594059406	174.05940594059393
33.565595	7897.0	7791.40594059406	105.59405940594024
33.586027	7965.0	7789.8712871287125	175.12871287128746
33.606458	7941.0	7788.3267326732675	152.67326732673246
33.62689	7925.0	7786.752475247525	138.24752475247533
33.647321	7894.0	7785.217821782178	108.78217821782164
33.667753	7899.0	7783.6732673267325	115.32673267326754
33.688184	7879.0	7782.138613861386	96.86138613861385
33.708616	7913.0	7780.633663366337	132.3663366336632
33.729047	7938.0	7779.118811881188	158.88118811881213
33.749479	7939.0	7777.6138613861385	161.38613861386148
33.76991	7953.0	7776.118811881188	176.88118811881213
33.790342	7864.0	7774.633663366337	89.3663366336632
33.810773	7993.0	7773.168316831683	219.83168316831689
33.831205	7899.0	7771.702970297029	127.29702970297058
33.851636	7903.0	7770.287128712871	132.71287128712902
33.872068	7942.0	7768.8712871287125	173.12871287128746
33.892499	7900.0	7767.534653465346	132.4653465346537
33.912931	7812.0	7766.178217821782	45.8217821782182
33.933362	7915.0	7764.831683168317	150.16831683168311
33.953794	7961.0	7763.514851485149	197.48514851485106
33.974225	7850.0	7762.168316831683	87.83168316831689
33.994657	7925.0	7760.891089108911	164.10891089108918
34.015088	7883.0	7759.6138613861385	123.38613861386148
34.035519	7879.0	7758.376237623763	120.62376237623721
34.055951	7850.0	7757.158415841584	92.84158415841557
34.076382	7849.0	7755.980198019802	93.01980198019828
34.096814	7907.0	7754.80198019802	152.19801980198008
34.117245	7858.0	7753.633663366337	104.3663366336632
34.137677	7884.0	7752.465346534654	131.5346534653463
34.158108	7883.0	7751.297029702971	131.70297029702942
34.17854	7901.0	7750.158415841584	150.84158415841557
34.198971	7893.0	7749.039603960396	143.96039603960435
34.219403	7914.0	7747.930693069307	166.06930693069262
34.239834	7870.0	7746.821782178218	123.1782178217818
34.260266	7869.0	7745.722772277228	123.2772277227723
34.280697	7890.0	7744.623762376237	145.3762376237628
34.301129	7915.0	7743.554455445545	171.4455445544554
34.32156	7824.0	7742.485148514851	81.51485148514894
34.341992	7952.0	7741.40594059406	210.59405940594024
34.362423	7888.0	7740.306930693069	147.69306930693074
34.382855	7904.0	7739.217821782178	164.78217821782164
34.403286	7930.0	7738.0990099009905	191.9009900990095
34.423718	7912.0	7737.0	175.0
34.444149	7898.0	7735.910891089109	162.0891089108909
34.464581	7875.0	7734.821782178218	140.1782178217818
34.485012	7844.0	7733.762376237623	110.23762376237664
34.505444	7831.0	7732.742574257426	98.25742574257401
34.525875	7879.0	7731.752475247525	147.24752475247533
34.546307	7844.0	7730.792079207921	113.20792079207877
34.566738	7894.0	7729.861386138614	164.13861386138615
34.587169	7868.0	7728.930693069307	139.06930693069262
34.607601	7807.0	7728.0	79.0
34.628032	7882.0	7727.079207920792	154.92079207920779
34.648464	7837.0	7726.158415841584	110.84158415841557
34.668895	7907.0	7725.237623762377	181.76237623762336
34.689327	7823.0	7724.316831683168	98.68316831683205
34.709758	7816.0	7723.40594059406	92.59405940594024
34.73019	7828.0	7722.495049504951	105.50495049504934
34.750621	7780.0	7721.584158415842	58.41584158415844
34.771053	7835.0	7720.6732673267325	114.32673267326754
34.791484	7815.0	7719.831683168317	95.16831683168311
34.811916	7806.0	7719.009900990099	86.99009900990131
34.832347	7822.0	7718.178217821782	103.8217821782182
34.852779	7799.0	7717.366336633663	81.6336633663368
34.87321	7822.0	7716.544554455446	105.4554455445541
34.893642	7792.0	7715.722772277228	76.2772277227723
34.914073	7789.0	7714.891089108911	74.10891089108918
34.934505	7807.0	7714.069306930693	92.93069306930738
34.954936	7769.0	7713.217821782178	55.78217821782164
34.975368	7784.0	7712.465346534654	71.53465346534631
34.995799	7747.0	7711.6732673267325	35.32673267326754
35.016231	7795.0	7710.930693069307	84.06930693069262
35.036662	7778.0	7710.19801980198	67.80198019801992
35.057094	7779.0	7709.445544554455	69.55445544554459
35.077525	7766.0	7708.693069306931	57.30693069306926
35.097956	7818.0	7707.940594059406	110.05940594059393
35.118388	7811.0	7707.217821782178	103.78217821782164
35.138819	7836.0	7706.465346534654	129.5346534653463
35.159251	7730.0	7705.712871287129	24.28712871287098
35.179682	7803.0	7704.960396039604	98.03960396039565
35.200114	7802.0	7704.207920792079	97.79207920792123
35.220545	7720.0	7703.455445544554	16.544554455445905
35.240977	7810.0	7702.702970297029	107.29702970297058
35.261408	7764.0	7701.960396039604	62.03960396039565
35.28184	7768.0	7701.217821782178	66.78217821782164
35.302271	7786.0	7700.485148514851	85.51485148514894
35.322703	7828.0	7699.752475247525	128.24752475247533
35.343134	7830.0	7699.019801980198	130.98019801980172
35.363566	7805.0	7698.287128712871	106.71287128712902
35.383997	7754.0	7697.554455445545	56.44554455445541
35.404429	7733.0	7696.821782178218	36.1782178217818
35.42486	7802.0	7696.138613861386	105.86138613861385
35.445292	7785.0	7695.455445544554	89.5445544554459
35.465723	7711.0	7694.772277227723	16.227722772277048
35.486155	7740.0	7694.108910891089	45.89108910891082
35.506586	7780.0	7693.475247524752	86.52475247524762
35.527018	7713.0	7692.841584158416	20.15841584158443
35.547449	7771.0	7692.217821782178	78.78217821782164
35.567881	7730.0	7691.59405940594	38.40594059405976
35.588312	7723.0	7690.960396039604	32.03960396039565
35.608744	7786.0	7690.3564356435645	95.64356435643549
35.629175	7742.0	7689.762376237623	52.23762376237664
35.649606	7703.0	7689.158415841584	13.841584158415571
35.670038	7839.0	7688.534653465346	150.4653465346537
35.690469	7743.0	7687.940594059406	55.05940594059393
35.710901	7735.0	7687.346534653465	47.653465346535086
35.731332	7765.0	7686.762376237623	78.23762376237664
35.751764	7800.0	7686.178217821782	113.8217821782182
35.772195	7783.0	7685.59405940594	97.40594059405976
35.792627	7766.0	7685.019801980198	80.98019801980172
35.813058	7724.0	7684.445544554455	39.55445544554459
35.83349	7691.0	7683.8712871287125	7.128712871287462
35.853921	7744.0	7683.297029702971	60.702970297029424
35.874353	7780.0	7682.732673267326	97.26732673267361
35.894784	7779.0	7682.168316831683	96.83168316831689
35.915216	7671.0	7681.6138613861385	-10.613861386138524
35.935647	7747.0	7681.059405940594	65.94059405940607
35.956079	7748.0	7680.504950495049	67.49504950495066
35.97651	7753.0	7679.960396039604	73.03960396039565
35.996942	7715.0	7679.415841584158	35.58415841584156
36.017373	7719.0	7678.8712871287125	40.12871287128746
36.037805	7726.0	7678.3564356435645	47.64356435643549
36.058236	7696.0	7677.841584158416	18.15841584158443
36.078668	7766.0	7677.346534653465	88.65346534653509
36.099099	7750.0	7676.851485148515	73.14851485148483
36.119531	7703.0	7676.3564356435645	26.64356435643549
36.139962	7716.0	7675.861386138614	40.13861386138615
36.160394	7768.0	7675.376237623763	92.62376237623721
36.180825	7751.0	7674.851485148515	76.14851485148483
36.201256	7766.0	7674.316831683168	91.68316831683205
36.221688	7805.0	7673.762376237623	131.23762376237664
36.242119	7766.0	7673.217821782178	92.78217821782164
36.262551	7700.0	7672.653465346535	27.346534653464914
36.282982	7764.0	7672.089108910891	91.9108910891091
36.303414	7740.0	7671.534653465346	68.46534653465369
36.323845	7741.0	7670.980198019802	70.01980198019828
36.344277	7729.0	7670.435643564357	58.564356435643276
36.364708	7741.0	7669.891089108911	71.10891089108918
36.38514	7812.0	7669.287128712871	142.71287128712902
36.405571	7835.0	7668.683168316832	166.31683168316795
36.426003	7713.0	7668.089108910891	44.9108910891091
36.446434	7764.0	7667.495049504951	96.50495049504934
36.466866	7737.0	7666.930693069307	70.06930693069262
36.487297	7704.0	7666.346534653465	37.653465346535086
36.507729	7708.0	7665.762376237623	42.23762376237664
36.52816	7719.0	7665.178217821782	53.8217821782182
36.548592	7717.0	7664.59405940594	52.40594059405976
36.569023	7745.0	7664.0	81.0
36.589455	7774.0	7663.39603960396	110.60396039603984
36.609886	7715.0	7662.792079207921	52.20792079207877
36.630318	7706.0	7662.168316831683	43.831683168316886
36.650749	7742.0	7661.554455445545	80.44554455445541
36.671181	7717.0	7660.940594059406	56.05940594059393
36.691612	7699.0	7660.306930693069	38.69306930693074
36.712043	7724.0	7659.712871287129	64.28712871287098
36.732475	7665.0	7659.0990099009905	5.900990099009505
36.752906	7715.0	7658.485148514851	56.51485148514894
36.773338	7733.0	7657.841584158416	75.15841584158443
36.793769	7705.0	7657.178217821782	47.8217821782182
36.814201	7692.0	7656.485148514851	35.51485148514894
36.834632	7721.0	7655.772277227723	65.22772277227705
36.855064	7734.0	7655.049504950495	78.95049504950475
36.875495	7673.0	7654.297029702971	18.702970297029424
36.895927	7723.0	7653.544554455446	69.4554455445541
36.916358	7704.0	7652.772277227723	51.22772277227705
36.93679	7666.0	7651.990099009901	14.009900990098686
36.957221	7673.0	7651.188118811881	21.811881188118605
36.977653	7703.0	7650.3564356435645	52.64356435643549
36.998084	7700.0	7649.514851485149	50.48514851485106
37.018516	7648.0	7648.683168316832	-0.6831683168320524
37.038947	7650.0	7647.831683168317	2.1683168316831143
37.059379	7735.0	7647.019801980198	87.98019801980172
37.07981	7699.0	7646.207920792079	52.79207920792123
37.100242	7719.0	7645.3861386138615	73.61386138613852
37.120673	7660.0	7644.584158415842	15.415841584158443
37.141105	7749.0	7643.732673267326	105.26732673267361
37.161536	7686.0	7642.851485148515	43.14851485148483
37.181968	7712.0	7641.970297029703	70.02970297029697
37.202399	7784.0	7641.1287128712875	142.87128712871254
37.222831	7692.0	7640.287128712871	51.71287128712902
37.243262	7691.0	7639.445544554455	51.55445544554459
37.263693	7698.0	7638.60396039604	59.39603960396016
37.284125	7683.0	7637.762376237623	45.23762376237664
37.304556	7682.0	7636.920792079208	45.079207920792214
37.324988	7663.0	7636.079207920792	26.920792079207786
37.345419	7684.0	7635.237623762377	48.76237623762336
37.365851	7644.0	7634.40594059406	9.594059405940243
37.386282	7699.0	7633.574257425743	65.42574257425713
37.406714	7692.0	7632.742574257426	59.257425742574014
37.427145	7656.0	7631.910891089109	24.0891089108909
37.447577	7713.0	7631.079207920792	81.92079207920779
37.468008	7646.0	7630.247524752475	15.752475247524671
37.48844	7735.0	7629.415841584158	105.58415841584156
37.508871	7725.0	7628.584158415842	96.41584158415844
37.529303	7697.0	7627.752475247525	69.24752475247533
37.549734	7687.0	7626.920792079208	60.079207920792214
37.570166	7741.0	7626.089108910891	114.9108910891091
37.590597	7701.0	7625.257425742574	75.74257425742599
37.611029	7637.0	7624.425742574257	12.574257425742871
37.63146	7692.0	7623.59405940594	68.40594059405976
37.651892	7644.0	7622.772277227723	21.227722772277048
37.672323	7686.0	7621.950495049505	64.04950495049525
37.692755	7733.0	7621.138613861386	111.86138613861385
37.713186	7687.0	7620.336633663366	66.66336633663377
37.733618	7700.0	7619.564356435643	80.43564356435672
37.754049	7651.0	7618.792079207921	32.20792079207877
37.77448	7714.0	7618.019801980198	95.98019801980172
37.794912	7636.0	7617.247524752475	18.75247524752467
37.815343	7695.0	7616.475247524752	78.52475247524762
37.835775	7693.0	7615.702970297029	77.29702970297058
37.856206	7659.0	7614.940594059406	44.05940594059393
37.876638	7735.0	7614.178217821782	120.8217821782182
37.897069	7666.0	7613.415841584158	52.58415841584156
37.917501	7734.0	7612.653465346535	121.34653465346491
37.937932	7678.0	7611.891089108911	66.10891089108918
37.958364	7714.0	7611.1287128712875	102.87128712871254
37.978795	7629.0	7610.366336633663	18.633663366336805
37.999227	7744.0	7609.60396039604	134.39603960396016
38.019658	7656.0	7608.841584158416	47.15841584158443
38.04009	7709.0	7608.089108910891	100.9108910891091
38.060521	7667.0	7607.336633663366	59.66336633663377
38.080953	7625.0	7606.60396039604	18.396039603960162
38.101384	7688.0	7605.8712871287125	82.12871287128746
38.121816	7635.0	7605.138613861386	29.861386138613852
38.142247	7705.0	7604.40594059406	100.59405940594024
38.162679	7745.0	7603.6732673267325	141.32673267326754
38.18311	7728.0	7602.950495049505	125.04950495049525
38.203542	7665.0	7602.227722772277	62.77227722772295
38.223973	7679.0	7601.504950495049	77.49504950495066
38.244405	7727.0	7600.821782178218	126.1782178217818
38.264836	7709.0	7600.148514851485	108.85148514851517
38.285268	7741.0	7599.495049504951	141.50495049504934
38.305699	7696.0	7598.841584158416	97.15841584158443
38.32613	7743.0	7598.207920792079	144.79207920792123
38.346562	7711.0	7597.574257425743	113.42574257425713
38.366993	7659.0	7596.960396039604	62.03960396039565
38.387425	7701.0	7596.346534653465	104.65346534653509
38.407856	7689.0	7595.732673267326	93.26732673267361
38.428288	7698.0	7595.118811881188	102.88118811881213
38.448719	7707.0	7594.564356435643	112.43564356435672
38.469151	7667.0	7594.019801980198	72.98019801980172
38.489582	7704.0	7593.485148514851	110.51485148514894
38.510014	7671.0	7592.950495049505	78.04950495049525
38.530445	7679.0	7592.425742574257	86.57425742574287
38.550877	7678.0	7591.920792079208	86.07920792079221
38.571308	7674.0	7591.415841584158	82.58415841584156
38.59174	7664.0	7590.910891089109	73.0891089108909
38.612171	7782.0	7590.40594059406	191.59405940594024
38.632603	7673.0	7589.910891089109	83.0891089108909
38.653034	7658.0	7589.425742574257	68.57425742574287
38.673466	7631.0	7588.940594059406	42.05940594059393
38.693897	7655.0	7588.475247524752	66.52475247524762
38.714329	7655.0	7588.009900990099	66.99009900990131
38.73476	7627.0	7587.544554455446	39.455445544554095
38.755192	7675.0	7587.0990099009905	87.9009900990095
38.775623	7669.0	7586.653465346535	82.34653465346491
38.796055	7704.0	7586.227722772277	117.77227722772295
38.816486	7706.0	7585.80198019802	120.19801980198008
38.836917	7671.0	7585.40594059406	85.59405940594024
38.857349	7648.0	7585.039603960396	62.96039603960435
38.87778	7677.0	7584.702970297029	92.29702970297058
38.898212	7742.0	7584.3861386138615	157.61386138613852
38.918643	7656.0	7584.079207920792	71.92079207920779
38.939075	7660.0	7583.80198019802	76.19801980198008
38.959506	7705.0	7583.544554455446	121.4554455445541
38.979938	7729.0	7583.306930693069	145.69306930693074
39.000369	7681.0	7583.089108910891	97.9108910891091
39.020801	7691.0	7582.891089108911	108.10891089108918
39.041232	7613.0	7582.732673267326	30.26732673267361
39.061664	7692.0	7582.584158415842	109.41584158415844
39.082095	7627.0	7582.465346534654	44.53465346534631
39.102527	7668.0	7582.366336633663	85.6336633663368
39.122958	7712.0	7582.277227722772	129.7227722772277
39.14339	7610.0	7582.188118811881	27.811881188118605
39.163821	7636.0	7582.108910891089	53.89108910891082
39.184253	7606.0	7582.029702970297	23.970297029703033
39.204684	7657.0	7582.0	75.0
39.225116	7633.0	7582.0	51.0
39.245547	7625.0	7582.0	43.0
39.265979	7619.0	7582.0	37.0
39.28641	7614.0	7582.0	32.0
39.306842	7616.0	7582.0	34.0
39.327273	7604.0	7582.0	22.0
39.347705	7648.0	7582.0	66.0
39.368136	7638.0	7582.0	56.0
39.388567	7622.0	7582.0	40.0
39.408999	7700.0	7582.0	118.0
39.42943	7656.0	7582.0	74.0
39.449862	7632.0	7582.0	50.0
39.470293	7591.0	7582.0	9.0
39.490725	7565.0	7582.0	-17.0
39.511156	7633.0	7582.0	51.0
39.531588	7608.0	7582.0	26.0
39.552019	7594.0	7582.0	12.0
39.572451	7631.0	7582.0	49.0
39.592882	7634.0	7582.0	52.0
39.613314	7652.0	7582.0	70.0
39.633745	7598.0	7582.0	16.0
39.654177	7566.0	7582.0	-16.0
39.674608	7578.0	7582.0	-4.0
39.69504	7591.0	7582.0	9.0
39.715471	7630.0	7582.0	48.0
39.735903	7667.0	7582.0	85.0
39.756334	7578.0	7582.0	-4.0
39.776766	7566.0	7582.0	-16.0
39.797197	7573.0	7582.0	-9.0
39.817629	7548.0	7582.0	-34.0
39.83806	7592.0	7582.0	10.0
39.858492	7597.0	7582.0	15.0
39.878923	7571.0	7582.0	-11.0
39.899355	7585.0	7582.0	3.0
39.919786	7602.0	7582.0	20.0
39.940217	7590.0	7582.0	8.0
39.960649	7590.0	7582.0	8.0
39.98108	7555.0	7582.0	-27.0
40.001512	7582.0	7582.0	0.0
