# Supplementary material for: Investigating the Impact of Amylopectin Chain-Length Distribution on the Structural and Functional Properties of Waxy Rice Starch
Source: Foods. 2025 Dec 2;14(23):4130. doi: 10.3390/foods14234130 (PMC12692052; doi:10.3390/foods14234130)
Supplement: Supplementary file 1 [file foods-14-04130-s001.zip › Supplementary data (XRD Analysed data)/Supplementary data (XRD Analysed data)/ZN106/XRD_sample6_processed.csv]

two_theta_deg	intensity_raw	baseline_estimate	intensity_corrected
3.0001	4549.0	4260.584158415842	288.41584158415844
3.020531	4575.0	4260.574257425743	314.42574257425713
3.040963	4556.0	4260.564356435643	295.4356435643567
3.061394	4541.0	4260.554455445545	280.4455445544554
3.081826	4528.0	4260.544554455446	267.4554455445541
3.102257	4480.0	4260.534653465346	219.4653465346537
3.122689	4498.0	4260.524752475248	237.47524752475238
3.14312	4487.0	4260.514851485149	226.48514851485106
3.163552	4482.0	4260.504950495049	221.49504950495066
3.183983	4372.0	4260.495049504951	111.50495049504934
3.204415	4447.0	4260.485148514851	186.51485148514894
3.224846	4473.0	4260.475247524752	212.52475247524762
3.245278	4373.0	4260.465346534654	112.53465346534631
3.265709	4417.0	4260.455445544554	156.5445544554459
3.286141	4463.0	4260.445544554455	202.5544554455446
3.306572	4379.0	4260.435643564357	118.56435643564328
3.327004	4401.0	4260.425742574257	140.57425742574287
3.347435	4385.0	4260.415841584158	124.58415841584156
3.367867	4386.0	4260.40594059406	125.59405940594024
3.388298	4405.0	4260.39603960396	144.60396039603984
3.40873	4378.0	4260.3861386138615	117.61386138613852
3.429161	4385.0	4260.376237623763	124.62376237623721
3.449593	4425.0	4260.366336633663	164.6336633663368
3.470024	4387.0	4260.3564356435645	126.64356435643549
3.490456	4368.0	4260.346534653465	107.65346534653509
3.510887	4371.0	4260.336633663366	110.66336633663377
3.531319	4331.0	4260.3267326732675	70.67326732673246
3.55175	4339.0	4260.316831683168	78.68316831683205
3.572181	4310.0	4260.306930693069	49.69306930693074
3.592613	4362.0	4260.297029702971	101.70297029702942
3.613044	4341.0	4260.287128712871	80.71287128712902
3.633476	4315.0	4260.277227722772	54.722772277227705
3.653907	4324.0	4260.267326732674	63.73267326732639
3.674339	4378.0	4260.257425742574	117.74257425742599
3.69477	4338.0	4260.247524752475	77.75247524752467
3.715202	4336.0	4260.237623762377	75.76237623762336
3.735633	4314.0	4260.227722772277	53.77227722772295
3.756065	4291.0	4260.217821782178	30.782178217821638
3.776496	4303.0	4260.207920792079	42.79207920792123
3.796928	4302.0	4260.19801980198	41.80198019801992
3.817359	4283.0	4260.188118811881	22.811881188118605
3.837791	4306.0	4260.178217821782	45.8217821782182
3.858222	4343.0	4260.168316831683	82.83168316831689
3.878654	4293.0	4260.158415841584	32.84158415841557
3.899085	4301.0	4260.148514851485	40.85148514851517
3.919517	4330.0	4260.138613861386	69.86138613861385
3.939948	4260.0	4260.1287128712875	-0.1287128712874619
3.96038	4278.0	4260.118811881188	17.881188118812133
3.980811	4306.0	4260.108910891089	45.89108910891082
4.001243	4310.0	4260.0990099009905	49.900990099009505
4.021674	4287.0	4260.089108910891	26.9108910891091
4.042106	4280.0	4260.079207920792	19.920792079207786
4.062537	4272.0	4260.069306930693	11.930693069307381
4.082968	4305.0	4260.059405940594	44.94059405940607
4.1034	4300.0	4260.049504950495	39.95049504950475
4.123831	4272.0	4260.039603960396	11.960396039604348
4.144263	4254.0	4260.029702970297	-6.029702970296967
4.164694	4299.0	4260.019801980198	38.98019801980172
4.185126	4305.0	4260.009900990099	44.990099009901314
4.205557	4296.0	4260.0	36.0
4.225989	4239.0	4260.0	-21.0
4.24642	4291.0	4260.0	31.0
4.266852	4299.0	4260.0	39.0
4.287283	4267.0	4260.0	7.0
4.307715	4263.0	4260.0	3.0
4.328146	4269.0	4260.0	9.0
4.348578	4308.0	4260.0	48.0
4.369009	4226.0	4260.0	-34.0
4.389441	4261.0	4260.0	1.0
4.409872	4232.0	4260.0	-28.0
4.430304	4268.0	4260.0	8.0
4.450735	4305.0	4260.0	45.0
4.471167	4280.0	4260.0	20.0
4.491598	4253.0	4260.0	-7.0
4.51203	4268.0	4260.0	8.0
4.532461	4268.0	4260.0	8.0
4.552893	4253.0	4260.0	-7.0
4.573324	4230.0	4260.0	-30.0
4.593756	4231.0	4260.0	-29.0
4.614187	4247.0	4260.0	-13.0
4.634618	4282.0	4260.0	22.0
4.65505	4238.0	4260.0	-22.0
4.675481	4318.0	4260.0	58.0
4.695913	4287.0	4260.0	27.0
4.716344	4260.0	4260.0	0.0
4.736776	4260.0	4260.0	0.0
4.757207	4257.0	4260.0	-3.0
4.777639	4255.0	4260.0	-5.0
4.79807	4256.0	4260.0	-4.0
4.818502	4208.0	4260.0	-52.0
4.838933	4275.0	4260.0	15.0
4.859365	4235.0	4260.0	-25.0
4.879796	4274.0	4260.0	14.0
4.900228	4279.0	4260.0	19.0
4.920659	4314.0	4260.0	54.0
4.941091	4278.0	4260.0	18.0
4.961522	4253.0	4260.0	-7.0
4.981954	4298.0	4260.009900990099	37.990099009901314
5.002385	4269.0	4260.019801980198	8.980198019801719
5.022817	4266.0	4260.029702970297	5.970297029703033
5.043248	4245.0	4260.039603960396	-15.039603960395652
5.06368	4266.0	4260.049504950495	5.950495049504752
5.084111	4316.0	4260.059405940594	55.94059405940607
5.104543	4294.0	4260.069306930693	33.93069306930738
5.124974	4298.0	4260.079207920792	37.920792079207786
5.145405	4283.0	4260.089108910891	22.9108910891091
5.165837	4267.0	4260.0990099009905	6.900990099009505
5.186268	4308.0	4260.118811881188	47.88118811881213
5.2067	4294.0	4260.138613861386	33.86138613861385
5.227131	4249.0	4260.158415841584	-11.158415841584429
5.247563	4280.0	4260.178217821782	19.8217821782182
5.267994	4295.0	4260.207920792079	34.79207920792123
5.288426	4262.0	4260.237623762377	1.7623762376233572
5.308857	4323.0	4260.267326732674	62.73267326732639
5.329289	4292.0	4260.297029702971	31.702970297029424
5.34972	4294.0	4260.3564356435645	33.64356435643549
5.370152	4292.0	4260.415841584158	31.584158415841557
5.390583	4293.0	4260.475247524752	32.524752475247624
5.411015	4308.0	4260.534653465346	47.46534653465369
5.431446	4319.0	4260.60396039604	58.39603960396016
5.451878	4293.0	4260.683168316832	32.31683168316795
5.472309	4300.0	4260.762376237623	39.23762376237664
5.492741	4371.0	4260.841584158416	110.15841584158443
5.513172	4326.0	4260.920792079208	65.07920792079221
5.533604	4340.0	4261.0	79.0
5.554035	4309.0	4261.089108910891	47.9108910891091
5.574467	4340.0	4261.227722772277	78.77227722772295
5.594898	4350.0	4261.376237623763	88.62376237623721
5.61533	4322.0	4261.554455445545	60.44554455445541
5.635761	4309.0	4261.742574257426	47.257425742574014
5.656193	4308.0	4261.940594059406	46.05940594059393
5.676624	4328.0	4262.138613861386	65.86138613861385
5.697055	4302.0	4262.366336633663	39.633663366336805
5.717487	4337.0	4262.59405940594	74.40594059405976
5.737918	4308.0	4262.821782178218	45.1782178217818
5.75835	4353.0	4263.138613861386	89.86138613861385
5.778781	4306.0	4263.455445544554	42.544554455445905
5.799213	4345.0	4263.782178217822	81.21782178217836
5.819644	4338.0	4264.108910891089	73.89108910891082
5.840076	4337.0	4264.445544554455	72.55445544554459
5.860507	4347.0	4264.782178217822	82.21782178217836
5.880939	4348.0	4265.118811881188	82.88118811881213
5.90137	4346.0	4265.465346534654	80.53465346534631
5.921802	4364.0	4265.841584158416	98.15841584158443
5.942233	4337.0	4266.217821782178	70.78217821782164
5.962665	4359.0	4266.59405940594	92.40594059405976
5.983096	4403.0	4266.990099009901	136.00990099009869
6.003528	4328.0	4267.40594059406	60.59405940594024
6.023959	4349.0	4267.861386138614	81.13861386138615
6.044391	4379.0	4268.336633663366	110.66336633663377
6.064822	4387.0	4268.811881188119	118.1881188118814
6.085254	4360.0	4269.287128712871	90.71287128712902
6.105685	4348.0	4269.762376237623	78.23762376237664
6.126117	4379.0	4270.237623762377	108.76237623762336
6.146548	4355.0	4270.722772277228	84.2772277227723
6.16698	4346.0	4271.207920792079	74.79207920792123
6.187411	4387.0	4271.792079207921	115.20792079207877
6.207843	4374.0	4272.40594059406	101.59405940594024
6.228274	4367.0	4273.029702970297	93.97029702970303
6.248705	4361.0	4273.683168316832	87.31683168316795
6.269137	4360.0	4274.3564356435645	85.64356435643549
6.289568	4401.0	4275.029702970297	125.97029702970303
6.31	4369.0	4275.792079207921	93.20792079207877
6.330431	4385.0	4276.554455445545	108.44554455445541
6.350863	4386.0	4277.316831683168	108.68316831683205
6.371294	4419.0	4278.089108910891	140.9108910891091
6.391726	4367.0	4278.881188118812	88.11881188118787
6.412157	4388.0	4279.6732673267325	108.32673267326754
6.432589	4362.0	4280.514851485149	81.48514851485106
6.45302	4395.0	4281.366336633663	113.6336633663368
6.473452	4402.0	4282.217821782178	119.78217821782164
6.493883	4429.0	4283.079207920792	145.92079207920779
6.514315	4386.0	4283.950495049505	102.04950495049525
6.534746	4376.0	4284.821782178218	91.1782178217818
6.555178	4365.0	4285.693069306931	79.30693069306926
6.575609	4429.0	4286.574257425743	142.42574257425713
6.596041	4426.0	4287.465346534654	138.5346534653463
6.616472	4406.0	4288.3861386138615	117.61386138613852
6.636904	4429.0	4289.3267326732675	139.67326732673246
6.657335	4427.0	4290.306930693069	136.69306930693074
6.677767	4373.0	4291.297029702971	81.70297029702942
6.698198	4429.0	4292.287128712871	136.71287128712902
6.71863	4391.0	4293.287128712871	97.71287128712902
6.739061	4462.0	4294.297029702971	167.70297029702942
6.759492	4386.0	4295.3267326732675	90.67326732673246
6.779924	4389.0	4296.366336633663	92.6336633663368
6.800355	4418.0	4297.425742574257	120.57425742574287
6.820787	4452.0	4298.485148514851	153.51485148514894
6.841218	4414.0	4299.564356435643	114.43564356435672
6.86165	4371.0	4300.663366336634	70.33663366336623
6.882081	4438.0	4301.782178217822	136.21782178217836
6.902513	4427.0	4302.910891089109	124.0891089108909
6.922944	4422.0	4304.059405940594	117.94059405940607
6.943376	4429.0	4305.237623762377	123.76237623762336
6.963807	4466.0	4306.415841584158	159.58415841584156
6.984239	4438.0	4307.653465346535	130.34653465346491
7.00467	4477.0	4308.9009900990095	168.0990099009905
7.025102	4420.0	4310.148514851485	109.85148514851517
7.045533	4410.0	4311.3861386138615	98.61386138613852
7.065965	4439.0	4312.623762376237	126.37623762376279
7.086396	4403.0	4313.8712871287125	89.12871287128746
7.106828	4425.0	4315.118811881188	109.88118811881213
7.127259	4433.0	4316.376237623763	116.62376237623721
7.147691	4511.0	4317.6435643564355	193.3564356435645
7.168122	4496.0	4318.930693069307	177.06930693069262
7.188554	4400.0	4320.257425742574	79.74257425742599
7.208985	4441.0	4321.633663366337	119.3663366336632
7.229417	4477.0	4323.019801980198	153.98019801980172
7.249848	4502.0	4324.40594059406	177.59405940594024
7.27028	4422.0	4325.80198019802	96.19801980198008
7.290711	4425.0	4327.227722772277	97.77227722772295
7.311142	4442.0	4328.693069306931	113.30693069306926
7.331574	4475.0	4330.188118811881	144.8118811881186
7.352005	4441.0	4331.722772277228	109.2772277227723
7.372437	4468.0	4333.267326732674	134.7326732673264
7.392868	4441.0	4334.821782178218	106.1782178217818
7.4133	4498.0	4336.366336633663	161.6336633663368
7.433731	4477.0	4337.910891089109	139.0891089108909
7.454163	4456.0	4339.485148514851	116.51485148514894
7.474594	4466.0	4341.059405940594	124.94059405940607
7.495026	4499.0	4342.633663366337	156.3663366336632
7.515457	4508.0	4344.207920792079	163.79207920792123
7.535889	4479.0	4345.782178217822	133.21782178217836
7.55632	4502.0	4347.3564356435645	154.6435643564355
7.576752	4450.0	4348.950495049505	101.04950495049525
7.597183	4530.0	4350.544554455446	179.4554455445541
7.617615	4505.0	4352.1287128712875	152.87128712871254
7.638046	4548.0	4353.663366336634	194.33663366336623
7.658478	4479.0	4355.227722772277	123.77227722772295
7.678909	4552.0	4356.811881188119	195.1881188118814
7.699341	4544.0	4358.3861386138615	185.61386138613852
7.719772	4532.0	4359.960396039604	172.03960396039565
7.740204	4546.0	4361.554455445545	184.4455445544554
7.760635	4549.0	4363.118811881188	185.88118811881213
7.781067	4528.0	4364.683168316832	163.31683168316795
7.801498	4585.0	4366.247524752475	218.75247524752467
7.821929	4528.0	4367.732673267326	160.2673267326736
7.842361	4529.0	4369.297029702971	159.70297029702942
7.862792	4458.0	4370.851485148515	87.14851485148483
7.883224	4490.0	4372.465346534654	117.53465346534631
7.903655	4565.0	4374.089108910891	190.9108910891091
7.924087	4525.0	4375.792079207921	149.20792079207877
7.944518	4564.0	4377.495049504951	186.50495049504934
7.96495	4504.0	4379.207920792079	124.79207920792123
7.985381	4540.0	4380.960396039604	159.03960396039565
8.005813	4480.0	4382.732673267326	97.26732673267361
8.026244	4540.0	4384.504950495049	155.49504950495066
8.046676	4549.0	4386.257425742574	162.74257425742599
8.067107	4553.0	4388.009900990099	164.99009900990131
8.087539	4509.0	4389.722772277228	119.2772277227723
8.10797	4534.0	4391.425742574257	142.57425742574287
8.128402	4546.0	4393.227722772277	152.77227722772295
8.148833	4642.0	4395.089108910891	246.9108910891091
8.169265	4545.0	4396.970297029703	148.02970297029697
8.189696	4559.0	4398.851485148515	160.14851485148483
8.210128	4531.0	4400.732673267326	130.2673267326736
8.230559	4596.0	4402.6435643564355	193.3564356435645
8.250991	4550.0	4404.455445544554	145.5445544554459
8.271422	4633.0	4406.257425742574	226.74257425742599
8.291854	4561.0	4408.059405940594	152.94059405940607
8.312285	4608.0	4409.861386138614	198.13861386138615
8.332717	4632.0	4411.653465346535	220.34653465346491
8.353148	4617.0	4413.60396039604	203.39603960396016
8.373579	4653.0	4415.495049504951	237.50495049504934
8.394011	4615.0	4417.3861386138615	197.61386138613852
8.414442	4565.0	4419.287128712871	145.71287128712902
8.434874	4607.0	4421.188118811881	185.8118811881186
8.455305	4618.0	4423.079207920792	194.92079207920779
8.475737	4632.0	4424.980198019802	207.01980198019828
8.496168	4656.0	4426.851485148515	229.14851485148483
8.5166	4606.0	4428.772277227723	177.22772277227705
8.537031	4629.0	4430.693069306931	198.30693069306926
8.557463	4623.0	4432.6435643564355	190.3564356435645
8.577894	4605.0	4434.59405940594	170.40594059405976
8.598326	4617.0	4436.554455445545	180.4455445544554
8.618757	4691.0	4438.514851485149	252.48514851485106
8.639189	4704.0	4440.485148514851	263.51485148514894
8.65962	4607.0	4442.455445544554	164.5445544554459
8.680052	4603.0	4444.39603960396	158.60396039603984
8.700483	4614.0	4446.3267326732675	167.67326732673246
8.720915	4686.0	4448.217821782178	237.78217821782164
8.741346	4688.0	4450.1287128712875	237.87128712871254
8.761778	4684.0	4452.0990099009905	231.9009900990095
8.782209	4627.0	4454.079207920792	172.92079207920779
8.802641	4642.0	4456.079207920792	185.92079207920779
8.823072	4659.0	4458.069306930693	200.93069306930738
8.843504	4753.0	4460.049504950495	292.95049504950475
8.863935	4719.0	4462.009900990099	256.9900990099013
8.884366	4705.0	4464.277227722772	240.7227722772277
8.904798	4719.0	4466.59405940594	252.40594059405976
8.925229	4712.0	4468.910891089109	243.0891089108909
8.945661	4670.0	4471.217821782178	198.78217821782164
8.966092	4747.0	4473.524752475248	273.4752475247524
8.986524	4639.0	4475.811881188119	163.1881188118814
9.006955	4707.0	4478.079207920792	228.92079207920779
9.027387	4678.0	4480.40594059406	197.59405940594024
9.047818	4704.0	4482.683168316832	221.31683168316795
9.06825	4647.0	4484.970297029703	162.02970297029697
9.088681	4713.0	4487.257425742574	225.74257425742599
9.109113	4707.0	4489.554455445545	217.4455445544554
9.129544	4712.0	4491.9009900990095	220.0990099009905
9.149976	4737.0	4494.277227722772	242.7227722772277
9.170407	4764.0	4496.6732673267325	267.32673267326754
9.190839	4686.0	4499.059405940594	186.94059405940607
9.21127	4672.0	4501.465346534654	170.5346534653463
9.231702	4734.0	4503.851485148515	230.14851485148483
9.252133	4713.0	4506.207920792079	206.79207920792123
9.272565	4758.0	4508.574257425743	249.42574257425713
9.292996	4770.0	4510.960396039604	259.03960396039565
9.313428	4753.0	4513.3861386138615	239.61386138613852
9.333859	4760.0	4515.861386138614	244.13861386138615
9.354291	4739.0	4518.336633663366	220.66336633663377
9.374722	4771.0	4520.80198019802	250.19801980198008
9.395154	4772.0	4523.336633663366	248.66336633663377
9.415585	4733.0	4525.851485148515	207.14851485148483
9.436016	4760.0	4528.415841584158	231.58415841584156
9.456448	4751.0	4531.029702970297	219.97029702970303
9.476879	4770.0	4533.6435643564355	236.3564356435645
9.497311	4771.0	4536.257425742574	234.74257425742599
9.517742	4784.0	4538.861386138614	245.13861386138615
9.538174	4810.0	4541.495049504951	268.50495049504934
9.558605	4795.0	4544.247524752475	250.75247524752467
9.579037	4785.0	4546.990099009901	238.00990099009869
9.599468	4846.0	4549.742574257426	296.257425742574
9.6199	4802.0	4552.514851485149	249.48514851485106
9.640331	4826.0	4555.267326732674	270.7326732673264
9.660763	4817.0	4558.069306930693	258.9306930693074
9.681194	4787.0	4560.8712871287125	226.12871287128746
9.701626	4762.0	4563.683168316832	198.31683168316795
9.722057	4806.0	4566.455445544554	239.5445544554459
9.742489	4811.0	4569.237623762377	241.76237623762336
9.76292	4764.0	4572.019801980198	191.98019801980172
9.783352	4865.0	4574.930693069307	290.0693069306926
9.803783	4909.0	4577.831683168317	331.1683168316831
9.824215	4832.0	4580.762376237623	251.23762376237664
9.844646	4856.0	4583.712871287129	272.287128712871
9.865078	4843.0	4586.742574257426	256.257425742574
9.885509	4926.0	4589.762376237623	336.23762376237664
9.905941	4863.0	4592.742574257426	270.257425742574
9.926372	4924.0	4595.742574257426	328.257425742574
9.946804	4879.0	4598.732673267326	280.2673267326736
9.967235	4915.0	4601.722772277228	313.2772277227723
9.987666	4891.0	4604.633663366337	286.3663366336632
10.008098	4930.0	4607.564356435643	322.4356435643567
10.028529	4892.0	4610.495049504951	281.50495049504934
10.048961	4890.0	4613.3564356435645	276.6435643564355
10.069392	4880.0	4616.257425742574	263.742574257426
10.089824	4904.0	4619.158415841584	284.84158415841557
10.110255	4873.0	4622.069306930693	250.93069306930738
10.130687	4980.0	4624.960396039604	355.03960396039565
10.151118	4916.0	4627.861386138614	288.13861386138615
10.17155	4891.0	4630.8712871287125	260.12871287128746
10.191981	4836.0	4633.792079207921	202.20792079207877
10.212413	4856.0	4636.6732673267325	219.32673267326754
10.232844	4914.0	4639.6138613861385	274.3861386138615
10.253276	4907.0	4642.623762376237	264.3762376237628
10.273707	4952.0	4645.663366336634	306.33663366336623
10.294139	4849.0	4648.712871287129	200.28712871287098
10.31457	4924.0	4651.772277227723	272.22772277227705
10.335002	4880.0	4654.8712871287125	225.12871287128746
10.355433	4964.0	4658.029702970297	305.97029702970303
10.375865	4878.0	4661.178217821782	216.8217821782182
10.396296	4878.0	4664.376237623763	213.6237623762372
10.416728	4824.0	4667.455445544554	156.5445544554459
10.437159	4886.0	4670.574257425743	215.42574257425713
10.457591	4890.0	4673.722772277228	216.2772277227723
10.478022	4898.0	4676.891089108911	221.10891089108918
10.498453	4904.0	4680.118811881188	223.88118811881213
10.518885	4867.0	4683.336633663366	183.66336633663377
10.539316	4880.0	4686.6138613861385	193.38613861386148
10.559748	4913.0	4689.881188118812	223.11881188118787
10.580179	4898.0	4693.0990099009905	204.9009900990095
10.600611	4958.0	4696.316831683168	261.68316831683205
10.621042	4889.0	4699.514851485149	189.48514851485106
10.641474	4922.0	4702.742574257426	219.25742574257401
10.661905	4871.0	4705.960396039604	165.03960396039565
10.682337	4864.0	4709.19801980198	154.80198019801992
10.702768	4914.0	4712.465346534654	201.5346534653463
10.7232	4882.0	4715.722772277228	166.2772277227723
10.743631	4887.0	4718.990099009901	168.00990099009869
10.764063	4921.0	4722.257425742574	198.74257425742599
10.784494	4932.0	4725.524752475248	206.47524752475238
10.804926	4865.0	4728.762376237623	136.23762376237664
10.825357	4923.0	4731.960396039604	191.03960396039565
10.845789	4942.0	4735.138613861386	206.86138613861385
10.86622	4935.0	4738.3267326732675	196.67326732673246
10.886652	4886.0	4741.504950495049	144.49504950495066
10.907083	4923.0	4744.693069306931	178.30693069306926
10.927515	4871.0	4747.881188118812	123.11881188118787
10.947946	4995.0	4750.782178217822	244.21782178217836
10.968378	4938.0	4753.6138613861385	184.38613861386148
10.988809	5061.0	4756.435643564357	304.5643564356433
11.009241	4975.0	4759.247524752475	215.75247524752467
11.029672	4970.0	4762.049504950495	207.95049504950475
11.050103	4903.0	4764.851485148515	138.14851485148483
11.070535	4994.0	4767.6435643564355	226.3564356435645
11.090966	4939.0	4770.376237623763	168.6237623762372
11.111398	5013.0	4773.108910891089	239.89108910891082
11.131829	4994.0	4775.821782178218	218.1782178217818
11.152261	5032.0	4778.60396039604	253.39603960396016
11.172692	4985.0	4781.376237623763	203.6237623762372
11.193124	5015.0	4784.0990099009905	230.9009900990095
11.213555	4985.0	4786.782178217822	198.21782178217836
11.233987	5013.0	4789.495049504951	223.50495049504934
11.254418	4985.0	4792.217821782178	192.78217821782164
11.27485	5028.0	4794.910891089109	233.0891089108909
11.295281	5034.0	4797.60396039604	236.39603960396016
11.315713	5035.0	4800.287128712871	234.71287128712902
11.336144	5029.0	4803.0	226.0
11.356576	5034.0	4805.683168316832	228.31683168316795
11.377007	5067.0	4808.3267326732675	258.67326732673246
11.397439	4986.0	4810.910891089109	175.0891089108909
11.41787	5026.0	4813.534653465346	212.4653465346537
11.438302	5034.0	4816.138613861386	217.86138613861385
11.458733	5056.0	4818.6435643564355	237.3564356435645
11.479165	5063.0	4821.1287128712875	241.87128712871254
11.499596	4932.0	4823.6138613861385	108.38613861386148
11.520028	4998.0	4826.069306930693	171.93069306930738
11.540459	5024.0	4828.504950495049	195.49504950495066
11.56089	4985.0	4830.970297029703	154.02970297029697
11.581322	5054.0	4833.445544554455	220.5544554455446
11.601753	5054.0	4835.9009900990095	218.0990099009905
11.622185	5046.0	4838.227722772277	207.77227722772295
11.642616	5029.0	4840.554455445545	188.4455445544554
11.663048	5060.0	4842.881188118812	217.11881188118787
11.683479	5096.0	4845.207920792079	250.79207920792123
11.703911	5073.0	4847.534653465346	225.4653465346537
11.724342	5075.0	4849.881188118812	225.11881188118787
11.744774	5106.0	4852.257425742574	253.74257425742599
11.765205	5002.0	4854.653465346535	147.34653465346491
11.785637	4952.0	4857.069306930693	94.93069306930738
11.806068	4980.0	4859.485148514851	120.51485148514894
11.8265	4969.0	4861.930693069307	107.06930693069262
11.846931	4991.0	4864.267326732674	126.73267326732639
11.867363	4982.0	4866.60396039604	115.39603960396016
11.887794	5012.0	4868.910891089109	143.0891089108909
11.908226	4957.0	4871.207920792079	85.79207920792123
11.928657	4983.0	4873.435643564357	109.56435643564328
11.949089	4994.0	4875.663366336634	118.33663366336623
11.96952	4989.0	4877.881188118812	111.11881188118787
11.989952	4942.0	4880.079207920792	61.920792079207786
12.010383	4929.0	4882.267326732674	46.73267326732639
12.030815	4988.0	4884.435643564357	103.56435643564328
12.051246	5015.0	4886.6138613861385	128.38613861386148
12.071678	5048.0	4888.792079207921	159.20792079207877
12.092109	4979.0	4890.960396039604	88.03960396039565
12.11254	4966.0	4893.1287128712875	72.87128712871254
12.132972	4963.0	4895.237623762377	67.76237623762336
12.153403	4971.0	4897.346534653465	73.65346534653509
12.173835	5000.0	4899.445544554455	100.55445544554459
12.194266	4994.0	4901.544554455446	92.4554455445541
12.214698	5084.0	4903.633663366337	180.3663366336632
12.235129	4992.0	4905.60396039604	86.39603960396016
12.255561	4939.0	4907.564356435643	31.435643564356724
12.275992	5014.0	4909.504950495049	104.49504950495066
12.296424	4949.0	4911.366336633663	37.633663366336805
12.316855	4991.0	4913.158415841584	77.84158415841557
12.337287	4992.0	4914.910891089109	77.0891089108909
12.357718	4985.0	4916.623762376237	68.37623762376279
12.37815	5073.0	4918.3267326732675	154.67326732673246
12.398581	5032.0	4919.970297029703	112.02970297029697
12.419013	4940.0	4921.544554455446	18.455445544554095
12.439444	4955.0	4923.0990099009905	31.900990099009505
12.459876	5027.0	4924.59405940594	102.40594059405976
12.480307	4996.0	4926.049504950495	69.95049504950475
12.500739	4986.0	4927.435643564357	58.564356435643276
12.52117	5011.0	4928.792079207921	82.20792079207877
12.541602	5030.0	4930.138613861386	99.86138613861385
12.562033	4983.0	4931.415841584158	51.58415841584156
12.582465	4970.0	4932.693069306931	37.30693069306926
12.602896	5014.0	4933.9009900990095	80.0990099009905
12.623328	4993.0	4935.0990099009905	57.900990099009505
12.643759	5052.0	4936.287128712871	115.71287128712902
12.66419	5058.0	4937.475247524752	120.52475247524762
12.684622	5015.0	4938.6435643564355	76.35643564356451
12.705053	5030.0	4939.772277227723	90.22772277227705
12.725485	5082.0	4940.9009900990095	141.0990099009905
12.745916	5038.0	4942.009900990099	95.99009900990131
12.766348	5014.0	4943.069306930693	70.93069306930738
12.786779	5031.0	4944.1287128712875	86.87128712871254
12.807211	4972.0	4945.178217821782	26.8217821782182
12.827642	5047.0	4946.227722772277	100.77227722772295
12.848074	5037.0	4947.297029702971	89.70297029702942
12.868505	5069.0	4948.376237623763	120.62376237623721
12.888937	5043.0	4949.435643564357	93.56435643564328
12.909368	4972.0	4950.514851485149	21.485148514851062
12.9298	5034.0	4951.554455445545	82.44554455445541
12.950231	5039.0	4952.60396039604	86.39603960396016
12.970663	5061.0	4953.6435643564355	107.35643564356451
12.991094	5025.0	4954.683168316832	70.31683168316795
13.011526	5072.0	4955.712871287129	116.28712871287098
13.031957	5069.0	4956.752475247525	112.24752475247533
13.052389	5080.0	4957.80198019802	122.19801980198008
13.07282	5131.0	4958.891089108911	172.10891089108918
13.093252	5081.0	4959.980198019802	121.01980198019828
13.113683	5038.0	4961.069306930693	76.93069306930738
13.134115	5112.0	4962.267326732674	149.7326732673264
13.154546	5069.0	4963.495049504951	105.50495049504934
13.174977	5173.0	4964.712871287129	208.28712871287098
13.195409	5078.0	4965.930693069307	112.06930693069262
13.21584	5083.0	4967.089108910891	115.9108910891091
13.236272	5092.0	4968.346534653465	123.65346534653509
13.256703	5106.0	4969.60396039604	136.39603960396016
13.277135	5095.0	4970.881188118812	124.11881188118787
13.297566	5061.0	4972.138613861386	88.86138613861385
13.317998	5128.0	4973.3861386138615	154.61386138613852
13.338429	5127.0	4974.6435643564355	152.3564356435645
13.358861	5087.0	4975.910891089109	111.0891089108909
13.379292	5074.0	4977.19801980198	96.80198019801992
13.399724	5136.0	4978.425742574257	157.57425742574287
13.420155	5127.0	4979.653465346535	147.34653465346491
13.440587	5216.0	4980.881188118812	235.11881188118787
13.461018	5050.0	4982.108910891089	67.89108910891082
13.48145	5138.0	4983.277227722772	154.7227722772277
13.501881	5110.0	4984.475247524752	125.52475247524762
13.522313	5140.0	4985.702970297029	154.29702970297058
13.542744	5115.0	4986.960396039604	128.03960396039565
13.563176	5092.0	4988.178217821782	103.8217821782182
13.583607	5139.0	4989.425742574257	149.57425742574287
13.604039	5115.0	4990.702970297029	124.29702970297058
13.62447	5143.0	4991.950495049505	151.04950495049525
13.644902	5155.0	4993.247524752475	161.75247524752467
13.665333	5165.0	4994.534653465346	170.4653465346537
13.685765	5189.0	4995.821782178218	193.1782178217818
13.706196	5154.0	4997.138613861386	156.86138613861385
13.726627	5134.0	4998.465346534654	135.5346534653463
13.747059	5116.0	4999.811881188119	116.1881188118814
13.76749	5195.0	5001.158415841584	193.84158415841557
13.787922	5159.0	5002.455445544554	156.5445544554459
13.808353	5140.0	5003.732673267326	136.2673267326736
13.828785	5176.0	5005.0	171.0
13.849216	5239.0	5006.287128712871	232.71287128712902
13.869648	5131.0	5007.564356435643	123.43564356435672
13.890079	5240.0	5008.811881188119	231.1881188118814
13.910511	5181.0	5010.059405940594	170.94059405940607
13.930942	5175.0	5011.40594059406	163.59405940594024
13.951374	5191.0	5012.792079207921	178.20792079207877
13.971805	5287.0	5014.188118811881	272.8118811881186
13.992237	5237.0	5015.60396039604	221.39603960396016
14.012668	5262.0	5017.019801980198	244.98019801980172
14.0331	5303.0	5018.415841584158	284.58415841584156
14.053531	5188.0	5019.920792079208	168.07920792079221
14.073963	5294.0	5021.3861386138615	272.6138613861385
14.094394	5264.0	5022.861386138614	241.13861386138615
14.114826	5314.0	5024.3267326732675	289.67326732673246
14.135257	5304.0	5025.80198019802	278.1980198019801
14.155689	5232.0	5027.297029702971	204.70297029702942
14.17612	5308.0	5028.811881188119	279.1881188118814
14.196552	5349.0	5030.346534653465	318.6534653465351
14.216983	5338.0	5031.881188118812	306.11881188118787
14.237414	5313.0	5033.425742574257	279.57425742574287
14.257846	5307.0	5034.980198019802	272.0198019801983
14.278277	5303.0	5036.534653465346	266.4653465346537
14.298709	5350.0	5038.118811881188	311.88118811881213
14.31914	5329.0	5039.811881188119	289.1881188118814
14.339572	5395.0	5041.514851485149	353.48514851485106
14.360003	5374.0	5043.257425742574	330.742574257426
14.380435	5501.0	5045.059405940594	455.94059405940607
14.400866	5426.0	5046.960396039604	379.03960396039565
14.421298	5330.0	5048.8712871287125	281.12871287128746
14.441729	5434.0	5050.831683168317	383.1683168316831
14.462161	5455.0	5052.861386138614	402.13861386138615
14.482592	5515.0	5054.891089108911	460.1089108910892
14.503024	5562.0	5056.930693069307	505.0693069306926
14.523455	5500.0	5058.990099009901	441.0099009900987
14.543887	5519.0	5061.089108910891	457.9108910891091
14.564318	5560.0	5063.554455445545	496.4455445544554
14.58475	5541.0	5066.069306930693	474.9306930693074
14.605181	5656.0	5068.584158415842	587.4158415841584
14.625613	5631.0	5071.108910891089	559.8910891089108
14.646044	5684.0	5073.851485148515	610.1485148514848
14.666476	5646.0	5076.6138613861385	569.3861386138615
14.686907	5630.0	5079.60396039604	550.3960396039602
14.707339	5813.0	5082.663366336634	730.3366336633662
14.72777	5814.0	5085.811881188119	728.1881188118814
14.748202	5775.0	5088.960396039604	686.0396039603957
14.768633	5764.0	5092.118811881188	671.8811881188121
14.789064	5875.0	5095.306930693069	779.6930693069307
14.809496	5838.0	5098.504950495049	739.4950495049507
14.829927	5885.0	5101.752475247525	783.2475247524753
14.850359	5910.0	5105.009900990099	804.9900990099013
14.87079	5945.0	5108.415841584158	836.5841584158416
14.891222	5915.0	5111.821782178218	803.1782178217818
14.911653	5993.0	5115.287128712871	877.712871287129
14.932085	6013.0	5118.851485148515	894.1485148514848
14.952516	5986.0	5122.425742574257	863.5742574257429
14.972948	6077.0	5126.217821782178	950.7821782178216
14.993379	5958.0	5130.217821782178	827.7821782178216
15.013811	6039.0	5134.514851485149	904.4851485148511
15.034242	6073.0	5138.891089108911	934.1089108910892
15.054674	6078.0	5143.475247524752	934.5247524752476
15.075105	6040.0	5148.346534653465	891.6534653465351
15.095537	6062.0	5153.3564356435645	908.6435643564355
15.115968	6123.0	5158.3564356435645	964.6435643564355
15.1364	6115.0	5163.455445544554	951.5445544554459
15.156831	6072.0	5168.59405940594	903.4059405940598
15.177263	6146.0	5173.782178217822	972.2178217821784
15.197694	6126.0	5179.029702970297	946.970297029703
15.218126	6069.0	5184.336633663366	884.6633663366338
15.238557	6083.0	5189.742574257426	893.257425742574
15.258989	5992.0	5195.148514851485	796.8514851485152
15.27942	6088.0	5200.564356435643	887.4356435643567
15.299852	6032.0	5205.881188118812	826.1188118811879
15.320283	6025.0	5211.207920792079	813.7920792079212
15.340714	5986.0	5216.524752475248	769.4752475247524
15.361146	5931.0	5221.841584158416	709.1584158415844
15.381577	5977.0	5227.297029702971	749.7029702970294
15.402009	5922.0	5232.792079207921	689.2079207920788
15.42244	5870.0	5238.336633663366	631.6633663366338
15.442872	5821.0	5243.940594059406	577.0594059405939
15.463303	5946.0	5249.544554455446	696.4554455445541
15.483735	5802.0	5255.247524752475	546.7524752475247
15.504166	5812.0	5260.940594059406	551.0594059405939
15.524598	5751.0	5266.6732673267325	484.32673267326754
15.545029	5801.0	5272.40594059406	528.5940594059402
15.565461	5789.0	5278.207920792079	510.79207920792123
15.585892	5796.0	5283.970297029703	512.029702970297
15.606324	5747.0	5289.712871287129	457.287128712871
15.626755	5668.0	5295.445544554455	372.5544554455446
15.647187	5677.0	5301.118811881188	375.88118811881213
15.667618	5663.0	5306.762376237623	356.23762376237664
15.68805	5712.0	5312.40594059406	399.59405940594024
15.708481	5648.0	5317.970297029703	330.02970297029697
15.728913	5644.0	5323.564356435643	320.4356435643567
15.749344	5662.0	5329.158415841584	332.84158415841557
15.769776	5564.0	5334.722772277228	229.2772277227723
15.790207	5613.0	5340.267326732674	272.7326732673264
15.810639	5613.0	5345.772277227723	267.22772277227705
15.83107	5655.0	5351.277227722772	303.7227722772277
15.851501	5485.0	5356.762376237623	128.23762376237664
15.871933	5563.0	5362.237623762377	200.76237623762336
15.892364	5586.0	5367.693069306931	218.30693069306926
15.912796	5581.0	5373.079207920792	207.92079207920779
15.933227	5617.0	5378.415841584158	238.58415841584156
15.953659	5567.0	5383.752475247525	183.24752475247533
15.97409	5560.0	5389.059405940594	170.94059405940607
15.994522	5562.0	5394.257425742574	167.74257425742599
16.014953	5603.0	5399.415841584158	203.58415841584156
16.035385	5524.0	5404.534653465346	119.46534653465369
16.055816	5600.0	5409.623762376237	190.3762376237628
16.076248	5629.0	5414.712871287129	214.28712871287098
16.096679	5631.0	5419.782178217822	211.21782178217836
16.117111	5550.0	5424.6435643564355	125.35643564356451
16.137542	5618.0	5429.495049504951	188.50495049504934
16.157974	5629.0	5434.336633663366	194.66336633663377
16.178405	5634.0	5439.138613861386	194.86138613861385
16.198837	5592.0	5443.910891089109	148.0891089108909
16.219268	5673.0	5448.653465346535	224.34653465346491
16.2397	5692.0	5453.3564356435645	238.6435643564355
16.260131	5685.0	5458.029702970297	226.97029702970303
16.280563	5712.0	5462.683168316832	249.31683168316795
16.300994	5663.0	5467.316831683168	195.68316831683205
16.321426	5690.0	5471.9009900990095	218.0990099009905
16.341857	5778.0	5476.455445544554	301.5445544554459
16.362289	5825.0	5480.960396039604	344.03960396039565
16.38272	5780.0	5485.297029702971	294.7029702970294
16.403151	5717.0	5489.584158415842	227.41584158415844
16.423583	5861.0	5493.811881188119	367.1881188118814
16.444014	5853.0	5497.960396039604	355.03960396039565
16.464446	5827.0	5501.980198019802	325.0198019801983
16.484877	5761.0	5505.960396039604	255.03960396039565
16.505309	5903.0	5509.891089108911	393.1089108910892
16.52574	5969.0	5513.752475247525	455.24752475247533
16.546172	5973.0	5517.6138613861385	455.3861386138615
16.566603	6112.0	5521.465346534654	590.5346534653463
16.587035	6086.0	5525.257425742574	560.742574257426
16.607466	6031.0	5528.980198019802	502.0198019801983
16.627898	6098.0	5532.336633663366	565.6633663366338
16.648329	6119.0	5535.6435643564355	583.3564356435645
16.668761	6061.0	5538.930693069307	522.0693069306926
16.689192	6144.0	5542.168316831683	601.8316831683169
16.709624	6210.0	5545.188118811881	664.8118811881186
16.730055	6173.0	5548.168316831683	624.8316831683169
16.750487	6233.0	5550.920792079208	682.0792079207922
16.770918	6243.0	5553.60396039604	689.3960396039602
16.79135	6270.0	5556.19801980198	713.8019801980199
16.811781	6212.0	5558.792079207921	653.2079207920788
16.832213	6293.0	5561.376237623763	731.6237623762372
16.852644	6327.0	5563.930693069307	763.0693069306926
16.873076	6277.0	5566.475247524752	710.5247524752476
16.893507	6265.0	5568.970297029703	696.029702970297
16.913938	6294.0	5571.455445544554	722.5445544554459
16.93437	6360.0	5573.792079207921	786.2079207920788
16.954801	6362.0	5576.118811881188	785.8811881188121
16.975233	6240.0	5578.3564356435645	661.6435643564355
16.995664	6451.0	5580.465346534654	870.5346534653463
17.016096	6349.0	5582.584158415842	766.4158415841584
17.036527	6417.0	5584.475247524752	832.5247524752476
17.056959	6446.0	5586.158415841584	859.8415841584156
17.07739	6422.0	5587.534653465346	834.4653465346537
17.097822	6419.0	5588.831683168317	830.1683168316831
17.118253	6534.0	5589.910891089109	944.0891089108909
17.138685	6407.0	5590.6732673267325	816.3267326732675
17.159116	6293.0	5591.287128712871	701.712871287129
17.179548	6487.0	5591.8712871287125	895.1287128712875
17.199979	6367.0	5592.257425742574	774.742574257426
17.220411	6503.0	5592.60396039604	910.3960396039602
17.240842	6441.0	5592.8712871287125	848.1287128712875
17.261274	6461.0	5592.970297029703	868.029702970297
17.281705	6359.0	5592.970297029703	766.029702970297
17.302137	6378.0	5592.8712871287125	785.1287128712875
17.322568	6434.0	5592.752475247525	841.2475247524753
17.343	6307.0	5592.6138613861385	714.3861386138615
17.363431	6363.0	5592.475247524752	770.5247524752476
17.383863	6324.0	5592.3267326732675	731.6732673267325
17.404294	6354.0	5592.148514851485	761.8514851485152
17.424726	6338.0	5591.9009900990095	746.0990099009905
17.445157	6388.0	5591.504950495049	796.4950495049507
17.465588	6300.0	5591.039603960396	708.9603960396043
17.48602	6245.0	5590.485148514851	654.5148514851489
17.506451	6355.0	5589.851485148515	765.1485148514848
17.526883	6361.0	5589.138613861386	771.8613861386139
17.547314	6351.0	5588.306930693069	762.6930693069307
17.567746	6355.0	5587.455445544554	767.5445544554459
17.588177	6289.0	5586.534653465346	702.4653465346537
17.608609	6352.0	5585.59405940594	766.4059405940598
17.62904	6330.0	5584.514851485149	745.4851485148511
17.649472	6334.0	5583.425742574257	750.5742574257429
17.669903	6358.0	5582.267326732674	775.7326732673264
17.690335	6350.0	5581.079207920792	768.9207920792078
17.710766	6384.0	5579.891089108911	804.1089108910892
17.731198	6309.0	5578.693069306931	730.3069306930693
17.751629	6276.0	5577.495049504951	698.5049504950493
17.772061	6381.0	5576.227722772277	804.772277227723
17.792492	6391.0	5574.9009900990095	816.0990099009905
17.812924	6529.0	5573.574257425743	955.4257425742571
17.833355	6389.0	5572.237623762377	816.7623762376234
17.853787	6511.0	5570.80198019802	940.1980198019801
17.874218	6449.0	5569.366336633663	879.6336633663368
17.89465	6454.0	5567.920792079208	886.0792079207922
17.915081	6515.0	5566.455445544554	948.5445544554459
17.935513	6472.0	5564.990099009901	907.0099009900987
17.955944	6488.0	5563.524752475248	924.4752475247524
17.976375	6438.0	5562.089108910891	875.9108910891091
17.996807	6533.0	5560.653465346535	972.3465346534649
18.017238	6508.0	5559.19801980198	948.8019801980199
18.03767	6420.0	5557.742574257426	862.257425742574
18.058101	6526.0	5556.287128712871	969.712871287129
18.078533	6527.0	5554.821782178218	972.1782178217818
18.098964	6493.0	5553.3564356435645	939.6435643564355
18.119396	6469.0	5551.881188118812	917.1188118811879
18.139827	6438.0	5550.40594059406	887.5940594059402
18.160259	6388.0	5548.910891089109	839.0891089108909
18.18069	6476.0	5547.485148514851	928.5148514851489
18.201122	6383.0	5546.069306930693	836.9306930693074
18.221553	6403.0	5544.653465346535	858.3465346534649
18.241985	6336.0	5543.277227722772	792.7227722772277
18.262416	6346.0	5541.811881188119	804.1881188118814
18.282848	6347.0	5540.336633663366	806.6633663366338
18.303279	6273.0	5538.8712871287125	734.1287128712875
18.323711	6272.0	5537.415841584158	734.5841584158416
18.344142	6243.0	5535.980198019802	707.0198019801983
18.364574	6172.0	5534.514851485149	637.4851485148511
18.385005	6190.0	5533.089108910891	656.9108910891091
18.405437	6231.0	5531.693069306931	699.3069306930693
18.425868	6066.0	5530.316831683168	535.683168316832
18.4463	6088.0	5529.0	559.0
18.466731	6074.0	5527.722772277228	546.2772277227723
18.487163	6063.0	5526.465346534654	536.5346534653463
18.507594	6040.0	5525.227722772277	514.772277227723
18.528025	6067.0	5524.009900990099	542.9900990099013
18.548457	5981.0	5522.811881188119	458.1881188118814
18.568888	5986.0	5521.6138613861385	464.3861386138615
18.58932	6055.0	5520.415841584158	534.5841584158416
18.609751	5868.0	5519.207920792079	348.79207920792123
18.630183	5940.0	5518.0	422.0
18.650614	5889.0	5516.831683168317	372.1683168316831
18.671046	5834.0	5515.693069306931	318.30693069306926
18.691477	5858.0	5514.534653465346	343.4653465346537
18.711909	5941.0	5513.376237623763	427.6237623762372
18.73234	5832.0	5512.217821782178	319.78217821782164
18.752772	5766.0	5511.0990099009905	254.9009900990095
18.773203	5758.0	5509.980198019802	248.01980198019828
18.793635	5781.0	5508.881188118812	272.11881188118787
18.814066	5744.0	5507.782178217822	236.21782178217836
18.834498	5837.0	5506.683168316832	330.31683168316795
18.854929	5825.0	5505.584158415842	319.41584158415844
18.875361	5807.0	5504.485148514851	302.51485148514894
18.895792	5730.0	5503.3861386138615	226.61386138613852
18.916224	5735.0	5502.287128712871	232.71287128712902
18.936655	5729.0	5501.188118811881	227.8118811881186
18.957087	5687.0	5500.089108910891	186.9108910891091
18.977518	5610.0	5498.990099009901	111.00990099009869
18.99795	5696.0	5497.891089108911	198.10891089108918
19.018381	5636.0	5496.792079207921	139.20792079207877
19.038813	5677.0	5495.702970297029	181.29702970297058
19.059244	5646.0	5494.633663366337	151.3663366336632
19.079675	5661.0	5493.544554455446	167.4554455445541
19.100107	5628.0	5492.445544554455	135.5544554455446
19.120538	5645.0	5491.346534653465	153.65346534653509
19.14097	5565.0	5490.247524752475	74.75247524752467
19.161401	5611.0	5489.148514851485	121.85148514851517
19.181833	5607.0	5488.059405940594	118.94059405940607
19.202264	5578.0	5486.990099009901	91.00990099009869
19.222696	5642.0	5485.920792079208	156.07920792079221
19.243127	5584.0	5484.8712871287125	99.12871287128746
19.263559	5616.0	5483.881188118812	132.11881188118787
19.28399	5598.0	5482.891089108911	115.10891089108918
19.304422	5608.0	5481.930693069307	126.06930693069262
19.324853	5546.0	5480.970297029703	65.02970297029697
19.345285	5571.0	5480.019801980198	90.98019801980172
19.365716	5489.0	5479.069306930693	9.930693069307381
19.386148	5562.0	5478.138613861386	83.86138613861385
19.406579	5548.0	5477.207920792079	70.79207920792123
19.427011	5500.0	5476.277227722772	23.722772277227705
19.447442	5527.0	5475.346534653465	51.653465346535086
19.467874	5588.0	5474.435643564357	113.56435643564328
19.488305	5574.0	5473.564356435643	100.43564356435672
19.508737	5531.0	5472.702970297029	58.297029702970576
19.529168	5550.0	5471.861386138614	78.13861386138615
19.5496	5477.0	5471.049504950495	5.950495049504752
19.570031	5629.0	5470.237623762377	158.76237623762336
19.590462	5628.0	5469.475247524752	158.52475247524762
19.610894	5654.0	5468.732673267326	185.2673267326736
19.631325	5652.0	5468.009900990099	183.99009900990131
19.651757	5548.0	5467.316831683168	80.68316831683205
19.672188	5488.0	5466.633663366337	21.366336633663195
19.69262	5618.0	5465.980198019802	152.01980198019828
19.713051	5601.0	5465.336633663366	135.66336633663377
19.733483	5605.0	5464.752475247525	140.24752475247533
19.753914	5565.0	5464.188118811881	100.8118811881186
19.774346	5626.0	5463.623762376237	162.3762376237628
19.794777	5554.0	5463.069306930693	90.93069306930738
19.815209	5536.0	5462.514851485149	73.48514851485106
19.83564	5590.0	5462.029702970297	127.97029702970303
19.856072	5620.0	5461.574257425743	158.42574257425713
19.876503	5590.0	5461.118811881188	128.88118811881213
19.896935	5639.0	5460.6732673267325	178.32673267326754
19.917366	5529.0	5460.3267326732675	68.67326732673246
19.937798	5574.0	5459.980198019802	114.01980198019828
19.958229	5523.0	5459.6435643564355	63.35643564356451
19.978661	5564.0	5459.3267326732675	104.67326732673246
19.999092	5601.0	5459.009900990099	141.99009900990131
20.019524	5615.0	5458.693069306931	156.30693069306926
20.039955	5542.0	5458.376237623763	83.62376237623721
20.060387	5548.0	5458.059405940594	89.94059405940607
20.080818	5599.0	5457.762376237623	141.23762376237664
20.10125	5566.0	5457.465346534654	108.53465346534631
20.121681	5586.0	5457.168316831683	128.83168316831689
20.142112	5536.0	5456.881188118812	79.11881188118787
20.162544	5742.0	5456.6138613861385	285.3861386138615
20.182975	5560.0	5456.3564356435645	103.64356435643549
20.203407	5486.0	5456.0990099009905	29.900990099009505
20.223838	5551.0	5455.8712871287125	95.12871287128746
20.24427	5486.0	5455.6732673267325	30.326732673267543
20.264701	5551.0	5455.475247524752	95.52475247524762
20.285133	5597.0	5455.277227722772	141.7227722772277
20.305564	5520.0	5455.079207920792	64.92079207920779
20.325996	5524.0	5454.970297029703	69.02970297029697
20.346427	5541.0	5454.8712871287125	86.12871287128746
20.366859	5603.0	5454.782178217822	148.21782178217836
20.38729	5459.0	5454.693069306931	4.306930693069262
20.407722	5484.0	5454.60396039604	29.396039603960162
20.428153	5486.0	5454.554455445545	31.44554455445541
20.448585	5557.0	5454.504950495049	102.49504950495066
20.469016	5539.0	5454.455445544554	84.5445544554459
20.489448	5519.0	5454.40594059406	64.59405940594024
20.509879	5452.0	5454.3564356435645	-2.3564356435645095
20.530311	5511.0	5454.306930693069	56.69306930693074
20.550742	5480.0	5454.257425742574	25.742574257425986
20.571174	5450.0	5454.207920792079	-4.207920792078767
20.591605	5503.0	5454.168316831683	48.831683168316886
20.612037	5499.0	5454.138613861386	44.86138613861385
20.632468	5452.0	5454.108910891089	-2.108910891089181
20.652899	5443.0	5454.079207920792	-11.079207920792214
20.673331	5465.0	5454.059405940594	10.940594059406067
20.693762	5513.0	5454.039603960396	58.96039603960435
20.714194	5510.0	5454.019801980198	55.98019801980172
20.734625	5449.0	5454.0	-5.0
20.755057	5375.0	5454.0	-79.0
20.775488	5555.0	5454.0	101.0
20.79592	5464.0	5454.0	10.0
20.816351	5540.0	5454.0	86.0
20.836783	5481.0	5454.0	27.0
20.857214	5483.0	5454.0	29.0
20.877646	5545.0	5454.0	91.0
20.898077	5386.0	5454.0	-68.0
20.918509	5446.0	5454.0	-8.0
20.93894	5529.0	5454.0	75.0
20.959372	5454.0	5454.0	0.0
20.979803	5425.0	5454.0	-29.0
21.000235	5578.0	5454.0	124.0
21.020666	5453.0	5454.0	-1.0
21.041098	5504.0	5454.0	50.0
21.061529	5474.0	5454.0	20.0
21.081961	5446.0	5454.0	-8.0
21.102392	5501.0	5454.0	47.0
21.122824	5497.0	5454.0	43.0
21.143255	5421.0	5454.0	-33.0
21.163687	5457.0	5454.0	3.0
21.184118	5441.0	5454.0	-13.0
21.204549	5551.0	5454.0	97.0
21.224981	5463.0	5454.0	9.0
21.245412	5406.0	5454.0	-48.0
21.265844	5530.0	5454.0	76.0
21.286275	5495.0	5454.0	41.0
21.306707	5474.0	5454.0	20.0
21.327138	5435.0	5454.0	-19.0
21.34757	5456.0	5454.0	2.0
21.368001	5458.0	5454.0	4.0
21.388433	5472.0	5454.0	18.0
21.408864	5485.0	5453.990099009901	31.009900990098686
21.429296	5404.0	5453.980198019802	-49.98019801980172
21.449727	5490.0	5453.970297029703	36.02970297029697
21.470159	5504.0	5453.960396039604	50.03960396039565
21.49059	5530.0	5453.950495049505	76.04950495049525
21.511022	5471.0	5453.940594059406	17.059405940593933
21.531453	5558.0	5453.920792079208	104.07920792079221
21.551885	5476.0	5453.910891089109	22.0891089108909
21.572316	5485.0	5453.891089108911	31.10891089108918
21.592748	5434.0	5453.8712871287125	-19.871287128712538
21.613179	5421.0	5453.851485148515	-32.85148514851517
21.633611	5466.0	5453.831683168317	12.168316831683114
21.654042	5525.0	5453.782178217822	71.21782178217836
21.674474	5418.0	5453.702970297029	-35.702970297029424
21.694905	5489.0	5453.623762376237	35.37623762376279
21.715337	5524.0	5453.544554455446	70.4554455445541
21.735768	5500.0	5453.415841584158	46.58415841584156
21.756199	5417.0	5453.227722772277	-36.22772277227705
21.776631	5576.0	5453.029702970297	122.97029702970303
21.797062	5570.0	5452.841584158416	117.15841584158443
21.817494	5530.0	5452.6435643564355	77.35643564356451
21.837925	5488.0	5452.3564356435645	35.64356435643549
21.858357	5539.0	5452.059405940594	86.94059405940607
21.878788	5492.0	5451.762376237623	40.23762376237664
21.89922	5524.0	5451.445544554455	72.55445544554459
21.919651	5539.0	5451.118811881188	87.88118811881213
21.940083	5520.0	5450.792079207921	69.20792079207877
21.960514	5523.0	5450.465346534654	72.53465346534631
21.980946	5520.0	5450.118811881188	69.88118811881213
22.001377	5578.0	5449.762376237623	128.23762376237664
22.021809	5513.0	5449.39603960396	63.60396039603984
22.04224	5628.0	5449.0	179.0
22.062672	5621.0	5448.59405940594	172.40594059405976
22.083103	5658.0	5448.188118811881	209.8118811881186
22.103535	5584.0	5447.712871287129	136.28712871287098
22.123966	5654.0	5447.217821782178	206.78217821782164
22.144398	5662.0	5446.633663366337	215.3663366336632
22.164829	5520.0	5445.960396039604	74.03960396039565
22.185261	5597.0	5445.168316831683	151.83168316831689
22.205692	5641.0	5444.247524752475	196.75247524752467
22.226124	5679.0	5443.306930693069	235.69306930693074
22.246555	5694.0	5442.138613861386	251.86138613861385
22.266986	5689.0	5440.891089108911	248.10891089108918
22.287418	5702.0	5439.465346534654	262.5346534653463
22.307849	5651.0	5438.019801980198	212.98019801980172
22.328281	5764.0	5436.485148514851	327.51485148514894
22.348712	5631.0	5434.881188118812	196.11881188118787
22.369144	5810.0	5433.188118811881	376.8118811881186
22.389575	5734.0	5431.475247524752	302.5247524752476
22.410007	5761.0	5429.6138613861385	331.3861386138615
22.430438	5688.0	5427.702970297029	260.2970297029706
22.45087	5770.0	5425.782178217822	344.21782178217836
22.471301	5805.0	5423.841584158416	381.15841584158443
22.491733	5731.0	5421.762376237623	309.23762376237664
22.512164	5804.0	5419.633663366337	384.3663366336632
22.532596	5846.0	5417.495049504951	428.50495049504934
22.553027	5839.0	5415.336633663366	423.66336633663377
22.573459	5843.0	5413.118811881188	429.88118811881213
22.59389	5909.0	5410.8712871287125	498.12871287128746
22.614322	5954.0	5408.534653465346	545.4653465346537
22.634753	5909.0	5406.178217821782	502.8217821782182
22.655185	6061.0	5403.821782178218	657.1782178217818
22.675616	5953.0	5401.435643564357	551.5643564356433
22.696048	6031.0	5398.930693069307	632.0693069306926
22.716479	6020.0	5396.366336633663	623.6336633663368
22.736911	6062.0	5393.772277227723	668.227722772277
22.757342	6012.0	5391.178217821782	620.8217821782182
22.777774	6022.0	5388.574257425743	633.4257425742571
22.798205	6087.0	5385.910891089109	701.0891089108909
22.818636	6024.0	5383.178217821782	640.8217821782182
22.839068	6092.0	5380.445544554455	711.5544554455446
22.859499	6162.0	5377.702970297029	784.2970297029706
22.879931	6126.0	5374.920792079208	751.0792079207922
22.900362	6157.0	5372.138613861386	784.8613861386139
22.920794	6133.0	5369.3564356435645	763.6435643564355
22.941225	6285.0	5366.455445544554	918.5445544554459
22.961657	6113.0	5363.554455445545	749.4455445544554
22.982088	6086.0	5360.653465346535	725.3465346534649
23.00252	6151.0	5357.752475247525	793.2475247524753
23.022951	6102.0	5354.851485148515	747.1485148514848
23.043383	6175.0	5351.891089108911	823.1089108910892
23.063814	6137.0	5348.930693069307	788.0693069306926
23.084246	6232.0	5345.950495049505	886.0495049504952
23.104677	6138.0	5342.950495049505	795.0495049504952
23.125109	6144.0	5339.940594059406	804.0594059405939
23.14554	6152.0	5336.930693069307	815.0693069306926
23.165972	6193.0	5333.851485148515	859.1485148514848
23.186403	6167.0	5330.742574257426	836.257425742574
23.206835	6014.0	5327.623762376237	686.3762376237628
23.227266	6081.0	5324.504950495049	756.4950495049507
23.247698	6082.0	5321.3861386138615	760.6138613861385
23.268129	5975.0	5318.267326732674	656.7326732673264
23.288561	6189.0	5315.1287128712875	873.8712871287125
23.308992	6061.0	5311.990099009901	749.0099009900987
23.329423	6099.0	5308.851485148515	790.1485148514848
23.349855	6075.0	5305.6732673267325	769.3267326732675
23.370286	6076.0	5302.495049504951	773.5049504950493
23.390718	6032.0	5299.316831683168	732.683168316832
23.411149	5997.0	5296.138613861386	700.8613861386139
23.431581	5970.0	5292.960396039604	677.0396039603957
23.452012	5984.0	5289.782178217822	694.2178217821784
23.472444	5910.0	5286.6138613861385	623.3861386138615
23.492875	5894.0	5283.40594059406	610.5940594059402
23.513307	5995.0	5280.188118811881	714.8118811881186
23.533738	5968.0	5276.970297029703	691.029702970297
23.55417	5904.0	5273.732673267326	630.2673267326736
23.574601	5986.0	5270.475247524752	715.5247524752476
23.595033	5842.0	5267.207920792079	574.7920792079212
23.615464	5859.0	5263.920792079208	595.0792079207922
23.635896	5947.0	5260.633663366337	686.3663366336632
23.656327	5909.0	5257.306930693069	651.6930693069307
23.676759	5814.0	5253.970297029703	560.029702970297
23.69719	5888.0	5250.623762376237	637.3762376237628
23.717622	5804.0	5247.287128712871	556.712871287129
23.738053	5861.0	5243.960396039604	617.0396039603957
23.758485	5814.0	5240.59405940594	573.4059405940598
23.778916	5786.0	5237.188118811881	548.8118811881186
23.799348	5781.0	5233.831683168317	547.1683168316831
23.819779	5804.0	5230.504950495049	573.4950495049507
23.840211	5735.0	5227.158415841584	507.84158415841557
23.860642	5702.0	5223.782178217822	478.21782178217836
23.881073	5766.0	5220.366336633663	545.6336633663368
23.901505	5722.0	5217.029702970297	504.97029702970303
23.921936	5680.0	5213.693069306931	466.30693069306926
23.942368	5645.0	5210.3564356435645	434.6435643564355
23.962799	5701.0	5207.009900990099	493.9900990099013
23.983231	5732.0	5203.663366336634	528.3366336633662
24.003662	5680.0	5200.287128712871	479.712871287129
24.024094	5663.0	5196.910891089109	466.0891089108909
24.044525	5679.0	5193.514851485149	485.48514851485106
24.064957	5664.0	5190.108910891089	473.8910891089108
24.085388	5625.0	5186.633663366337	438.3663366336632
24.10582	5594.0	5183.188118811881	410.8118811881186
24.126251	5630.0	5179.732673267326	450.2673267326736
24.146683	5630.0	5176.237623762377	453.76237623762336
24.167114	5598.0	5172.742574257426	425.257425742574
24.187546	5649.0	5169.237623762377	479.76237623762336
24.207977	5733.0	5165.821782178218	567.1782178217818
24.228409	5605.0	5162.485148514851	442.51485148514894
24.24884	5581.0	5159.267326732674	421.7326732673264
24.269272	5583.0	5156.178217821782	426.8217821782182
24.289703	5602.0	5153.089108910891	448.9108910891091
24.310135	5587.0	5150.217821782178	436.78217821782164
24.330566	5521.0	5147.415841584158	373.58415841584156
24.350998	5542.0	5144.722772277228	397.2772277227723
24.371429	5531.0	5141.980198019802	389.0198019801983
24.391861	5547.0	5139.316831683168	407.68316831683205
24.412292	5482.0	5136.722772277228	345.2772277227723
24.432723	5470.0	5134.178217821782	335.8217821782182
24.453155	5568.0	5131.564356435643	436.4356435643567
24.473586	5452.0	5129.089108910891	322.9108910891091
24.494018	5480.0	5126.6435643564355	353.3564356435645
24.514449	5510.0	5124.158415841584	385.84158415841557
24.534881	5495.0	5121.633663366337	373.3663366336632
24.555312	5501.0	5119.237623762377	381.76237623762336
24.575744	5464.0	5116.752475247525	347.24752475247533
24.596175	5419.0	5114.207920792079	304.79207920792123
24.616607	5467.0	5111.6732673267325	355.32673267326754
24.637038	5422.0	5109.19801980198	312.8019801980199
24.65747	5462.0	5106.752475247525	355.24752475247533
24.677901	5424.0	5104.39603960396	319.60396039603984
24.698333	5424.0	5102.039603960396	321.96039603960435
24.718764	5361.0	5099.6435643564355	261.3564356435645
24.739196	5359.0	5097.247524752475	261.75247524752467
24.759627	5413.0	5094.940594059406	318.05940594059393
24.780059	5374.0	5092.6732673267325	281.32673267326754
24.80049	5386.0	5090.39603960396	295.60396039603984
24.820922	5413.0	5088.118811881188	324.88118811881213
24.841353	5414.0	5085.831683168317	328.1683168316831
24.861785	5466.0	5083.574257425743	382.42574257425713
24.882216	5308.0	5081.3861386138615	226.61386138613852
24.902648	5395.0	5079.178217821782	315.8217821782182
24.923079	5328.0	5076.980198019802	251.01980198019828
24.94351	5336.0	5074.821782178218	261.1782178217818
24.963942	5299.0	5072.653465346535	226.34653465346491
24.984373	5281.0	5070.485148514851	210.51485148514894
25.004805	5266.0	5068.415841584158	197.58415841584156
25.025236	5258.0	5066.346534653465	191.65346534653509
25.045668	5310.0	5064.267326732674	245.7326732673264
25.066099	5261.0	5062.188118811881	198.8118811881186
25.086531	5178.0	5060.108910891089	117.89108910891082
25.106962	5244.0	5058.089108910891	185.9108910891091
25.127394	5292.0	5056.009900990099	235.99009900990131
25.147825	5218.0	5053.950495049505	164.04950495049525
25.168257	5236.0	5051.910891089109	184.0891089108909
25.188688	5283.0	5049.881188118812	233.11881188118787
25.20912	5161.0	5047.851485148515	113.14851485148483
25.229551	5155.0	5045.891089108911	109.10891089108918
25.249983	5260.0	5043.960396039604	216.03960396039565
25.270414	5230.0	5042.039603960396	187.96039603960435
25.290846	5227.0	5040.118811881188	186.88118811881213
25.311277	5155.0	5038.19801980198	116.80198019801992
25.331709	5216.0	5036.257425742574	179.74257425742599
25.35214	5213.0	5034.316831683168	178.68316831683205
25.372572	5173.0	5032.376237623763	140.6237623762372
25.393003	5239.0	5030.425742574257	208.57425742574287
25.413435	5173.0	5028.514851485149	144.48514851485106
25.433866	5192.0	5026.60396039604	165.39603960396016
25.454298	5238.0	5024.693069306931	213.30693069306926
25.474729	5177.0	5022.782178217822	154.21782178217836
25.49516	5191.0	5020.8712871287125	170.12871287128746
25.515592	5094.0	5018.960396039604	75.03960396039565
25.536023	5201.0	5017.049504950495	183.95049504950475
25.556455	5216.0	5015.178217821782	200.8217821782182
25.576886	5088.0	5013.316831683168	74.68316831683205
25.597318	5185.0	5011.445544554455	173.5544554455446
25.617749	5133.0	5009.59405940594	123.40594059405976
25.638181	5192.0	5007.752475247525	184.24752475247533
25.658612	5122.0	5005.930693069307	116.06930693069262
25.679044	5143.0	5004.118811881188	138.88118811881213
25.699475	5110.0	5002.316831683168	107.68316831683205
25.719907	5195.0	5000.554455445545	194.4455445544554
25.740338	5161.0	4998.80198019802	162.19801980198008
25.76077	5139.0	4997.059405940594	141.94059405940607
25.781201	5076.0	4995.336633663366	80.66336633663377
25.801633	5153.0	4993.633663366337	159.3663366336632
25.822064	5133.0	4991.970297029703	141.02970297029697
25.842496	5150.0	4990.346534653465	159.65346534653509
25.862927	5139.0	4988.712871287129	150.28712871287098
25.883359	5178.0	4987.108910891089	190.89108910891082
25.90379	5128.0	4985.465346534654	142.5346534653463
25.924222	5139.0	4983.841584158416	155.15841584158443
25.944653	5087.0	4982.267326732674	104.73267326732639
25.965085	5186.0	4980.702970297029	205.29702970297058
25.985516	5116.0	4979.148514851485	136.85148514851517
26.005947	5151.0	4977.59405940594	173.40594059405976
26.026379	5182.0	4976.059405940594	205.94059405940607
26.04681	5140.0	4974.534653465346	165.4653465346537
26.067242	5174.0	4973.019801980198	200.98019801980172
26.087673	5167.0	4971.504950495049	195.49504950495066
26.108105	5129.0	4970.029702970297	158.97029702970303
26.128536	5115.0	4968.574257425743	146.42574257425713
26.148968	5120.0	4967.19801980198	152.80198019801992
26.169399	5074.0	4965.821782178218	108.1782178217818
26.189831	5137.0	4964.465346534654	172.5346534653463
26.210262	5184.0	4963.148514851485	220.85148514851517
26.230694	5083.0	4961.9009900990095	121.0990099009905
26.251125	5121.0	4960.663366336634	160.33663366336623
26.271557	5112.0	4959.425742574257	152.57425742574287
26.291988	5150.0	4958.19801980198	191.80198019801992
26.31242	5102.0	4956.970297029703	145.02970297029697
26.332851	5099.0	4955.742574257426	143.25742574257401
26.353283	5080.0	4954.534653465346	125.46534653465369
26.373714	5153.0	4953.3267326732675	199.67326732673246
26.394146	5226.0	4952.1287128712875	273.87128712871254
26.414577	5096.0	4951.0	145.0
26.435009	5171.0	4949.940594059406	221.05940594059393
26.45544	5191.0	4948.891089108911	242.10891089108918
26.475872	5192.0	4947.841584158416	244.15841584158443
26.496303	5163.0	4946.831683168317	216.16831683168311
26.516735	5124.0	4945.910891089109	178.0891089108909
26.537166	5175.0	4945.0	230.0
26.557597	5126.0	4944.0990099009905	181.9009900990095
26.578029	5114.0	4943.247524752475	170.75247524752467
26.59846	5150.0	4942.455445544554	207.5445544554459
26.618892	5089.0	4941.6732673267325	147.32673267326754
26.639323	5047.0	4941.009900990099	105.99009900990131
26.659755	5080.0	4940.415841584158	139.58415841584156
26.680186	5066.0	4939.831683168317	126.16831683168311
26.700618	5106.0	4939.247524752475	166.75247524752467
26.721049	5026.0	4938.663366336634	87.33663366336623
26.741481	5087.0	4938.079207920792	148.92079207920779
26.761912	5030.0	4937.514851485149	92.48514851485106
26.782344	5064.0	4936.990099009901	127.00990099009869
26.802775	5053.0	4936.495049504951	116.50495049504934
26.823207	5049.0	4936.029702970297	112.97029702970303
26.843638	5017.0	4935.584158415842	81.41584158415844
26.86407	5125.0	4935.178217821782	189.8217821782182
26.884501	5046.0	4934.772277227723	111.22772277227705
26.904933	5084.0	4934.3861386138615	149.61386138613852
26.925364	5038.0	4934.029702970297	103.97029702970303
26.945796	5049.0	4933.6732673267325	115.32673267326754
26.966227	5060.0	4933.336633663366	126.66336633663377
26.986659	5031.0	4933.0	98.0
27.00709	5050.0	4932.663366336634	117.33663366336623
27.027522	5016.0	4932.336633663366	83.66336633663377
27.047953	4980.0	4932.009900990099	47.990099009901314
27.068385	5049.0	4931.702970297029	117.29702970297058
27.088816	5045.0	4931.39603960396	113.60396039603984
27.109247	4980.0	4931.0990099009905	48.900990099009505
27.129679	4968.0	4930.80198019802	37.19801980198008
27.15011	5066.0	4930.504950495049	135.49504950495066
27.170542	4978.0	4930.207920792079	47.79207920792123
27.190973	5003.0	4929.970297029703	73.02970297029697
27.211405	5009.0	4929.732673267326	79.26732673267361
27.231836	4954.0	4929.495049504951	24.504950495049343
27.252268	5002.0	4929.257425742574	72.74257425742599
27.272699	5086.0	4929.019801980198	156.98019801980172
27.293131	4927.0	4928.782178217822	-1.782178217821638
27.313562	4952.0	4928.544554455446	23.455445544554095
27.333994	4962.0	4928.306930693069	33.69306930693074
27.354425	4945.0	4928.069306930693	16.93069306930738
27.374857	5014.0	4927.831683168317	86.16831683168311
27.395288	4966.0	4927.6138613861385	38.386138613861476
27.41572	4955.0	4927.415841584158	27.584158415841557
27.436151	4974.0	4927.217821782178	46.78217821782164
27.456583	4938.0	4927.029702970297	10.970297029703033
27.477014	5030.0	4926.841584158416	103.15841584158443
27.497446	4927.0	4926.653465346535	0.3465346534649143
27.517877	4988.0	4926.465346534654	61.53465346534631
27.538309	4951.0	4926.277227722772	24.722772277227705
27.55874	4981.0	4926.089108910891	54.9108910891091
27.579172	4945.0	4925.9009900990095	19.099009900990495
27.599603	4951.0	4925.712871287129	25.28712871287098
27.620034	4906.0	4925.524752475248	-19.524752475247624
27.640466	4924.0	4925.336633663366	-1.3366336633662286
27.660897	4896.0	4925.158415841584	-29.15841584158443
27.681329	4930.0	4924.980198019802	5.019801980198281
27.70176	4919.0	4924.811881188119	-5.811881188118605
27.722192	4981.0	4924.6435643564355	56.35643564356451
27.742623	4991.0	4924.475247524752	66.52475247524762
27.763055	4940.0	4924.306930693069	15.693069306930738
27.783486	4971.0	4924.138613861386	46.86138613861385
27.803918	4960.0	4923.970297029703	36.02970297029697
27.824349	4954.0	4923.80198019802	30.19801980198008
27.844781	4921.0	4923.633663366337	-2.6336633663368048
27.865212	4937.0	4923.465346534654	13.53465346534631
27.885644	4963.0	4923.297029702971	39.702970297029424
27.906075	4957.0	4923.1287128712875	33.87128712871254
27.926507	4945.0	4922.970297029703	22.029702970296967
27.946938	4966.0	4922.811881188119	43.188118811881395
27.96737	4943.0	4922.722772277228	20.277227722772295
27.987801	4989.0	4922.633663366337	66.3663366336632
28.008233	4955.0	4922.544554455446	32.455445544554095
28.028664	4952.0	4922.455445544554	29.544554455445905
28.049096	4909.0	4922.366336633663	-13.366336633663195
28.069527	4927.0	4922.277227722772	4.722772277227705
28.089959	4945.0	4922.19801980198	22.80198019801992
28.11039	4919.0	4922.118811881188	-3.1188118811878667
28.130822	4923.0	4922.059405940594	0.9405940594060667
28.151253	4959.0	4922.0	37.0
28.171684	4976.0	4921.940594059406	54.05940594059393
28.192116	4941.0	4921.881188118812	19.118811881187867
28.212547	4929.0	4921.821782178218	7.1782178217818
28.232979	4963.0	4921.762376237623	41.23762376237664
28.25341	4995.0	4921.702970297029	73.29702970297058
28.273842	4923.0	4921.6435643564355	1.3564356435645095
28.294273	4955.0	4921.584158415842	33.41584158415844
28.314705	4881.0	4921.544554455446	-40.544554455445905
28.335136	4946.0	4921.504950495049	24.495049504950657
28.355568	4958.0	4921.465346534654	36.53465346534631
28.375999	4978.0	4921.425742574257	56.57425742574287
28.396431	4927.0	4921.3861386138615	5.613861386138524
28.416862	4875.0	4921.346534653465	-46.346534653464914
28.437294	4963.0	4921.297029702971	41.702970297029424
28.457725	4913.0	4921.247524752475	-8.247524752475329
28.478157	4957.0	4921.19801980198	35.80198019801992
28.498588	5000.0	4921.148514851485	78.85148514851517
28.51902	4995.0	4921.0990099009905	73.9009900990095
28.539451	4942.0	4921.049504950495	20.950495049504752
28.559883	4952.0	4921.0	31.0
28.580314	4966.0	4920.950495049505	45.04950495049525
28.600746	4956.0	4920.9009900990095	35.099009900990495
28.621177	4974.0	4920.861386138614	53.13861386138615
28.641609	4999.0	4920.821782178218	78.1782178217818
28.66204	4939.0	4920.782178217822	18.217821782178362
28.682471	5010.0	4920.742574257426	89.25742574257401
28.702903	4915.0	4920.722772277228	-5.722772277227705
28.723334	5004.0	4920.702970297029	83.29702970297058
28.743766	5014.0	4920.683168316832	93.31683168316795
28.764197	4984.0	4920.663366336634	63.33663366336623
28.784629	4968.0	4920.633663366337	47.366336633663195
28.80506	4943.0	4920.574257425743	22.42574257425713
28.825492	4995.0	4920.495049504951	74.50495049504934
28.845923	4957.0	4920.415841584158	36.58415841584156
28.866355	4942.0	4920.336633663366	21.66336633663377
28.886786	5010.0	4920.257425742574	89.74257425742599
28.907218	4998.0	4920.178217821782	77.8217821782182
28.927649	4909.0	4920.0990099009905	-11.099009900990495
28.948081	5019.0	4920.019801980198	98.98019801980172
28.968512	4921.0	4919.940594059406	1.0594059405939333
28.988944	5020.0	4919.861386138614	100.13861386138615
29.009375	4977.0	4919.782178217822	57.21782178217836
29.029807	5007.0	4919.702970297029	87.29702970297058
29.050238	5007.0	4919.623762376237	87.37623762376279
29.07067	5003.0	4919.544554455446	83.4554455445541
29.091101	4924.0	4919.485148514851	4.514851485148938
29.111533	4983.0	4919.425742574257	63.57425742574287
29.131964	4925.0	4919.366336633663	5.633663366336805
29.152396	4983.0	4919.287128712871	63.71287128712902
29.172827	4949.0	4919.207920792079	29.792079207921233
29.193259	4964.0	4919.1287128712875	44.87128712871254
29.21369	4994.0	4919.049504950495	74.95049504950475
29.234121	4921.0	4918.970297029703	2.0297029702969667
29.254553	4930.0	4918.891089108911	11.108910891089181
29.274984	4886.0	4918.792079207921	-32.79207920792123
29.295416	4908.0	4918.693069306931	-10.693069306930738
29.315847	4867.0	4918.59405940594	-51.59405940594024
29.336279	4997.0	4918.495049504951	78.50495049504934
29.35671	4969.0	4918.39603960396	50.60396039603984
29.377142	4974.0	4918.297029702971	55.702970297029424
29.397573	4948.0	4918.19801980198	29.80198019801992
29.418005	4970.0	4918.0990099009905	51.900990099009505
29.438436	4921.0	4918.0	3.0
29.458868	4961.0	4917.920792079208	43.079207920792214
29.479299	4931.0	4917.841584158416	13.158415841584429
29.499731	4919.0	4917.762376237623	1.2376237623766428
29.520162	4975.0	4917.683168316832	57.31683168316795
29.540594	4943.0	4917.60396039604	25.396039603960162
29.561025	4982.0	4917.514851485149	64.48514851485106
29.581457	4936.0	4917.425742574257	18.57425742574287
29.601888	5025.0	4917.336633663366	107.66336633663377
29.62232	4905.0	4917.237623762377	-12.237623762376643
29.642751	4954.0	4917.138613861386	36.86138613861385
29.663183	4937.0	4917.039603960396	19.960396039604348
29.683614	4911.0	4916.940594059406	-5.940594059406067
29.704046	4902.0	4916.841584158416	-14.841584158415571
29.724477	4992.0	4916.742574257426	75.25742574257401
29.744908	4982.0	4916.6435643564355	65.35643564356451
29.76534	4969.0	4916.544554455446	52.455445544554095
29.785771	4939.0	4916.445544554455	22.55445544554459
29.806203	4973.0	4916.346534653465	56.653465346535086
29.826634	4984.0	4916.247524752475	67.75247524752467
29.847066	4926.0	4916.138613861386	9.861386138613852
29.867497	4977.0	4916.029702970297	60.97029702970303
29.887929	4918.0	4915.920792079208	2.0792079207922143
29.90836	5029.0	4915.80198019802	113.19801980198008
29.928792	4961.0	4915.683168316832	45.31683168316795
29.949223	4966.0	4915.554455445545	50.44554455445541
29.969655	4986.0	4915.415841584158	70.58415841584156
29.990086	4984.0	4915.277227722772	68.7227722772277
30.010518	5039.0	4915.138613861386	123.86138613861385
30.030949	4978.0	4915.0	63.0
30.051381	5016.0	4914.861386138614	101.13861386138615
30.071812	5019.0	4914.722772277228	104.2772277227723
30.092244	5083.0	4914.584158415842	168.41584158415844
30.112675	4994.0	4914.445544554455	79.55445544554459
30.133107	5003.0	4914.306930693069	88.69306930693074
30.153538	5043.0	4914.148514851485	128.85148514851517
30.17397	4974.0	4913.990099009901	60.009900990098686
30.194401	5027.0	4913.821782178218	113.1782178217818
30.214833	4982.0	4913.633663366337	68.3663366336632
30.235264	5089.0	4913.445544554455	175.5544554455446
30.255696	4972.0	4913.257425742574	58.742574257425986
30.276127	5089.0	4913.049504950495	175.95049504950475
30.296558	5072.0	4912.841584158416	159.15841584158443
30.31699	4981.0	4912.653465346535	68.34653465346491
30.337421	5033.0	4912.465346534654	120.53465346534631
30.357853	5063.0	4912.297029702971	150.70297029702942
30.378284	5081.0	4912.1287128712875	168.87128712871254
30.398716	5060.0	4911.960396039604	148.03960396039565
30.419147	4975.0	4911.792079207921	63.20792079207877
30.439579	5068.0	4911.60396039604	156.39603960396016
30.46001	5005.0	4911.415841584158	93.58415841584156
30.480442	4968.0	4911.227722772277	56.77227722772295
30.500873	5047.0	4911.039603960396	135.96039603960435
30.521305	5010.0	4910.851485148515	99.14851485148483
30.541736	4993.0	4910.663366336634	82.33663366336623
30.562168	5007.0	4910.475247524752	96.52475247524762
30.582599	5035.0	4910.287128712871	124.71287128712902
30.603031	4987.0	4910.089108910891	76.9108910891091
30.623462	5006.0	4909.891089108911	96.10891089108918
30.643894	5047.0	4909.693069306931	137.30693069306926
30.664325	5009.0	4909.495049504951	99.50495049504934
30.684757	5008.0	4909.297029702971	98.70297029702942
30.705188	5058.0	4909.0990099009905	148.9009900990095
30.72562	5011.0	4908.9009900990095	102.0990099009905
30.746051	5030.0	4908.702970297029	121.29702970297058
30.766483	5016.0	4908.504950495049	107.49504950495066
30.786914	5045.0	4908.306930693069	136.69306930693074
30.807346	4988.0	4908.108910891089	79.89108910891082
30.827777	5033.0	4907.910891089109	125.0891089108909
30.848208	4998.0	4907.722772277228	90.2772277227723
30.86864	5039.0	4907.564356435643	131.43564356435672
30.889071	4958.0	4907.425742574257	50.57425742574287
30.909503	5001.0	4907.267326732674	93.73267326732639
30.929934	4950.0	4907.108910891089	42.89108910891082
30.950366	4983.0	4906.950495049505	76.04950495049525
30.970797	5012.0	4906.792079207921	105.20792079207877
30.991229	5025.0	4906.60396039604	118.39603960396016
31.01166	4988.0	4906.415841584158	81.58415841584156
31.032092	4993.0	4906.227722772277	86.77227722772295
31.052523	4970.0	4906.029702970297	63.97029702970303
31.072955	4946.0	4905.831683168317	40.168316831683114
31.093386	5025.0	4905.623762376237	119.37623762376279
31.113818	5080.0	4905.415841584158	174.58415841584156
31.134249	4969.0	4905.207920792079	63.79207920792123
31.154681	4979.0	4904.980198019802	74.01980198019828
31.175112	5017.0	4904.732673267326	112.26732673267361
31.195544	5025.0	4904.445544554455	120.55445544554459
31.215975	4976.0	4904.178217821782	71.8217821782182
31.236407	4968.0	4903.910891089109	64.0891089108909
31.256838	4987.0	4903.633663366337	83.3663366336632
31.27727	4957.0	4903.3564356435645	53.64356435643549
31.297701	4911.0	4903.079207920792	7.920792079207786
31.318133	4954.0	4902.80198019802	51.19801980198008
31.338564	4932.0	4902.544554455446	29.455445544554095
31.358995	4957.0	4902.287128712871	54.71287128712902
31.379427	4937.0	4902.029702970297	34.97029702970303
31.399858	5028.0	4901.762376237623	126.23762376237664
31.42029	4904.0	4901.495049504951	2.504950495049343
31.440721	4970.0	4901.217821782178	68.78217821782164
31.461153	4925.0	4900.940594059406	24.059405940593933
31.481584	4985.0	4900.623762376237	84.37623762376279
31.502016	4907.0	4900.306930693069	6.693069306930738
31.522447	4946.0	4899.970297029703	46.02970297029697
31.542879	4955.0	4899.633663366337	55.366336633663195
31.56331	4986.0	4899.297029702971	86.70297029702942
31.583742	4954.0	4898.920792079208	55.079207920792214
31.604173	4890.0	4898.544554455446	-8.544554455445905
31.624605	4966.0	4898.168316831683	67.83168316831689
31.645036	4950.0	4897.762376237623	52.23762376237664
31.665468	4899.0	4897.346534653465	1.6534653465350857
31.685899	4948.0	4896.930693069307	51.06930693069262
31.706331	4931.0	4896.504950495049	34.49504950495066
31.726762	4959.0	4896.069306930693	62.93069306930738
31.747194	5056.0	4895.60396039604	160.39603960396016
31.767625	4886.0	4895.138613861386	-9.138613861386148
31.788057	4926.0	4894.6138613861385	31.386138613861476
31.808488	4976.0	4894.089108910891	81.9108910891091
31.82892	4913.0	4893.485148514851	19.514851485148938
31.849351	4899.0	4892.881188118812	6.118811881187867
31.869783	4884.0	4892.267326732674	-8.26732673267361
31.890214	4911.0	4891.60396039604	19.396039603960162
31.910645	4923.0	4890.950495049505	32.04950495049525
31.931077	4964.0	4890.227722772277	73.77227722772295
31.951508	4960.0	4889.485148514851	70.51485148514894
31.97194	4944.0	4888.712871287129	55.28712871287098
31.992371	4979.0	4887.910891089109	91.0891089108909
32.012803	4959.0	4887.079207920792	71.92079207920779
32.033234	4930.0	4886.247524752475	43.75247524752467
32.053666	4958.0	4885.40594059406	72.59405940594024
32.074097	4948.0	4884.564356435643	63.435643564356724
32.094529	4991.0	4883.722772277228	107.2772277227723
32.11496	4953.0	4882.841584158416	70.15841584158443
32.135392	4930.0	4881.940594059406	48.05940594059393
32.155823	4935.0	4881.029702970297	53.97029702970303
32.176255	4925.0	4880.089108910891	44.9108910891091
32.196686	4933.0	4879.138613861386	53.86138613861385
32.217118	4897.0	4878.19801980198	18.80198019801992
32.237549	4910.0	4877.227722772277	32.77227722772295
32.257981	4933.0	4876.267326732674	56.73267326732639
32.278412	4957.0	4875.3267326732675	81.67326732673246
32.298844	4914.0	4874.3861386138615	39.613861386138524
32.319275	4918.0	4873.435643564357	44.564356435643276
32.339707	4885.0	4872.495049504951	12.504950495049343
32.360138	4935.0	4871.534653465346	63.46534653465369
32.38057	4924.0	4870.544554455446	53.455445544554095
32.401001	4907.0	4869.554455445545	37.44554455445541
32.421432	4929.0	4868.514851485149	60.48514851485106
32.441864	4913.0	4867.435643564357	45.564356435643276
32.462295	4920.0	4866.3267326732675	53.67326732673246
32.482727	4997.0	4865.188118811881	131.8118811881186
32.503158	4929.0	4864.039603960396	64.96039603960435
32.52359	4952.0	4862.881188118812	89.11881188118787
32.544021	4923.0	4861.722772277228	61.277227722772295
32.564453	4984.0	4860.574257425743	123.42574257425713
32.584884	4948.0	4859.3861386138615	88.61386138613852
32.605316	4934.0	4858.19801980198	75.80198019801992
32.625747	4912.0	4857.009900990099	54.990099009901314
32.646179	4945.0	4855.811881188119	89.1881188118814
32.66661	4933.0	4854.6138613861385	78.38613861386148
32.687042	4871.0	4853.415841584158	17.584158415841557
32.707473	4955.0	4852.217821782178	102.78217821782164
32.727905	4918.0	4850.950495049505	67.04950495049525
32.748336	4918.0	4849.663366336634	68.33663366336623
32.768768	4892.0	4848.366336633663	43.633663366336805
32.789199	4950.0	4847.049504950495	102.95049504950475
32.809631	4919.0	4845.732673267326	73.26732673267361
32.830062	4967.0	4844.415841584158	122.58415841584156
32.850494	4947.0	4843.0990099009905	103.9009900990095
32.870925	4900.0	4841.772277227723	58.22772277227705
32.891357	4940.0	4840.435643564357	99.56435643564328
32.911788	4858.0	4839.0	19.0
32.93222	4912.0	4837.554455445545	74.44554455445541
32.952651	4940.0	4836.059405940594	103.94059405940607
32.973082	4893.0	4834.574257425743	58.42574257425713
32.993514	4939.0	4833.089108910891	105.9108910891091
33.013945	4899.0	4831.60396039604	67.39603960396016
33.034377	4874.0	4830.118811881188	43.88118811881213
33.054808	4897.0	4828.633663366337	68.3663366336632
33.07524	4928.0	4827.138613861386	100.86138613861385
33.095671	4956.0	4825.6435643564355	130.3564356435645
33.116103	4959.0	4824.158415841584	134.84158415841557
33.136534	4924.0	4822.6732673267325	101.32673267326754
33.156966	4917.0	4821.19801980198	95.80198019801992
33.177397	4972.0	4819.722772277228	152.2772277227723
33.197829	4938.0	4818.237623762377	119.76237623762336
33.21826	4900.0	4816.752475247525	83.24752475247533
33.238692	4959.0	4815.267326732674	143.7326732673264
33.259123	4893.0	4813.821782178218	79.1782178217818
33.279555	4864.0	4812.376237623763	51.62376237623721
33.299986	4943.0	4810.930693069307	132.06930693069262
33.320418	4947.0	4809.495049504951	137.50495049504934
33.340849	4894.0	4808.059405940594	85.94059405940607
33.361281	4910.0	4806.574257425743	103.42574257425713
33.381712	4969.0	4805.089108910891	163.9108910891091
33.402144	4961.0	4803.60396039604	157.39603960396016
33.422575	4970.0	4802.0990099009905	167.9009900990095
33.443007	4926.0	4800.564356435643	125.43564356435672
33.463438	4975.0	4799.039603960396	175.96039603960435
33.48387	4932.0	4797.504950495049	134.49504950495066
33.504301	4867.0	4795.980198019802	71.01980198019828
33.524732	4918.0	4794.455445544554	123.5445544554459
33.545164	4967.0	4792.940594059406	174.05940594059393
33.565595	4897.0	4791.40594059406	105.59405940594024
33.586027	4965.0	4789.8712871287125	175.12871287128746
33.606458	4941.0	4788.3267326732675	152.67326732673246
33.62689	4925.0	4786.752475247525	138.24752475247533
33.647321	4894.0	4785.217821782178	108.78217821782164
33.667753	4899.0	4783.6732673267325	115.32673267326754
33.688184	4879.0	4782.138613861386	96.86138613861385
33.708616	4913.0	4780.633663366337	132.3663366336632
33.729047	4938.0	4779.118811881188	158.88118811881213
33.749479	4939.0	4777.6138613861385	161.38613861386148
33.76991	4953.0	4776.118811881188	176.88118811881213
33.790342	4864.0	4774.633663366337	89.3663366336632
33.810773	4993.0	4773.168316831683	219.83168316831689
33.831205	4899.0	4771.702970297029	127.29702970297058
33.851636	4903.0	4770.287128712871	132.71287128712902
33.872068	4942.0	4768.8712871287125	173.12871287128746
33.892499	4900.0	4767.534653465346	132.4653465346537
33.912931	4812.0	4766.178217821782	45.8217821782182
33.933362	4915.0	4764.831683168317	150.16831683168311
33.953794	4961.0	4763.514851485149	197.48514851485106
33.974225	4850.0	4762.168316831683	87.83168316831689
33.994657	4925.0	4760.891089108911	164.10891089108918
34.015088	4883.0	4759.6138613861385	123.38613861386148
34.035519	4879.0	4758.376237623763	120.62376237623721
34.055951	4850.0	4757.158415841584	92.84158415841557
34.076382	4849.0	4755.980198019802	93.01980198019828
34.096814	4907.0	4754.80198019802	152.19801980198008
34.117245	4858.0	4753.633663366337	104.3663366336632
34.137677	4884.0	4752.465346534654	131.5346534653463
34.158108	4883.0	4751.297029702971	131.70297029702942
34.17854	4901.0	4750.158415841584	150.84158415841557
34.198971	4893.0	4749.039603960396	143.96039603960435
34.219403	4914.0	4747.930693069307	166.06930693069262
34.239834	4870.0	4746.821782178218	123.1782178217818
34.260266	4869.0	4745.722772277228	123.2772277227723
34.280697	4890.0	4744.623762376237	145.3762376237628
34.301129	4915.0	4743.554455445545	171.4455445544554
34.32156	4824.0	4742.485148514851	81.51485148514894
34.341992	4952.0	4741.40594059406	210.59405940594024
34.362423	4888.0	4740.306930693069	147.69306930693074
34.382855	4904.0	4739.217821782178	164.78217821782164
34.403286	4930.0	4738.0990099009905	191.9009900990095
34.423718	4912.0	4737.0	175.0
34.444149	4898.0	4735.910891089109	162.0891089108909
34.464581	4875.0	4734.821782178218	140.1782178217818
34.485012	4844.0	4733.762376237623	110.23762376237664
34.505444	4831.0	4732.742574257426	98.25742574257401
34.525875	4879.0	4731.752475247525	147.24752475247533
34.546307	4844.0	4730.792079207921	113.20792079207877
34.566738	4894.0	4729.861386138614	164.13861386138615
34.587169	4868.0	4728.930693069307	139.06930693069262
34.607601	4807.0	4728.0	79.0
34.628032	4882.0	4727.079207920792	154.92079207920779
34.648464	4837.0	4726.158415841584	110.84158415841557
34.668895	4907.0	4725.237623762377	181.76237623762336
34.689327	4823.0	4724.316831683168	98.68316831683205
34.709758	4816.0	4723.40594059406	92.59405940594024
34.73019	4828.0	4722.495049504951	105.50495049504934
34.750621	4780.0	4721.584158415842	58.41584158415844
34.771053	4835.0	4720.6732673267325	114.32673267326754
34.791484	4815.0	4719.831683168317	95.16831683168311
34.811916	4806.0	4719.009900990099	86.99009900990131
34.832347	4822.0	4718.178217821782	103.8217821782182
34.852779	4799.0	4717.366336633663	81.6336633663368
34.87321	4822.0	4716.544554455446	105.4554455445541
34.893642	4792.0	4715.722772277228	76.2772277227723
34.914073	4789.0	4714.891089108911	74.10891089108918
34.934505	4807.0	4714.069306930693	92.93069306930738
34.954936	4769.0	4713.217821782178	55.78217821782164
34.975368	4784.0	4712.465346534654	71.53465346534631
34.995799	4747.0	4711.6732673267325	35.32673267326754
35.016231	4795.0	4710.930693069307	84.06930693069262
35.036662	4778.0	4710.19801980198	67.80198019801992
35.057094	4779.0	4709.445544554455	69.55445544554459
35.077525	4766.0	4708.693069306931	57.30693069306926
35.097956	4818.0	4707.940594059406	110.05940594059393
35.118388	4811.0	4707.217821782178	103.78217821782164
35.138819	4836.0	4706.465346534654	129.5346534653463
35.159251	4730.0	4705.712871287129	24.28712871287098
35.179682	4803.0	4704.960396039604	98.03960396039565
35.200114	4802.0	4704.207920792079	97.79207920792123
35.220545	4720.0	4703.455445544554	16.544554455445905
35.240977	4810.0	4702.702970297029	107.29702970297058
35.261408	4764.0	4701.960396039604	62.03960396039565
35.28184	4768.0	4701.217821782178	66.78217821782164
35.302271	4786.0	4700.485148514851	85.51485148514894
35.322703	4828.0	4699.752475247525	128.24752475247533
35.343134	4830.0	4699.019801980198	130.98019801980172
35.363566	4805.0	4698.287128712871	106.71287128712902
35.383997	4754.0	4697.554455445545	56.44554455445541
35.404429	4733.0	4696.821782178218	36.1782178217818
35.42486	4802.0	4696.138613861386	105.86138613861385
35.445292	4785.0	4695.455445544554	89.5445544554459
35.465723	4711.0	4694.772277227723	16.227722772277048
35.486155	4740.0	4694.108910891089	45.89108910891082
35.506586	4780.0	4693.475247524752	86.52475247524762
35.527018	4713.0	4692.841584158416	20.15841584158443
35.547449	4771.0	4692.217821782178	78.78217821782164
35.567881	4730.0	4691.59405940594	38.40594059405976
35.588312	4723.0	4690.960396039604	32.03960396039565
35.608744	4786.0	4690.3564356435645	95.64356435643549
35.629175	4742.0	4689.762376237623	52.23762376237664
35.649606	4703.0	4689.158415841584	13.841584158415571
35.670038	4839.0	4688.534653465346	150.4653465346537
35.690469	4743.0	4687.940594059406	55.05940594059393
35.710901	4735.0	4687.346534653465	47.653465346535086
35.731332	4765.0	4686.762376237623	78.23762376237664
35.751764	4800.0	4686.178217821782	113.8217821782182
35.772195	4783.0	4685.59405940594	97.40594059405976
35.792627	4766.0	4685.019801980198	80.98019801980172
35.813058	4724.0	4684.445544554455	39.55445544554459
35.83349	4691.0	4683.8712871287125	7.128712871287462
35.853921	4744.0	4683.297029702971	60.702970297029424
35.874353	4780.0	4682.732673267326	97.26732673267361
35.894784	4779.0	4682.168316831683	96.83168316831689
35.915216	4671.0	4681.6138613861385	-10.613861386138524
35.935647	4747.0	4681.059405940594	65.94059405940607
35.956079	4748.0	4680.504950495049	67.49504950495066
35.97651	4753.0	4679.960396039604	73.03960396039565
35.996942	4715.0	4679.415841584158	35.58415841584156
36.017373	4719.0	4678.8712871287125	40.12871287128746
36.037805	4726.0	4678.3564356435645	47.64356435643549
36.058236	4696.0	4677.841584158416	18.15841584158443
36.078668	4766.0	4677.346534653465	88.65346534653509
36.099099	4750.0	4676.851485148515	73.14851485148483
36.119531	4703.0	4676.3564356435645	26.64356435643549
36.139962	4716.0	4675.861386138614	40.13861386138615
36.160394	4768.0	4675.376237623763	92.62376237623721
36.180825	4751.0	4674.851485148515	76.14851485148483
36.201256	4766.0	4674.316831683168	91.68316831683205
36.221688	4805.0	4673.762376237623	131.23762376237664
36.242119	4766.0	4673.217821782178	92.78217821782164
36.262551	4700.0	4672.653465346535	27.346534653464914
36.282982	4764.0	4672.089108910891	91.9108910891091
36.303414	4740.0	4671.534653465346	68.46534653465369
36.323845	4741.0	4670.980198019802	70.01980198019828
36.344277	4729.0	4670.435643564357	58.564356435643276
36.364708	4741.0	4669.891089108911	71.10891089108918
36.38514	4812.0	4669.287128712871	142.71287128712902
36.405571	4835.0	4668.683168316832	166.31683168316795
36.426003	4713.0	4668.089108910891	44.9108910891091
36.446434	4764.0	4667.495049504951	96.50495049504934
36.466866	4737.0	4666.930693069307	70.06930693069262
36.487297	4704.0	4666.346534653465	37.653465346535086
36.507729	4708.0	4665.762376237623	42.23762376237664
36.52816	4719.0	4665.178217821782	53.8217821782182
36.548592	4717.0	4664.59405940594	52.40594059405976
36.569023	4745.0	4664.0	81.0
36.589455	4774.0	4663.39603960396	110.60396039603984
36.609886	4715.0	4662.792079207921	52.20792079207877
36.630318	4706.0	4662.168316831683	43.831683168316886
36.650749	4742.0	4661.554455445545	80.44554455445541
36.671181	4717.0	4660.940594059406	56.05940594059393
36.691612	4699.0	4660.306930693069	38.69306930693074
36.712043	4724.0	4659.712871287129	64.28712871287098
36.732475	4665.0	4659.0990099009905	5.900990099009505
36.752906	4715.0	4658.485148514851	56.51485148514894
36.773338	4733.0	4657.841584158416	75.15841584158443
36.793769	4705.0	4657.178217821782	47.8217821782182
36.814201	4692.0	4656.485148514851	35.51485148514894
36.834632	4721.0	4655.772277227723	65.22772277227705
36.855064	4734.0	4655.049504950495	78.95049504950475
36.875495	4673.0	4654.297029702971	18.702970297029424
36.895927	4723.0	4653.544554455446	69.4554455445541
36.916358	4704.0	4652.772277227723	51.22772277227705
36.93679	4666.0	4651.990099009901	14.009900990098686
36.957221	4673.0	4651.188118811881	21.811881188118605
36.977653	4703.0	4650.3564356435645	52.64356435643549
36.998084	4700.0	4649.514851485149	50.48514851485106
37.018516	4648.0	4648.683168316832	-0.6831683168320524
37.038947	4650.0	4647.831683168317	2.1683168316831143
37.059379	4735.0	4647.019801980198	87.98019801980172
37.07981	4699.0	4646.207920792079	52.79207920792123
37.100242	4719.0	4645.3861386138615	73.61386138613852
37.120673	4660.0	4644.584158415842	15.415841584158443
37.141105	4749.0	4643.732673267326	105.26732673267361
37.161536	4686.0	4642.851485148515	43.14851485148483
37.181968	4712.0	4641.970297029703	70.02970297029697
37.202399	4784.0	4641.1287128712875	142.87128712871254
37.222831	4692.0	4640.287128712871	51.71287128712902
37.243262	4691.0	4639.445544554455	51.55445544554459
37.263693	4698.0	4638.60396039604	59.39603960396016
37.284125	4683.0	4637.762376237623	45.23762376237664
37.304556	4682.0	4636.920792079208	45.079207920792214
37.324988	4663.0	4636.079207920792	26.920792079207786
37.345419	4684.0	4635.237623762377	48.76237623762336
37.365851	4644.0	4634.40594059406	9.594059405940243
37.386282	4699.0	4633.574257425743	65.42574257425713
37.406714	4692.0	4632.742574257426	59.257425742574014
37.427145	4656.0	4631.910891089109	24.0891089108909
37.447577	4713.0	4631.079207920792	81.92079207920779
37.468008	4646.0	4630.247524752475	15.752475247524671
37.48844	4735.0	4629.415841584158	105.58415841584156
37.508871	4725.0	4628.584158415842	96.41584158415844
37.529303	4697.0	4627.752475247525	69.24752475247533
37.549734	4687.0	4626.920792079208	60.079207920792214
37.570166	4741.0	4626.089108910891	114.9108910891091
37.590597	4701.0	4625.257425742574	75.74257425742599
37.611029	4637.0	4624.425742574257	12.574257425742871
37.63146	4692.0	4623.59405940594	68.40594059405976
37.651892	4644.0	4622.772277227723	21.227722772277048
37.672323	4686.0	4621.950495049505	64.04950495049525
37.692755	4733.0	4621.138613861386	111.86138613861385
37.713186	4687.0	4620.336633663366	66.66336633663377
37.733618	4700.0	4619.564356435643	80.43564356435672
37.754049	4651.0	4618.792079207921	32.20792079207877
37.77448	4714.0	4618.019801980198	95.98019801980172
37.794912	4636.0	4617.247524752475	18.75247524752467
37.815343	4695.0	4616.475247524752	78.52475247524762
37.835775	4693.0	4615.702970297029	77.29702970297058
37.856206	4659.0	4614.940594059406	44.05940594059393
37.876638	4735.0	4614.178217821782	120.8217821782182
37.897069	4666.0	4613.415841584158	52.58415841584156
37.917501	4734.0	4612.653465346535	121.34653465346491
37.937932	4678.0	4611.891089108911	66.10891089108918
37.958364	4714.0	4611.1287128712875	102.87128712871254
37.978795	4629.0	4610.366336633663	18.633663366336805
37.999227	4744.0	4609.60396039604	134.39603960396016
38.019658	4656.0	4608.841584158416	47.15841584158443
38.04009	4709.0	4608.089108910891	100.9108910891091
38.060521	4667.0	4607.336633663366	59.66336633663377
38.080953	4625.0	4606.60396039604	18.396039603960162
38.101384	4688.0	4605.8712871287125	82.12871287128746
38.121816	4635.0	4605.138613861386	29.861386138613852
38.142247	4705.0	4604.40594059406	100.59405940594024
38.162679	4745.0	4603.6732673267325	141.32673267326754
38.18311	4728.0	4602.950495049505	125.04950495049525
38.203542	4665.0	4602.227722772277	62.77227722772295
38.223973	4679.0	4601.504950495049	77.49504950495066
38.244405	4727.0	4600.821782178218	126.1782178217818
38.264836	4709.0	4600.148514851485	108.85148514851517
38.285268	4741.0	4599.495049504951	141.50495049504934
38.305699	4696.0	4598.841584158416	97.15841584158443
38.32613	4743.0	4598.207920792079	144.79207920792123
38.346562	4711.0	4597.574257425743	113.42574257425713
38.366993	4659.0	4596.960396039604	62.03960396039565
38.387425	4701.0	4596.346534653465	104.65346534653509
38.407856	4689.0	4595.732673267326	93.26732673267361
38.428288	4698.0	4595.118811881188	102.88118811881213
38.448719	4707.0	4594.564356435643	112.43564356435672
38.469151	4667.0	4594.019801980198	72.98019801980172
38.489582	4704.0	4593.485148514851	110.51485148514894
38.510014	4671.0	4592.950495049505	78.04950495049525
38.530445	4679.0	4592.425742574257	86.57425742574287
38.550877	4678.0	4591.920792079208	86.07920792079221
38.571308	4674.0	4591.415841584158	82.58415841584156
38.59174	4664.0	4590.910891089109	73.0891089108909
38.612171	4782.0	4590.40594059406	191.59405940594024
38.632603	4673.0	4589.910891089109	83.0891089108909
38.653034	4658.0	4589.425742574257	68.57425742574287
38.673466	4631.0	4588.940594059406	42.05940594059393
38.693897	4655.0	4588.475247524752	66.52475247524762
38.714329	4655.0	4588.009900990099	66.99009900990131
38.73476	4627.0	4587.544554455446	39.455445544554095
38.755192	4675.0	4587.0990099009905	87.9009900990095
38.775623	4669.0	4586.653465346535	82.34653465346491
38.796055	4704.0	4586.227722772277	117.77227722772295
38.816486	4706.0	4585.80198019802	120.19801980198008
38.836917	4671.0	4585.40594059406	85.59405940594024
38.857349	4648.0	4585.039603960396	62.96039603960435
38.87778	4677.0	4584.702970297029	92.29702970297058
38.898212	4742.0	4584.3861386138615	157.61386138613852
38.918643	4656.0	4584.079207920792	71.92079207920779
38.939075	4660.0	4583.80198019802	76.19801980198008
38.959506	4705.0	4583.544554455446	121.4554455445541
38.979938	4729.0	4583.306930693069	145.69306930693074
39.000369	4681.0	4583.089108910891	97.9108910891091
39.020801	4691.0	4582.891089108911	108.10891089108918
39.041232	4613.0	4582.732673267326	30.26732673267361
39.061664	4692.0	4582.584158415842	109.41584158415844
39.082095	4627.0	4582.465346534654	44.53465346534631
39.102527	4668.0	4582.366336633663	85.6336633663368
39.122958	4712.0	4582.277227722772	129.7227722772277
39.14339	4610.0	4582.188118811881	27.811881188118605
39.163821	4636.0	4582.108910891089	53.89108910891082
39.184253	4606.0	4582.029702970297	23.970297029703033
39.204684	4657.0	4582.0	75.0
39.225116	4633.0	4582.0	51.0
39.245547	4625.0	4582.0	43.0
39.265979	4619.0	4582.0	37.0
39.28641	4614.0	4582.0	32.0
39.306842	4616.0	4582.0	34.0
39.327273	4604.0	4582.0	22.0
39.347705	4648.0	4582.0	66.0
39.368136	4638.0	4582.0	56.0
39.388567	4622.0	4582.0	40.0
39.408999	4700.0	4582.0	118.0
39.42943	4656.0	4582.0	74.0
39.449862	4632.0	4582.0	50.0
39.470293	4591.0	4582.0	9.0
39.490725	4565.0	4582.0	-17.0
39.511156	4633.0	4582.0	51.0
39.531588	4608.0	4582.0	26.0
39.552019	4594.0	4582.0	12.0
39.572451	4631.0	4582.0	49.0
39.592882	4634.0	4582.0	52.0
39.613314	4652.0	4582.0	70.0
39.633745	4598.0	4582.0	16.0
39.654177	4566.0	4582.0	-16.0
39.674608	4578.0	4582.0	-4.0
39.69504	4591.0	4582.0	9.0
39.715471	4630.0	4582.0	48.0
39.735903	4667.0	4582.0	85.0
39.756334	4578.0	4582.0	-4.0
39.776766	4566.0	4582.0	-16.0
39.797197	4573.0	4582.0	-9.0
39.817629	4548.0	4582.0	-34.0
39.83806	4592.0	4582.0	10.0
39.858492	4597.0	4582.0	15.0
39.878923	4571.0	4582.0	-11.0
39.899355	4585.0	4582.0	3.0
39.919786	4602.0	4582.0	20.0
39.940217	4590.0	4582.0	8.0
39.960649	4590.0	4582.0	8.0
39.98108	4555.0	4582.0	-27.0
40.001512	4582.0	4582.0	0.0
