# Supplementary material for: Investigating the Impact of Amylopectin Chain-Length Distribution on the Structural and Functional Properties of Waxy Rice Starch
Source: Foods. 2025 Dec 2;14(23):4130. doi: 10.3390/foods14234130 (PMC12692052; doi:10.3390/foods14234130)
Supplement: Supplementary file 1 [file foods-14-04130-s001.zip › Supplementary data (XRD Analysed data)/Supplementary data (XRD Analysed data)/ZN19/XRD_sample2_processed.csv]

	intensity_raw	baseline_estimate	intensity_corrected
3.0001	1549	1260.584158	288.4158416
3.020531	1575	1260.574257	314.4257426
3.040963	1556	1260.564356	295.4356436
3.061394	1541	1260.554455	280.4455446
3.081826	1528	1260.544554	267.4554455
3.102257	1480	1260.534653	219.4653465
3.122689	1498	1260.524752	237.4752475
3.14312	1487	1260.514851	226.4851485
3.163552	1482	1260.50495	221.4950495
3.183983	1372	1260.49505	111.5049505
3.204415	1447	1260.485149	186.5148515
3.224846	1473	1260.475248	212.5247525
3.245278	1373	1260.465347	112.5346535
3.265709	1417	1260.455446	156.5445545
3.286141	1463	1260.445545	202.5544554
3.306572	1379	1260.435644	118.5643564
3.327004	1401	1260.425743	140.5742574
3.347435	1385	1260.415842	124.5841584
3.367867	1386	1260.405941	125.5940594
3.388298	1405	1260.39604	144.6039604
3.40873	1378	1260.386139	117.6138614
3.429161	1385	1260.376238	124.6237624
3.449593	1425	1260.366337	164.6336634
3.470024	1387	1260.356436	126.6435644
3.490456	1368	1260.346535	107.6534653
3.510887	1371	1260.336634	110.6633663
3.531319	1331	1260.326733	70.67326733
3.55175	1339	1260.316832	78.68316832
3.572181	1310	1260.306931	49.69306931
3.592613	1362	1260.29703	101.7029703
3.613044	1341	1260.287129	80.71287129
3.633476	1315	1260.277228	54.72277228
3.653907	1324	1260.267327	63.73267327
3.674339	1378	1260.257426	117.7425743
3.69477	1338	1260.247525	77.75247525
3.715202	1336	1260.237624	75.76237624
3.735633	1314	1260.227723	53.77227723
3.756065	1291	1260.217822	30.78217822
3.776496	1303	1260.207921	42.79207921
3.796928	1302	1260.19802	41.8019802
3.817359	1283	1260.188119	22.81188119
3.837791	1306	1260.178218	45.82178218
3.858222	1343	1260.168317	82.83168317
3.878654	1293	1260.158416	32.84158416
3.899085	1301	1260.148515	40.85148515
3.919517	1330	1260.138614	69.86138614
3.939948	1260	1260.128713	-0.128712871
3.96038	1278	1260.118812	17.88118812
3.980811	1306	1260.108911	45.89108911
4.001243	1310	1260.09901	49.9009901
4.021674	1287	1260.089109	26.91089109
4.042106	1280	1260.079208	19.92079208
4.062537	1272	1260.069307	11.93069307
4.082968	1305	1260.059406	44.94059406
4.1034	1300	1260.049505	39.95049505
4.123831	1272	1260.039604	11.96039604
4.144263	1254	1260.029703	-6.02970297
4.164694	1299	1260.019802	38.98019802
4.185126	1305	1260.009901	44.99009901
4.205557	1296	1260	36
4.225989	1239	1260	-21
4.24642	1291	1260	31
4.266852	1299	1260	39
4.287283	1267	1260	7
4.307715	1263	1260	3
4.328146	1269	1260	9
4.348578	1308	1260	48
4.369009	1226	1260	-34
4.389441	1261	1260	1
4.409872	1232	1260	-28
4.430304	1268	1260	8
4.450735	1305	1260	45
4.471167	1280	1260	20
4.491598	1253	1260	-7
4.51203	1268	1260	8
4.532461	1268	1260	8
4.552893	1253	1260	-7
4.573324	1230	1260	-30
4.593756	1231	1260	-29
4.614187	1247	1260	-13
4.634618	1282	1260	22
4.65505	1238	1260	-22
4.675481	1318	1260	58
4.695913	1287	1260	27
4.716344	1260	1260	0
4.736776	1260	1260	0
4.757207	1257	1260	-3
4.777639	1255	1260	-5
4.79807	1256	1260	-4
4.818502	1208	1260	-52
4.838933	1275	1260	15
4.859365	1235	1260	-25
4.879796	1274	1260	14
4.900228	1279	1260	19
4.920659	1314	1260	54
4.941091	1278	1260	18
4.961522	1253	1260	-7
4.981954	1298	1260.009901	37.99009901
5.002385	1269	1260.019802	8.98019802
5.022817	1266	1260.029703	5.97029703
5.043248	1245	1260.039604	-15.03960396
5.06368	1266	1260.049505	5.95049505
5.084111	1316	1260.059406	55.94059406
5.104543	1294	1260.069307	33.93069307
5.124974	1298	1260.079208	37.92079208
5.145405	1283	1260.089109	22.91089109
5.165837	1267	1260.09901	6.900990099
5.186268	1308	1260.118812	47.88118812
5.2067	1294	1260.138614	33.86138614
5.227131	1249	1260.158416	-11.15841584
5.247563	1280	1260.178218	19.82178218
5.267994	1295	1260.207921	34.79207921
5.288426	1262	1260.237624	1.762376238
5.308857	1323	1260.267327	62.73267327
5.329289	1292	1260.29703	31.7029703
5.34972	1294	1260.356436	33.64356436
5.370152	1292	1260.415842	31.58415842
5.390583	1293	1260.475248	32.52475248
5.411015	1308	1260.534653	47.46534653
5.431446	1319	1260.60396	58.3960396
5.451878	1293	1260.683168	32.31683168
5.472309	1300	1260.762376	39.23762376
5.492741	1371	1260.841584	110.1584158
5.513172	1326	1260.920792	65.07920792
5.533604	1340	1261	79
5.554035	1309	1261.089109	47.91089109
5.574467	1340	1261.227723	78.77227723
5.594898	1350	1261.376238	88.62376238
5.61533	1322	1261.554455	60.44554455
5.635761	1309	1261.742574	47.25742574
5.656193	1308	1261.940594	46.05940594
5.676624	1328	1262.138614	65.86138614
5.697055	1302	1262.366337	39.63366337
5.717487	1337	1262.594059	74.40594059
5.737918	1308	1262.821782	45.17821782
5.75835	1353	1263.138614	89.86138614
5.778781	1306	1263.455446	42.54455446
5.799213	1345	1263.782178	81.21782178
5.819644	1338	1264.108911	73.89108911
5.840076	1337	1264.445545	72.55445545
5.860507	1347	1264.782178	82.21782178
5.880939	1348	1265.118812	82.88118812
5.90137	1346	1265.465347	80.53465347
5.921802	1364	1265.841584	98.15841584
5.942233	1337	1266.217822	70.78217822
5.962665	1359	1266.594059	92.40594059
5.983096	1403	1266.990099	136.009901
6.003528	1328	1267.405941	60.59405941
6.023959	1349	1267.861386	81.13861386
6.044391	1379	1268.336634	110.6633663
6.064822	1387	1268.811881	118.1881188
6.085254	1360	1269.287129	90.71287129
6.105685	1348	1269.762376	78.23762376
6.126117	1379	1270.237624	108.7623762
6.146548	1355	1270.722772	84.27722772
6.16698	1346	1271.207921	74.79207921
6.187411	1387	1271.792079	115.2079208
6.207843	1374	1272.405941	101.5940594
6.228274	1367	1273.029703	93.97029703
6.248705	1361	1273.683168	87.31683168
6.269137	1360	1274.356436	85.64356436
6.289568	1401	1275.029703	125.970297
6.31	1369	1275.792079	93.20792079
6.330431	1385	1276.554455	108.4455446
6.350863	1386	1277.316832	108.6831683
6.371294	1419	1278.089109	140.9108911
6.391726	1367	1278.881188	88.11881188
6.412157	1388	1279.673267	108.3267327
6.432589	1362	1280.514851	81.48514851
6.45302	1395	1281.366337	113.6336634
6.473452	1402	1282.217822	119.7821782
6.493883	1429	1283.079208	145.9207921
6.514315	1386	1283.950495	102.049505
6.534746	1376	1284.821782	91.17821782
6.555178	1365	1285.693069	79.30693069
6.575609	1429	1286.574257	142.4257426
6.596041	1426	1287.465347	138.5346535
6.616472	1406	1288.386139	117.6138614
6.636904	1429	1289.326733	139.6732673
6.657335	1427	1290.306931	136.6930693
6.677767	1373	1291.29703	81.7029703
6.698198	1429	1292.287129	136.7128713
6.71863	1391	1293.287129	97.71287129
6.739061	1462	1294.29703	167.7029703
6.759492	1386	1295.326733	90.67326733
6.779924	1389	1296.366337	92.63366337
6.800355	1418	1297.425743	120.5742574
6.820787	1452	1298.485149	153.5148515
6.841218	1414	1299.564356	114.4356436
6.86165	1371	1300.663366	70.33663366
6.882081	1438	1301.782178	136.2178218
6.902513	1427	1302.910891	124.0891089
6.922944	1422	1304.059406	117.9405941
6.943376	1429	1305.237624	123.7623762
6.963807	1466	1306.415842	159.5841584
6.984239	1438	1307.653465	130.3465347
7.00467	1477	1308.90099	168.0990099
7.025102	1420	1310.148515	109.8514851
7.045533	1410	1311.386139	98.61386139
7.065965	1439	1312.623762	126.3762376
7.086396	1403	1313.871287	89.12871287
7.106828	1425	1315.118812	109.8811881
7.127259	1433	1316.376238	116.6237624
7.147691	1511	1317.643564	193.3564356
7.168122	1496	1318.930693	177.0693069
7.188554	1400	1320.257426	79.74257426
7.208985	1441	1321.633663	119.3663366
7.229417	1477	1323.019802	153.980198
7.249848	1502	1324.405941	177.5940594
7.27028	1422	1325.80198	96.1980198
7.290711	1425	1327.227723	97.77227723
7.311142	1442	1328.693069	113.3069307
7.331574	1475	1330.188119	144.8118812
7.352005	1441	1331.722772	109.2772277
7.372437	1468	1333.267327	134.7326733
7.392868	1441	1334.821782	106.1782178
7.4133	1498	1336.366337	161.6336634
7.433731	1477	1337.910891	139.0891089
7.454163	1456	1339.485149	116.5148515
7.474594	1466	1341.059406	124.9405941
7.495026	1499	1342.633663	156.3663366
7.515457	1508	1344.207921	163.7920792
7.535889	1479	1345.782178	133.2178218
7.55632	1502	1347.356436	154.6435644
7.576752	1450	1348.950495	101.049505
7.597183	1530	1350.544554	179.4554455
7.617615	1505	1352.128713	152.8712871
7.638046	1548	1353.663366	194.3366337
7.658478	1479	1355.227723	123.7722772
7.678909	1552	1356.811881	195.1881188
7.699341	1544	1358.386139	185.6138614
7.719772	1532	1359.960396	172.039604
7.740204	1546	1361.554455	184.4455446
7.760635	1549	1363.118812	185.8811881
7.781067	1528	1364.683168	163.3168317
7.801498	1585	1366.247525	218.7524752
7.821929	1528	1367.732673	160.2673267
7.842361	1529	1369.29703	159.7029703
7.862792	1458	1370.851485	87.14851485
7.883224	1490	1372.465347	117.5346535
7.903655	1565	1374.089109	190.9108911
7.924087	1525	1375.792079	149.2079208
7.944518	1564	1377.49505	186.5049505
7.96495	1504	1379.207921	124.7920792
7.985381	1540	1380.960396	159.039604
8.005813	1480	1382.732673	97.26732673
8.026244	1540	1384.50495	155.4950495
8.046676	1549	1386.257426	162.7425743
8.067107	1553	1388.009901	164.990099
8.087539	1509	1389.722772	119.2772277
8.10797	1534	1391.425743	142.5742574
8.128402	1546	1393.227723	152.7722772
8.148833	1642	1395.089109	246.9108911
8.169265	1545	1396.970297	148.029703
8.189696	1559	1398.851485	160.1485149
8.210128	1531	1400.732673	130.2673267
8.230559	1596	1402.643564	193.3564356
8.250991	1550	1404.455446	145.5445545
8.271422	1633	1406.257426	226.7425743
8.291854	1561	1408.059406	152.9405941
8.312285	1608	1409.861386	198.1386139
8.332717	1632	1411.653465	220.3465347
8.353148	1617	1413.60396	203.3960396
8.373579	1653	1415.49505	237.5049505
8.394011	1615	1417.386139	197.6138614
8.414442	1565	1419.287129	145.7128713
8.434874	1607	1421.188119	185.8118812
8.455305	1618	1423.079208	194.9207921
8.475737	1632	1424.980198	207.019802
8.496168	1656	1426.851485	229.1485149
8.5166	1606	1428.772277	177.2277228
8.537031	1629	1430.693069	198.3069307
8.557463	1623	1432.643564	190.3564356
8.577894	1605	1434.594059	170.4059406
8.598326	1617	1436.554455	180.4455446
8.618757	1691	1438.514851	252.4851485
8.639189	1704	1440.485149	263.5148515
8.65962	1607	1442.455446	164.5445545
8.680052	1603	1444.39604	158.6039604
8.700483	1614	1446.326733	167.6732673
8.720915	1686	1448.217822	237.7821782
8.741346	1688	1450.128713	237.8712871
8.761778	1684	1452.09901	231.9009901
8.782209	1627	1454.079208	172.9207921
8.802641	1642	1456.079208	185.9207921
8.823072	1659	1458.069307	200.9306931
8.843504	1753	1460.049505	292.950495
8.863935	1719	1462.009901	256.990099
8.884366	1705	1464.277228	240.7227723
8.904798	1719	1466.594059	252.4059406
8.925229	1712	1468.910891	243.0891089
8.945661	1670	1471.217822	198.7821782
8.966092	1747	1473.524752	273.4752475
8.986524	1639	1475.811881	163.1881188
9.006955	1707	1478.079208	228.9207921
9.027387	1678	1480.405941	197.5940594
9.047818	1704	1482.683168	221.3168317
9.06825	1647	1484.970297	162.029703
9.088681	1713	1487.257426	225.7425743
9.109113	1707	1489.554455	217.4455446
9.129544	1712	1491.90099	220.0990099
9.149976	1737	1494.277228	242.7227723
9.170407	1764	1496.673267	267.3267327
9.190839	1686	1499.059406	186.9405941
9.21127	1672	1501.465347	170.5346535
9.231702	1734	1503.851485	230.1485149
9.252133	1713	1506.207921	206.7920792
9.272565	1758	1508.574257	249.4257426
9.292996	1770	1510.960396	259.039604
9.313428	1753	1513.386139	239.6138614
9.333859	1760	1515.861386	244.1386139
9.354291	1739	1518.336634	220.6633663
9.374722	1771	1520.80198	250.1980198
9.395154	1772	1523.336634	248.6633663
9.415585	1733	1525.851485	207.1485149
9.436016	1760	1528.415842	231.5841584
9.456448	1751	1531.029703	219.970297
9.476879	1770	1533.643564	236.3564356
9.497311	1771	1536.257426	234.7425743
9.517742	1784	1538.861386	245.1386139
9.538174	1810	1541.49505	268.5049505
9.558605	1795	1544.247525	250.7524752
9.579037	1785	1546.990099	238.009901
9.599468	1846	1549.742574	296.2574257
9.6199	1802	1552.514851	249.4851485
9.640331	1826	1555.267327	270.7326733
9.660763	1817	1558.069307	258.9306931
9.681194	1787	1560.871287	226.1287129
9.701626	1762	1563.683168	198.3168317
9.722057	1806	1566.455446	239.5445545
9.742489	1811	1569.237624	241.7623762
9.76292	1764	1572.019802	191.980198
9.783352	1865	1574.930693	290.0693069
9.803783	1909	1577.831683	331.1683168
9.824215	1832	1580.762376	251.2376238
9.844646	1856	1583.712871	272.2871287
9.865078	1843	1586.742574	256.2574257
9.885509	1926	1589.762376	336.2376238
9.905941	1863	1592.742574	270.2574257
9.926372	1924	1595.742574	328.2574257
9.946804	1879	1598.732673	280.2673267
9.967235	1915	1601.722772	313.2772277
9.987666	1891	1604.633663	286.3663366
10.008098	1930	1607.564356	322.4356436
10.028529	1892	1610.49505	281.5049505
10.048961	1890	1613.356436	276.6435644
10.069392	1880	1616.257426	263.7425743
10.089824	1904	1619.158416	284.8415842
10.110255	1873	1622.069307	250.9306931
10.130687	1980	1624.960396	355.039604
10.151118	1916	1627.861386	288.1386139
10.17155	1891	1630.871287	260.1287129
10.191981	1836	1633.792079	202.2079208
10.212413	1856	1636.673267	219.3267327
10.232844	1914	1639.613861	274.3861386
10.253276	1907	1642.623762	264.3762376
10.273707	1952	1645.663366	306.3366337
10.294139	1849	1648.712871	200.2871287
10.31457	1924	1651.772277	272.2277228
10.335002	1880	1654.871287	225.1287129
10.355433	1964	1658.029703	305.970297
10.375865	1878	1661.178218	216.8217822
10.396296	1878	1664.376238	213.6237624
10.416728	1824	1667.455446	156.5445545
10.437159	1886	1670.574257	215.4257426
10.457591	1890	1673.722772	216.2772277
10.478022	1898	1676.891089	221.1089109
10.498453	1904	1680.118812	223.8811881
10.518885	1867	1683.336634	183.6633663
10.539316	1880	1686.613861	193.3861386
10.559748	1913	1689.881188	223.1188119
10.580179	1898	1693.09901	204.9009901
10.600611	1958	1696.316832	261.6831683
10.621042	1889	1699.514851	189.4851485
10.641474	1922	1702.742574	219.2574257
10.661905	1871	1705.960396	165.039604
10.682337	1864	1709.19802	154.8019802
10.702768	1914	1712.465347	201.5346535
10.7232	1882	1715.722772	166.2772277
10.743631	1887	1718.990099	168.009901
10.764063	1921	1722.257426	198.7425743
10.784494	1932	1725.524752	206.4752475
10.804926	1865	1728.762376	136.2376238
10.825357	1923	1731.960396	191.039604
10.845789	1942	1735.138614	206.8613861
10.86622	1935	1738.326733	196.6732673
10.886652	1886	1741.50495	144.4950495
10.907083	1923	1744.693069	178.3069307
10.927515	1871	1747.881188	123.1188119
10.947946	1995	1750.782178	244.2178218
10.968378	1938	1753.613861	184.3861386
10.988809	2061	1756.435644	304.5643564
11.009241	1975	1759.247525	215.7524752
11.029672	1970	1762.049505	207.950495
11.050103	1903	1764.851485	138.1485149
11.070535	1994	1767.643564	226.3564356
11.090966	1939	1770.376238	168.6237624
11.111398	2013	1773.108911	239.8910891
11.131829	1994	1775.821782	218.1782178
11.152261	2032	1778.60396	253.3960396
11.172692	1985	1781.376238	203.6237624
11.193124	2015	1784.09901	230.9009901
11.213555	1985	1786.782178	198.2178218
11.233987	2013	1789.49505	223.5049505
11.254418	1985	1792.217822	192.7821782
11.27485	2028	1794.910891	233.0891089
11.295281	2034	1797.60396	236.3960396
11.315713	2035	1800.287129	234.7128713
11.336144	2029	1803	226
11.356576	2034	1805.683168	228.3168317
11.377007	2067	1808.326733	258.6732673
11.397439	1986	1810.910891	175.0891089
11.41787	2026	1813.534653	212.4653465
11.438302	2034	1816.138614	217.8613861
11.458733	2056	1818.643564	237.3564356
11.479165	2063	1821.128713	241.8712871
11.499596	1932	1823.613861	108.3861386
11.520028	1998	1826.069307	171.9306931
11.540459	2024	1828.50495	195.4950495
11.56089	1985	1830.970297	154.029703
11.581322	2054	1833.445545	220.5544554
11.601753	2054	1835.90099	218.0990099
11.622185	2046	1838.227723	207.7722772
11.642616	2029	1840.554455	188.4455446
11.663048	2060	1842.881188	217.1188119
11.683479	2096	1845.207921	250.7920792
11.703911	2073	1847.534653	225.4653465
11.724342	2075	1849.881188	225.1188119
11.744774	2106	1852.257426	253.7425743
11.765205	2002	1854.653465	147.3465347
11.785637	1952	1857.069307	94.93069307
11.806068	1980	1859.485149	120.5148515
11.8265	1969	1861.930693	107.0693069
11.846931	1991	1864.267327	126.7326733
11.867363	1982	1866.60396	115.3960396
11.887794	2012	1868.910891	143.0891089
11.908226	1957	1871.207921	85.79207921
11.928657	1983	1873.435644	109.5643564
11.949089	1994	1875.663366	118.3366337
11.96952	1989	1877.881188	111.1188119
11.989952	1942	1880.079208	61.92079208
12.010383	1929	1882.267327	46.73267327
12.030815	1988	1884.435644	103.5643564
12.051246	2015	1886.613861	128.3861386
12.071678	2048	1888.792079	159.2079208
12.092109	1979	1890.960396	88.03960396
12.11254	1966	1893.128713	72.87128713
12.132972	1963	1895.237624	67.76237624
12.153403	1971	1897.346535	73.65346535
12.173835	2000	1899.445545	100.5544554
12.194266	1994	1901.544554	92.45544554
12.214698	2084	1903.633663	180.3663366
12.235129	1992	1905.60396	86.3960396
12.255561	1939	1907.564356	31.43564356
12.275992	2014	1909.50495	104.4950495
12.296424	1949	1911.366337	37.63366337
12.316855	1991	1913.158416	77.84158416
12.337287	1992	1914.910891	77.08910891
12.357718	1985	1916.623762	68.37623762
12.37815	2073	1918.326733	154.6732673
12.398581	2032	1919.970297	112.029703
12.419013	1940	1921.544554	18.45544554
12.439444	1955	1923.09901	31.9009901
12.459876	2027	1924.594059	102.4059406
12.480307	1996	1926.049505	69.95049505
12.500739	1986	1927.435644	58.56435644
12.52117	2011	1928.792079	82.20792079
12.541602	2030	1930.138614	99.86138614
12.562033	1983	1931.415842	51.58415842
12.582465	1970	1932.693069	37.30693069
12.602896	2014	1933.90099	80.0990099
12.623328	1993	1935.09901	57.9009901
12.643759	2052	1936.287129	115.7128713
12.66419	2058	1937.475248	120.5247525
12.684622	2015	1938.643564	76.35643564
12.705053	2030	1939.772277	90.22772277
12.725485	2082	1940.90099	141.0990099
12.745916	2038	1942.009901	95.99009901
12.766348	2014	1943.069307	70.93069307
12.786779	2031	1944.128713	86.87128713
12.807211	1972	1945.178218	26.82178218
12.827642	2047	1946.227723	100.7722772
12.848074	2037	1947.29703	89.7029703
12.868505	2069	1948.376238	120.6237624
12.888937	2043	1949.435644	93.56435644
12.909368	1972	1950.514851	21.48514851
12.9298	2034	1951.554455	82.44554455
12.950231	2039	1952.60396	86.3960396
12.970663	2061	1953.643564	107.3564356
12.991094	2025	1954.683168	70.31683168
13.011526	2072	1955.712871	116.2871287
13.031957	2069	1956.752475	112.2475248
13.052389	2080	1957.80198	122.1980198
13.07282	2131	1958.891089	172.1089109
13.093252	2081	1959.980198	121.019802
13.113683	2038	1961.069307	76.93069307
13.134115	2112	1962.267327	149.7326733
13.154546	2069	1963.49505	105.5049505
13.174977	2173	1964.712871	208.2871287
13.195409	2078	1965.930693	112.0693069
13.21584	2083	1967.089109	115.9108911
13.236272	2092	1968.346535	123.6534653
13.256703	2106	1969.60396	136.3960396
13.277135	2095	1970.881188	124.1188119
13.297566	2061	1972.138614	88.86138614
13.317998	2128	1973.386139	154.6138614
13.338429	2127	1974.643564	152.3564356
13.358861	2087	1975.910891	111.0891089
13.379292	2074	1977.19802	96.8019802
13.399724	2136	1978.425743	157.5742574
13.420155	2127	1979.653465	147.3465347
13.440587	2216	1980.881188	235.1188119
13.461018	2050	1982.108911	67.89108911
13.48145	2138	1983.277228	154.7227723
13.501881	2110	1984.475248	125.5247525
13.522313	2140	1985.70297	154.2970297
13.542744	2115	1986.960396	128.039604
13.563176	2092	1988.178218	103.8217822
13.583607	2139	1989.425743	149.5742574
13.604039	2115	1990.70297	124.2970297
13.62447	2143	1991.950495	151.049505
13.644902	2155	1993.247525	161.7524752
13.665333	2165	1994.534653	170.4653465
13.685765	2189	1995.821782	193.1782178
13.706196	2154	1997.138614	156.8613861
13.726627	2134	1998.465347	135.5346535
13.747059	2116	1999.811881	116.1881188
13.76749	2195	2001.158416	193.8415842
13.787922	2159	2002.455446	156.5445545
13.808353	2140	2003.732673	136.2673267
13.828785	2176	2005	171
13.849216	2239	2006.287129	232.7128713
13.869648	2131	2007.564356	123.4356436
13.890079	2240	2008.811881	231.1881188
13.910511	2181	2010.059406	170.9405941
13.930942	2175	2011.405941	163.5940594
13.951374	2191	2012.792079	178.2079208
13.971805	2287	2014.188119	272.8118812
13.992237	2237	2015.60396	221.3960396
14.012668	2262	2017.019802	244.980198
14.0331	2303	2018.415842	284.5841584
14.053531	2188	2019.920792	168.0792079
14.073963	2294	2021.386139	272.6138614
14.094394	2264	2022.861386	241.1386139
14.114826	2314	2024.326733	289.6732673
14.135257	2304	2025.80198	278.1980198
14.155689	2232	2027.29703	204.7029703
14.17612	2308	2028.811881	279.1881188
14.196552	2349	2030.346535	318.6534653
14.216983	2338	2031.881188	306.1188119
14.237414	2313	2033.425743	279.5742574
14.257846	2307	2034.980198	272.019802
14.278277	2303	2036.534653	266.4653465
14.298709	2350	2038.118812	311.8811881
14.31914	2329	2039.811881	289.1881188
14.339572	2395	2041.514851	353.4851485
14.360003	2374	2043.257426	330.7425743
14.380435	2501	2045.059406	455.9405941
14.400866	2426	2046.960396	379.039604
14.421298	2330	2048.871287	281.1287129
14.441729	2434	2050.831683	383.1683168
14.462161	2455	2052.861386	402.1386139
14.482592	2515	2054.891089	460.1089109
14.503024	2562	2056.930693	505.0693069
14.523455	2500	2058.990099	441.009901
14.543887	2519	2061.089109	457.9108911
14.564318	2560	2063.554455	496.4455446
14.58475	2541	2066.069307	474.9306931
14.605181	2656	2068.584158	587.4158416
14.625613	2631	2071.108911	559.8910891
14.646044	2684	2073.851485	610.1485149
14.666476	2646	2076.613861	569.3861386
14.686907	2630	2079.60396	550.3960396
14.707339	2813	2082.663366	730.3366337
14.72777	2814	2085.811881	728.1881188
14.748202	2775	2088.960396	686.039604
14.768633	2764	2092.118812	671.8811881
14.789064	2875	2095.306931	779.6930693
14.809496	2838	2098.50495	739.4950495
14.829927	2885	2101.752475	783.2475248
14.850359	2910	2105.009901	804.990099
14.87079	2945	2108.415842	836.5841584
14.891222	2915	2111.821782	803.1782178
14.911653	2993	2115.287129	877.7128713
14.932085	3013	2118.851485	894.1485149
14.952516	2986	2122.425743	863.5742574
14.972948	3077	2126.217822	950.7821782
14.993379	2958	2130.217822	827.7821782
15.013811	3039	2134.514851	904.4851485
15.034242	3073	2138.891089	934.1089109
15.054674	3078	2143.475248	934.5247525
15.075105	3040	2148.346535	891.6534653
15.095537	3062	2153.356436	908.6435644
15.115968	3123	2158.356436	964.6435644
15.1364	3115	2163.455446	951.5445545
15.156831	3072	2168.594059	903.4059406
15.177263	3146	2173.782178	972.2178218
15.197694	3126	2179.029703	946.970297
15.218126	3069	2184.336634	884.6633663
15.238557	3083	2189.742574	893.2574257
15.258989	2992	2195.148515	796.8514851
15.27942	3088	2200.564356	887.4356436
15.299852	3032	2205.881188	826.1188119
15.320283	3025	2211.207921	813.7920792
15.340714	2986	2216.524752	769.4752475
15.361146	2931	2221.841584	709.1584158
15.381577	2977	2227.29703	749.7029703
15.402009	2922	2232.792079	689.2079208
15.42244	2870	2238.336634	631.6633663
15.442872	2821	2243.940594	577.0594059
15.463303	2946	2249.544554	696.4554455
15.483735	2802	2255.247525	546.7524752
15.504166	2812	2260.940594	551.0594059
15.524598	2751	2266.673267	484.3267327
15.545029	2801	2272.405941	528.5940594
15.565461	2789	2278.207921	510.7920792
15.585892	2796	2283.970297	512.029703
15.606324	2747	2289.712871	457.2871287
15.626755	2668	2295.445545	372.5544554
15.647187	2677	2301.118812	375.8811881
15.667618	2663	2306.762376	356.2376238
15.68805	2712	2312.405941	399.5940594
15.708481	2648	2317.970297	330.029703
15.728913	2644	2323.564356	320.4356436
15.749344	2662	2329.158416	332.8415842
15.769776	2564	2334.722772	229.2772277
15.790207	2613	2340.267327	272.7326733
15.810639	2613	2345.772277	267.2277228
15.83107	2655	2351.277228	303.7227723
15.851501	2485	2356.762376	128.2376238
15.871933	2563	2362.237624	200.7623762
15.892364	2586	2367.693069	218.3069307
15.912796	2581	2373.079208	207.9207921
15.933227	2617	2378.415842	238.5841584
15.953659	2567	2383.752475	183.2475248
15.97409	2560	2389.059406	170.9405941
15.994522	2562	2394.257426	167.7425743
16.014953	2603	2399.415842	203.5841584
16.035385	2524	2404.534653	119.4653465
16.055816	2600	2409.623762	190.3762376
16.076248	2629	2414.712871	214.2871287
16.096679	2631	2419.782178	211.2178218
16.117111	2550	2424.643564	125.3564356
16.137542	2618	2429.49505	188.5049505
16.157974	2629	2434.336634	194.6633663
16.178405	2634	2439.138614	194.8613861
16.198837	2592	2443.910891	148.0891089
16.219268	2673	2448.653465	224.3465347
16.2397	2692	2453.356436	238.6435644
16.260131	2685	2458.029703	226.970297
16.280563	2712	2462.683168	249.3168317
16.300994	2663	2467.316832	195.6831683
16.321426	2690	2471.90099	218.0990099
16.341857	2778	2476.455446	301.5445545
16.362289	2825	2480.960396	344.039604
16.38272	2780	2485.29703	294.7029703
16.403151	2717	2489.584158	227.4158416
16.423583	2861	2493.811881	367.1881188
16.444014	2853	2497.960396	355.039604
16.464446	2827	2501.980198	325.019802
16.484877	2761	2505.960396	255.039604
16.505309	2903	2509.891089	393.1089109
16.52574	2969	2513.752475	455.2475248
16.546172	2973	2517.613861	455.3861386
16.566603	3112	2521.465347	590.5346535
16.587035	3086	2525.257426	560.7425743
16.607466	3031	2528.980198	502.019802
16.627898	3098	2532.336634	565.6633663
16.648329	3119	2535.643564	583.3564356
16.668761	3061	2538.930693	522.0693069
16.689192	3144	2542.168317	601.8316832
16.709624	3210	2545.188119	664.8118812
16.730055	3173	2548.168317	624.8316832
16.750487	3233	2550.920792	682.0792079
16.770918	3243	2553.60396	689.3960396
16.79135	3270	2556.19802	713.8019802
16.811781	3212	2558.792079	653.2079208
16.832213	3293	2561.376238	731.6237624
16.852644	3327	2563.930693	763.0693069
16.873076	3277	2566.475248	710.5247525
16.893507	3265	2568.970297	696.029703
16.913938	3294	2571.455446	722.5445545
16.93437	3360	2573.792079	786.2079208
16.954801	3362	2576.118812	785.8811881
16.975233	3240	2578.356436	661.6435644
16.995664	3451	2580.465347	870.5346535
17.016096	3349	2582.584158	766.4158416
17.036527	3417	2584.475248	832.5247525
17.056959	3446	2586.158416	859.8415842
17.07739	3422	2587.534653	834.4653465
17.097822	3419	2588.831683	830.1683168
17.118253	3534	2589.910891	944.0891089
17.138685	3407	2590.673267	816.3267327
17.159116	3293	2591.287129	701.7128713
17.179548	3487	2591.871287	895.1287129
17.199979	3367	2592.257426	774.7425743
17.220411	3503	2592.60396	910.3960396
17.240842	3441	2592.871287	848.1287129
17.261274	3461	2592.970297	868.029703
17.281705	3359	2592.970297	766.029703
17.302137	3378	2592.871287	785.1287129
17.322568	3434	2592.752475	841.2475248
17.343	3307	2592.613861	714.3861386
17.363431	3363	2592.475248	770.5247525
17.383863	3324	2592.326733	731.6732673
17.404294	3354	2592.148515	761.8514851
17.424726	3338	2591.90099	746.0990099
17.445157	3388	2591.50495	796.4950495
17.465588	3300	2591.039604	708.960396
17.48602	3245	2590.485149	654.5148515
17.506451	3355	2589.851485	765.1485149
17.526883	3361	2589.138614	771.8613861
17.547314	3351	2588.306931	762.6930693
17.567746	3355	2587.455446	767.5445545
17.588177	3289	2586.534653	702.4653465
17.608609	3352	2585.594059	766.4059406
17.62904	3330	2584.514851	745.4851485
17.649472	3334	2583.425743	750.5742574
17.669903	3358	2582.267327	775.7326733
17.690335	3350	2581.079208	768.9207921
17.710766	3384	2579.891089	804.1089109
17.731198	3309	2578.693069	730.3069307
17.751629	3276	2577.49505	698.5049505
17.772061	3381	2576.227723	804.7722772
17.792492	3391	2574.90099	816.0990099
17.812924	3529	2573.574257	955.4257426
17.833355	3389	2572.237624	816.7623762
17.853787	3511	2570.80198	940.1980198
17.874218	3449	2569.366337	879.6336634
17.89465	3454	2567.920792	886.0792079
17.915081	3515	2566.455446	948.5445545
17.935513	3472	2564.990099	907.009901
17.955944	3488	2563.524752	924.4752475
17.976375	3438	2562.089109	875.9108911
17.996807	3533	2560.653465	972.3465347
18.017238	3508	2559.19802	948.8019802
18.03767	3420	2557.742574	862.2574257
18.058101	3526	2556.287129	969.7128713
18.078533	3527	2554.821782	972.1782178
18.098964	3493	2553.356436	939.6435644
18.119396	3469	2551.881188	917.1188119
18.139827	3438	2550.405941	887.5940594
18.160259	3388	2548.910891	839.0891089
18.18069	3476	2547.485149	928.5148515
18.201122	3383	2546.069307	836.9306931
18.221553	3403	2544.653465	858.3465347
18.241985	3336	2543.277228	792.7227723
18.262416	3346	2541.811881	804.1881188
18.282848	3347	2540.336634	806.6633663
18.303279	3273	2538.871287	734.1287129
18.323711	3272	2537.415842	734.5841584
18.344142	3243	2535.980198	707.019802
18.364574	3172	2534.514851	637.4851485
18.385005	3190	2533.089109	656.9108911
18.405437	3231	2531.693069	699.3069307
18.425868	3066	2530.316832	535.6831683
18.4463	3088	2529	559
18.466731	3074	2527.722772	546.2772277
18.487163	3063	2526.465347	536.5346535
18.507594	3040	2525.227723	514.7722772
18.528025	3067	2524.009901	542.990099
18.548457	2981	2522.811881	458.1881188
18.568888	2986	2521.613861	464.3861386
18.58932	3055	2520.415842	534.5841584
18.609751	2868	2519.207921	348.7920792
18.630183	2940	2518	422
18.650614	2889	2516.831683	372.1683168
18.671046	2834	2515.693069	318.3069307
18.691477	2858	2514.534653	343.4653465
18.711909	2941	2513.376238	427.6237624
18.73234	2832	2512.217822	319.7821782
18.752772	2766	2511.09901	254.9009901
18.773203	2758	2509.980198	248.019802
18.793635	2781	2508.881188	272.1188119
18.814066	2744	2507.782178	236.2178218
18.834498	2837	2506.683168	330.3168317
18.854929	2825	2505.584158	319.4158416
18.875361	2807	2504.485149	302.5148515
18.895792	2730	2503.386139	226.6138614
18.916224	2735	2502.287129	232.7128713
18.936655	2729	2501.188119	227.8118812
18.957087	2687	2500.089109	186.9108911
18.977518	2610	2498.990099	111.009901
18.99795	2696	2497.891089	198.1089109
19.018381	2636	2496.792079	139.2079208
19.038813	2677	2495.70297	181.2970297
19.059244	2646	2494.633663	151.3663366
19.079675	2661	2493.544554	167.4554455
19.100107	2628	2492.445545	135.5544554
19.120538	2645	2491.346535	153.6534653
19.14097	2565	2490.247525	74.75247525
19.161401	2611	2489.148515	121.8514851
19.181833	2607	2488.059406	118.9405941
19.202264	2578	2486.990099	91.00990099
19.222696	2642	2485.920792	156.0792079
19.243127	2584	2484.871287	99.12871287
19.263559	2616	2483.881188	132.1188119
19.28399	2598	2482.891089	115.1089109
19.304422	2608	2481.930693	126.0693069
19.324853	2546	2480.970297	65.02970297
19.345285	2571	2480.019802	90.98019802
19.365716	2489	2479.069307	9.930693069
19.386148	2562	2478.138614	83.86138614
19.406579	2548	2477.207921	70.79207921
19.427011	2500	2476.277228	23.72277228
19.447442	2527	2475.346535	51.65346535
19.467874	2588	2474.435644	113.5643564
19.488305	2574	2473.564356	100.4356436
19.508737	2531	2472.70297	58.2970297
19.529168	2550	2471.861386	78.13861386
19.5496	2477	2471.049505	5.95049505
19.570031	2629	2470.237624	158.7623762
19.590462	2628	2469.475248	158.5247525
19.610894	2654	2468.732673	185.2673267
19.631325	2652	2468.009901	183.990099
19.651757	2548	2467.316832	80.68316832
19.672188	2488	2466.633663	21.36633663
19.69262	2618	2465.980198	152.019802
19.713051	2601	2465.336634	135.6633663
19.733483	2605	2464.752475	140.2475248
19.753914	2565	2464.188119	100.8118812
19.774346	2626	2463.623762	162.3762376
19.794777	2554	2463.069307	90.93069307
19.815209	2536	2462.514851	73.48514851
19.83564	2590	2462.029703	127.970297
19.856072	2620	2461.574257	158.4257426
19.876503	2590	2461.118812	128.8811881
19.896935	2639	2460.673267	178.3267327
19.917366	2529	2460.326733	68.67326733
19.937798	2574	2459.980198	114.019802
19.958229	2523	2459.643564	63.35643564
19.978661	2564	2459.326733	104.6732673
19.999092	2601	2459.009901	141.990099
20.019524	2615	2458.693069	156.3069307
20.039955	2542	2458.376238	83.62376238
20.060387	2548	2458.059406	89.94059406
20.080818	2599	2457.762376	141.2376238
20.10125	2566	2457.465347	108.5346535
20.121681	2586	2457.168317	128.8316832
20.142112	2536	2456.881188	79.11881188
20.162544	2742	2456.613861	285.3861386
20.182975	2560	2456.356436	103.6435644
20.203407	2486	2456.09901	29.9009901
20.223838	2551	2455.871287	95.12871287
20.24427	2486	2455.673267	30.32673267
20.264701	2551	2455.475248	95.52475248
20.285133	2597	2455.277228	141.7227723
20.305564	2520	2455.079208	64.92079208
20.325996	2524	2454.970297	69.02970297
20.346427	2541	2454.871287	86.12871287
20.366859	2603	2454.782178	148.2178218
20.38729	2459	2454.693069	4.306930693
20.407722	2484	2454.60396	29.3960396
20.428153	2486	2454.554455	31.44554455
20.448585	2557	2454.50495	102.4950495
20.469016	2539	2454.455446	84.54455446
20.489448	2519	2454.405941	64.59405941
20.509879	2452	2454.356436	-2.356435644
20.530311	2511	2454.306931	56.69306931
20.550742	2480	2454.257426	25.74257426
20.571174	2450	2454.207921	-4.207920792
20.591605	2503	2454.168317	48.83168317
20.612037	2499	2454.138614	44.86138614
20.632468	2452	2454.108911	-2.108910891
20.652899	2443	2454.079208	-11.07920792
20.673331	2465	2454.059406	10.94059406
20.693762	2513	2454.039604	58.96039604
20.714194	2510	2454.019802	55.98019802
20.734625	2449	2454	-5
20.755057	2375	2454	-79
20.775488	2555	2454	101
20.79592	2464	2454	10
20.816351	2540	2454	86
20.836783	2481	2454	27
20.857214	2483	2454	29
20.877646	2545	2454	91
20.898077	2386	2454	-68
20.918509	2446	2454	-8
20.93894	2529	2454	75
20.959372	2454	2454	0
20.979803	2425	2454	-29
21.000235	2578	2454	124
21.020666	2453	2454	-1
21.041098	2504	2454	50
21.061529	2474	2454	20
21.081961	2446	2454	-8
21.102392	2501	2454	47
21.122824	2497	2454	43
21.143255	2421	2454	-33
21.163687	2457	2454	3
21.184118	2441	2454	-13
21.204549	2551	2454	97
21.224981	2463	2454	9
21.245412	2406	2454	-48
21.265844	2530	2454	76
21.286275	2495	2454	41
21.306707	2474	2454	20
21.327138	2435	2454	-19
21.34757	2456	2454	2
21.368001	2458	2454	4
21.388433	2472	2454	18
21.408864	2485	2453.990099	31.00990099
21.429296	2404	2453.980198	-49.98019802
21.449727	2490	2453.970297	36.02970297
21.470159	2504	2453.960396	50.03960396
21.49059	2530	2453.950495	76.04950495
21.511022	2471	2453.940594	17.05940594
21.531453	2558	2453.920792	104.0792079
21.551885	2476	2453.910891	22.08910891
21.572316	2485	2453.891089	31.10891089
21.592748	2434	2453.871287	-19.87128713
21.613179	2421	2453.851485	-32.85148515
21.633611	2466	2453.831683	12.16831683
21.654042	2525	2453.782178	71.21782178
21.674474	2418	2453.70297	-35.7029703
21.694905	2489	2453.623762	35.37623762
21.715337	2524	2453.544554	70.45544554
21.735768	2500	2453.415842	46.58415842
21.756199	2417	2453.227723	-36.22772277
21.776631	2576	2453.029703	122.970297
21.797062	2570	2452.841584	117.1584158
21.817494	2530	2452.643564	77.35643564
21.837925	2488	2452.356436	35.64356436
21.858357	2539	2452.059406	86.94059406
21.878788	2492	2451.762376	40.23762376
21.89922	2524	2451.445545	72.55445545
21.919651	2539	2451.118812	87.88118812
21.940083	2520	2450.792079	69.20792079
21.960514	2523	2450.465347	72.53465347
21.980946	2520	2450.118812	69.88118812
22.001377	2578	2449.762376	128.2376238
22.021809	2513	2449.39604	63.6039604
22.04224	2628	2449	179
22.062672	2621	2448.594059	172.4059406
22.083103	2658	2448.188119	209.8118812
22.103535	2584	2447.712871	136.2871287
22.123966	2654	2447.217822	206.7821782
22.144398	2662	2446.633663	215.3663366
22.164829	2520	2445.960396	74.03960396
22.185261	2597	2445.168317	151.8316832
22.205692	2641	2444.247525	196.7524752
22.226124	2679	2443.306931	235.6930693
22.246555	2694	2442.138614	251.8613861
22.266986	2689	2440.891089	248.1089109
22.287418	2702	2439.465347	262.5346535
22.307849	2651	2438.019802	212.980198
22.328281	2764	2436.485149	327.5148515
22.348712	2631	2434.881188	196.1188119
22.369144	2810	2433.188119	376.8118812
22.389575	2734	2431.475248	302.5247525
22.410007	2761	2429.613861	331.3861386
22.430438	2688	2427.70297	260.2970297
22.45087	2770	2425.782178	344.2178218
22.471301	2805	2423.841584	381.1584158
22.491733	2731	2421.762376	309.2376238
22.512164	2804	2419.633663	384.3663366
22.532596	2846	2417.49505	428.5049505
22.553027	2839	2415.336634	423.6633663
22.573459	2843	2413.118812	429.8811881
22.59389	2909	2410.871287	498.1287129
22.614322	2954	2408.534653	545.4653465
22.634753	2909	2406.178218	502.8217822
22.655185	3061	2403.821782	657.1782178
22.675616	2953	2401.435644	551.5643564
22.696048	3031	2398.930693	632.0693069
22.716479	3020	2396.366337	623.6336634
22.736911	3062	2393.772277	668.2277228
22.757342	3012	2391.178218	620.8217822
22.777774	3022	2388.574257	633.4257426
22.798205	3087	2385.910891	701.0891089
22.818636	3024	2383.178218	640.8217822
22.839068	3092	2380.445545	711.5544554
22.859499	3162	2377.70297	784.2970297
22.879931	3126	2374.920792	751.0792079
22.900362	3157	2372.138614	784.8613861
22.920794	3133	2369.356436	763.6435644
22.941225	3285	2366.455446	918.5445545
22.961657	3113	2363.554455	749.4455446
22.982088	3086	2360.653465	725.3465347
23.00252	3151	2357.752475	793.2475248
23.022951	3102	2354.851485	747.1485149
23.043383	3175	2351.891089	823.1089109
23.063814	3137	2348.930693	788.0693069
23.084246	3232	2345.950495	886.049505
23.104677	3138	2342.950495	795.049505
23.125109	3144	2339.940594	804.0594059
23.14554	3152	2336.930693	815.0693069
23.165972	3193	2333.851485	859.1485149
23.186403	3167	2330.742574	836.2574257
23.206835	3014	2327.623762	686.3762376
23.227266	3081	2324.50495	756.4950495
23.247698	3082	2321.386139	760.6138614
23.268129	2975	2318.267327	656.7326733
23.288561	3189	2315.128713	873.8712871
23.308992	3061	2311.990099	749.009901
23.329423	3099	2308.851485	790.1485149
23.349855	3075	2305.673267	769.3267327
23.370286	3076	2302.49505	773.5049505
23.390718	3032	2299.316832	732.6831683
23.411149	2997	2296.138614	700.8613861
23.431581	2970	2292.960396	677.039604
23.452012	2984	2289.782178	694.2178218
23.472444	2910	2286.613861	623.3861386
23.492875	2894	2283.405941	610.5940594
23.513307	2995	2280.188119	714.8118812
23.533738	2968	2276.970297	691.029703
23.55417	2904	2273.732673	630.2673267
23.574601	2986	2270.475248	715.5247525
23.595033	2842	2267.207921	574.7920792
23.615464	2859	2263.920792	595.0792079
23.635896	2947	2260.633663	686.3663366
23.656327	2909	2257.306931	651.6930693
23.676759	2814	2253.970297	560.029703
23.69719	2888	2250.623762	637.3762376
23.717622	2804	2247.287129	556.7128713
23.738053	2861	2243.960396	617.039604
23.758485	2814	2240.594059	573.4059406
23.778916	2786	2237.188119	548.8118812
23.799348	2781	2233.831683	547.1683168
23.819779	2804	2230.50495	573.4950495
23.840211	2735	2227.158416	507.8415842
23.860642	2702	2223.782178	478.2178218
23.881073	2766	2220.366337	545.6336634
23.901505	2722	2217.029703	504.970297
23.921936	2680	2213.693069	466.3069307
23.942368	2645	2210.356436	434.6435644
23.962799	2701	2207.009901	493.990099
23.983231	2732	2203.663366	528.3366337
24.003662	2680	2200.287129	479.7128713
24.024094	2663	2196.910891	466.0891089
24.044525	2679	2193.514851	485.4851485
24.064957	2664	2190.108911	473.8910891
24.085388	2625	2186.633663	438.3663366
24.10582	2594	2183.188119	410.8118812
24.126251	2630	2179.732673	450.2673267
24.146683	2630	2176.237624	453.7623762
24.167114	2598	2172.742574	425.2574257
24.187546	2649	2169.237624	479.7623762
24.207977	2733	2165.821782	567.1782178
24.228409	2605	2162.485149	442.5148515
24.24884	2581	2159.267327	421.7326733
24.269272	2583	2156.178218	426.8217822
24.289703	2602	2153.089109	448.9108911
24.310135	2587	2150.217822	436.7821782
24.330566	2521	2147.415842	373.5841584
24.350998	2542	2144.722772	397.2772277
24.371429	2531	2141.980198	389.019802
24.391861	2547	2139.316832	407.6831683
24.412292	2482	2136.722772	345.2772277
24.432723	2470	2134.178218	335.8217822
24.453155	2568	2131.564356	436.4356436
24.473586	2452	2129.089109	322.9108911
24.494018	2480	2126.643564	353.3564356
24.514449	2510	2124.158416	385.8415842
24.534881	2495	2121.633663	373.3663366
24.555312	2501	2119.237624	381.7623762
24.575744	2464	2116.752475	347.2475248
24.596175	2419	2114.207921	304.7920792
24.616607	2467	2111.673267	355.3267327
24.637038	2422	2109.19802	312.8019802
24.65747	2462	2106.752475	355.2475248
24.677901	2424	2104.39604	319.6039604
24.698333	2424	2102.039604	321.960396
24.718764	2361	2099.643564	261.3564356
24.739196	2359	2097.247525	261.7524752
24.759627	2413	2094.940594	318.0594059
24.780059	2374	2092.673267	281.3267327
24.80049	2386	2090.39604	295.6039604
24.820922	2413	2088.118812	324.8811881
24.841353	2414	2085.831683	328.1683168
24.861785	2466	2083.574257	382.4257426
24.882216	2308	2081.386139	226.6138614
24.902648	2395	2079.178218	315.8217822
24.923079	2328	2076.980198	251.019802
24.94351	2336	2074.821782	261.1782178
24.963942	2299	2072.653465	226.3465347
24.984373	2281	2070.485149	210.5148515
25.004805	2266	2068.415842	197.5841584
25.025236	2258	2066.346535	191.6534653
25.045668	2310	2064.267327	245.7326733
25.066099	2261	2062.188119	198.8118812
25.086531	2178	2060.108911	117.8910891
25.106962	2244	2058.089109	185.9108911
25.127394	2292	2056.009901	235.990099
25.147825	2218	2053.950495	164.049505
25.168257	2236	2051.910891	184.0891089
25.188688	2283	2049.881188	233.1188119
25.20912	2161	2047.851485	113.1485149
25.229551	2155	2045.891089	109.1089109
25.249983	2260	2043.960396	216.039604
25.270414	2230	2042.039604	187.960396
25.290846	2227	2040.118812	186.8811881
25.311277	2155	2038.19802	116.8019802
25.331709	2216	2036.257426	179.7425743
25.35214	2213	2034.316832	178.6831683
25.372572	2173	2032.376238	140.6237624
25.393003	2239	2030.425743	208.5742574
25.413435	2173	2028.514851	144.4851485
25.433866	2192	2026.60396	165.3960396
25.454298	2238	2024.693069	213.3069307
25.474729	2177	2022.782178	154.2178218
25.49516	2191	2020.871287	170.1287129
25.515592	2094	2018.960396	75.03960396
25.536023	2201	2017.049505	183.950495
25.556455	2216	2015.178218	200.8217822
25.576886	2088	2013.316832	74.68316832
25.597318	2185	2011.445545	173.5544554
25.617749	2133	2009.594059	123.4059406
25.638181	2192	2007.752475	184.2475248
25.658612	2122	2005.930693	116.0693069
25.679044	2143	2004.118812	138.8811881
25.699475	2110	2002.316832	107.6831683
25.719907	2195	2000.554455	194.4455446
25.740338	2161	1998.80198	162.1980198
25.76077	2139	1997.059406	141.9405941
25.781201	2076	1995.336634	80.66336634
25.801633	2153	1993.633663	159.3663366
25.822064	2133	1991.970297	141.029703
25.842496	2150	1990.346535	159.6534653
25.862927	2139	1988.712871	150.2871287
25.883359	2178	1987.108911	190.8910891
25.90379	2128	1985.465347	142.5346535
25.924222	2139	1983.841584	155.1584158
25.944653	2087	1982.267327	104.7326733
25.965085	2186	1980.70297	205.2970297
25.985516	2116	1979.148515	136.8514851
26.005947	2151	1977.594059	173.4059406
26.026379	2182	1976.059406	205.9405941
26.04681	2140	1974.534653	165.4653465
26.067242	2174	1973.019802	200.980198
26.087673	2167	1971.50495	195.4950495
26.108105	2129	1970.029703	158.970297
26.128536	2115	1968.574257	146.4257426
26.148968	2120	1967.19802	152.8019802
26.169399	2074	1965.821782	108.1782178
26.189831	2137	1964.465347	172.5346535
26.210262	2184	1963.148515	220.8514851
26.230694	2083	1961.90099	121.0990099
26.251125	2121	1960.663366	160.3366337
26.271557	2112	1959.425743	152.5742574
26.291988	2150	1958.19802	191.8019802
26.31242	2102	1956.970297	145.029703
26.332851	2099	1955.742574	143.2574257
26.353283	2080	1954.534653	125.4653465
26.373714	2153	1953.326733	199.6732673
26.394146	2226	1952.128713	273.8712871
26.414577	2096	1951	145
26.435009	2171	1949.940594	221.0594059
26.45544	2191	1948.891089	242.1089109
26.475872	2192	1947.841584	244.1584158
26.496303	2163	1946.831683	216.1683168
26.516735	2124	1945.910891	178.0891089
26.537166	2175	1945	230
26.557597	2126	1944.09901	181.9009901
26.578029	2114	1943.247525	170.7524752
26.59846	2150	1942.455446	207.5445545
26.618892	2089	1941.673267	147.3267327
26.639323	2047	1941.009901	105.990099
26.659755	2080	1940.415842	139.5841584
26.680186	2066	1939.831683	126.1683168
26.700618	2106	1939.247525	166.7524752
26.721049	2026	1938.663366	87.33663366
26.741481	2087	1938.079208	148.9207921
26.761912	2030	1937.514851	92.48514851
26.782344	2064	1936.990099	127.009901
26.802775	2053	1936.49505	116.5049505
26.823207	2049	1936.029703	112.970297
26.843638	2017	1935.584158	81.41584158
26.86407	2125	1935.178218	189.8217822
26.884501	2046	1934.772277	111.2277228
26.904933	2084	1934.386139	149.6138614
26.925364	2038	1934.029703	103.970297
26.945796	2049	1933.673267	115.3267327
26.966227	2060	1933.336634	126.6633663
26.986659	2031	1933	98
27.00709	2050	1932.663366	117.3366337
27.027522	2016	1932.336634	83.66336634
27.047953	1980	1932.009901	47.99009901
27.068385	2049	1931.70297	117.2970297
27.088816	2045	1931.39604	113.6039604
27.109247	1980	1931.09901	48.9009901
27.129679	1968	1930.80198	37.1980198
27.15011	2066	1930.50495	135.4950495
27.170542	1978	1930.207921	47.79207921
27.190973	2003	1929.970297	73.02970297
27.211405	2009	1929.732673	79.26732673
27.231836	1954	1929.49505	24.5049505
27.252268	2002	1929.257426	72.74257426
27.272699	2086	1929.019802	156.980198
27.293131	1927	1928.782178	-1.782178218
27.313562	1952	1928.544554	23.45544554
27.333994	1962	1928.306931	33.69306931
27.354425	1945	1928.069307	16.93069307
27.374857	2014	1927.831683	86.16831683
27.395288	1966	1927.613861	38.38613861
27.41572	1955	1927.415842	27.58415842
27.436151	1974	1927.217822	46.78217822
27.456583	1938	1927.029703	10.97029703
27.477014	2030	1926.841584	103.1584158
27.497446	1927	1926.653465	0.346534653
27.517877	1988	1926.465347	61.53465347
27.538309	1951	1926.277228	24.72277228
27.55874	1981	1926.089109	54.91089109
27.579172	1945	1925.90099	19.0990099
27.599603	1951	1925.712871	25.28712871
27.620034	1906	1925.524752	-19.52475248
27.640466	1924	1925.336634	-1.336633663
27.660897	1896	1925.158416	-29.15841584
27.681329	1930	1924.980198	5.01980198
27.70176	1919	1924.811881	-5.811881188
27.722192	1981	1924.643564	56.35643564
27.742623	1991	1924.475248	66.52475248
27.763055	1940	1924.306931	15.69306931
27.783486	1971	1924.138614	46.86138614
27.803918	1960	1923.970297	36.02970297
27.824349	1954	1923.80198	30.1980198
27.844781	1921	1923.633663	-2.633663366
27.865212	1937	1923.465347	13.53465347
27.885644	1963	1923.29703	39.7029703
27.906075	1957	1923.128713	33.87128713
27.926507	1945	1922.970297	22.02970297
27.946938	1966	1922.811881	43.18811881
27.96737	1943	1922.722772	20.27722772
27.987801	1989	1922.633663	66.36633663
28.008233	1955	1922.544554	32.45544554
28.028664	1952	1922.455446	29.54455446
28.049096	1909	1922.366337	-13.36633663
28.069527	1927	1922.277228	4.722772277
28.089959	1945	1922.19802	22.8019802
28.11039	1919	1922.118812	-3.118811881
28.130822	1923	1922.059406	0.940594059
28.151253	1959	1922	37
28.171684	1976	1921.940594	54.05940594
28.192116	1941	1921.881188	19.11881188
28.212547	1929	1921.821782	7.178217822
28.232979	1963	1921.762376	41.23762376
28.25341	1995	1921.70297	73.2970297
28.273842	1923	1921.643564	1.356435644
28.294273	1955	1921.584158	33.41584158
28.314705	1881	1921.544554	-40.54455446
28.335136	1946	1921.50495	24.4950495
28.355568	1958	1921.465347	36.53465347
28.375999	1978	1921.425743	56.57425743
28.396431	1927	1921.386139	5.613861386
28.416862	1875	1921.346535	-46.34653465
28.437294	1963	1921.29703	41.7029703
28.457725	1913	1921.247525	-8.247524752
28.478157	1957	1921.19802	35.8019802
28.498588	2000	1921.148515	78.85148515
28.51902	1995	1921.09901	73.9009901
28.539451	1942	1921.049505	20.95049505
28.559883	1952	1921	31
28.580314	1966	1920.950495	45.04950495
28.600746	1956	1920.90099	35.0990099
28.621177	1974	1920.861386	53.13861386
28.641609	1999	1920.821782	78.17821782
28.66204	1939	1920.782178	18.21782178
28.682471	2010	1920.742574	89.25742574
28.702903	1915	1920.722772	-5.722772277
28.723334	2004	1920.70297	83.2970297
28.743766	2014	1920.683168	93.31683168
28.764197	1984	1920.663366	63.33663366
28.784629	1968	1920.633663	47.36633663
28.80506	1943	1920.574257	22.42574257
28.825492	1995	1920.49505	74.5049505
28.845923	1957	1920.415842	36.58415842
28.866355	1942	1920.336634	21.66336634
28.886786	2010	1920.257426	89.74257426
28.907218	1998	1920.178218	77.82178218
28.927649	1909	1920.09901	-11.0990099
28.948081	2019	1920.019802	98.98019802
28.968512	1921	1919.940594	1.059405941
28.988944	2020	1919.861386	100.1386139
29.009375	1977	1919.782178	57.21782178
29.029807	2007	1919.70297	87.2970297
29.050238	2007	1919.623762	87.37623762
29.07067	2003	1919.544554	83.45544554
29.091101	1924	1919.485149	4.514851485
29.111533	1983	1919.425743	63.57425743
29.131964	1925	1919.366337	5.633663366
29.152396	1983	1919.287129	63.71287129
29.172827	1949	1919.207921	29.79207921
29.193259	1964	1919.128713	44.87128713
29.21369	1994	1919.049505	74.95049505
29.234121	1921	1918.970297	2.02970297
29.254553	1930	1918.891089	11.10891089
29.274984	1886	1918.792079	-32.79207921
29.295416	1908	1918.693069	-10.69306931
29.315847	1867	1918.594059	-51.59405941
29.336279	1997	1918.49505	78.5049505
29.35671	1969	1918.39604	50.6039604
29.377142	1974	1918.29703	55.7029703
29.397573	1948	1918.19802	29.8019802
29.418005	1970	1918.09901	51.9009901
29.438436	1921	1918	3
29.458868	1961	1917.920792	43.07920792
29.479299	1931	1917.841584	13.15841584
29.499731	1919	1917.762376	1.237623762
29.520162	1975	1917.683168	57.31683168
29.540594	1943	1917.60396	25.3960396
29.561025	1982	1917.514851	64.48514851
29.581457	1936	1917.425743	18.57425743
29.601888	2025	1917.336634	107.6633663
29.62232	1905	1917.237624	-12.23762376
29.642751	1954	1917.138614	36.86138614
29.663183	1937	1917.039604	19.96039604
29.683614	1911	1916.940594	-5.940594059
29.704046	1902	1916.841584	-14.84158416
29.724477	1992	1916.742574	75.25742574
29.744908	1982	1916.643564	65.35643564
29.76534	1969	1916.544554	52.45544554
29.785771	1939	1916.445545	22.55445545
29.806203	1973	1916.346535	56.65346535
29.826634	1984	1916.247525	67.75247525
29.847066	1926	1916.138614	9.861386139
29.867497	1977	1916.029703	60.97029703
29.887929	1918	1915.920792	2.079207921
29.90836	2029	1915.80198	113.1980198
29.928792	1961	1915.683168	45.31683168
29.949223	1966	1915.554455	50.44554455
29.969655	1986	1915.415842	70.58415842
29.990086	1984	1915.277228	68.72277228
30.010518	2039	1915.138614	123.8613861
30.030949	1978	1915	63
30.051381	2016	1914.861386	101.1386139
30.071812	2019	1914.722772	104.2772277
30.092244	2083	1914.584158	168.4158416
30.112675	1994	1914.445545	79.55445545
30.133107	2003	1914.306931	88.69306931
30.153538	2043	1914.148515	128.8514851
30.17397	1974	1913.990099	60.00990099
30.194401	2027	1913.821782	113.1782178
30.214833	1982	1913.633663	68.36633663
30.235264	2089	1913.445545	175.5544554
30.255696	1972	1913.257426	58.74257426
30.276127	2089	1913.049505	175.950495
30.296558	2072	1912.841584	159.1584158
30.31699	1981	1912.653465	68.34653465
30.337421	2033	1912.465347	120.5346535
30.357853	2063	1912.29703	150.7029703
30.378284	2081	1912.128713	168.8712871
30.398716	2060	1911.960396	148.039604
30.419147	1975	1911.792079	63.20792079
30.439579	2068	1911.60396	156.3960396
30.46001	2005	1911.415842	93.58415842
30.480442	1968	1911.227723	56.77227723
30.500873	2047	1911.039604	135.960396
30.521305	2010	1910.851485	99.14851485
30.541736	1993	1910.663366	82.33663366
30.562168	2007	1910.475248	96.52475248
30.582599	2035	1910.287129	124.7128713
30.603031	1987	1910.089109	76.91089109
30.623462	2006	1909.891089	96.10891089
30.643894	2047	1909.693069	137.3069307
30.664325	2009	1909.49505	99.5049505
30.684757	2008	1909.29703	98.7029703
30.705188	2058	1909.09901	148.9009901
30.72562	2011	1908.90099	102.0990099
30.746051	2030	1908.70297	121.2970297
30.766483	2016	1908.50495	107.4950495
30.786914	2045	1908.306931	136.6930693
30.807346	1988	1908.108911	79.89108911
30.827777	2033	1907.910891	125.0891089
30.848208	1998	1907.722772	90.27722772
30.86864	2039	1907.564356	131.4356436
30.889071	1958	1907.425743	50.57425743
30.909503	2001	1907.267327	93.73267327
30.929934	1950	1907.108911	42.89108911
30.950366	1983	1906.950495	76.04950495
30.970797	2012	1906.792079	105.2079208
30.991229	2025	1906.60396	118.3960396
31.01166	1988	1906.415842	81.58415842
31.032092	1993	1906.227723	86.77227723
31.052523	1970	1906.029703	63.97029703
31.072955	1946	1905.831683	40.16831683
31.093386	2025	1905.623762	119.3762376
31.113818	2080	1905.415842	174.5841584
31.134249	1969	1905.207921	63.79207921
31.154681	1979	1904.980198	74.01980198
31.175112	2017	1904.732673	112.2673267
31.195544	2025	1904.445545	120.5544554
31.215975	1976	1904.178218	71.82178218
31.236407	1968	1903.910891	64.08910891
31.256838	1987	1903.633663	83.36633663
31.27727	1957	1903.356436	53.64356436
31.297701	1911	1903.079208	7.920792079
31.318133	1954	1902.80198	51.1980198
31.338564	1932	1902.544554	29.45544554
31.358995	1957	1902.287129	54.71287129
31.379427	1937	1902.029703	34.97029703
31.399858	2028	1901.762376	126.2376238
31.42029	1904	1901.49505	2.504950495
31.440721	1970	1901.217822	68.78217822
31.461153	1925	1900.940594	24.05940594
31.481584	1985	1900.623762	84.37623762
31.502016	1907	1900.306931	6.693069307
31.522447	1946	1899.970297	46.02970297
31.542879	1955	1899.633663	55.36633663
31.56331	1986	1899.29703	86.7029703
31.583742	1954	1898.920792	55.07920792
31.604173	1890	1898.544554	-8.544554455
31.624605	1966	1898.168317	67.83168317
31.645036	1950	1897.762376	52.23762376
31.665468	1899	1897.346535	1.653465347
31.685899	1948	1896.930693	51.06930693
31.706331	1931	1896.50495	34.4950495
31.726762	1959	1896.069307	62.93069307
31.747194	2056	1895.60396	160.3960396
31.767625	1886	1895.138614	-9.138613861
31.788057	1926	1894.613861	31.38613861
31.808488	1976	1894.089109	81.91089109
31.82892	1913	1893.485149	19.51485149
31.849351	1899	1892.881188	6.118811881
31.869783	1884	1892.267327	-8.267326733
31.890214	1911	1891.60396	19.3960396
31.910645	1923	1890.950495	32.04950495
31.931077	1964	1890.227723	73.77227723
31.951508	1960	1889.485149	70.51485149
31.97194	1944	1888.712871	55.28712871
31.992371	1979	1887.910891	91.08910891
32.012803	1959	1887.079208	71.92079208
32.033234	1930	1886.247525	43.75247525
32.053666	1958	1885.405941	72.59405941
32.074097	1948	1884.564356	63.43564356
32.094529	1991	1883.722772	107.2772277
32.11496	1953	1882.841584	70.15841584
32.135392	1930	1881.940594	48.05940594
32.155823	1935	1881.029703	53.97029703
32.176255	1925	1880.089109	44.91089109
32.196686	1933	1879.138614	53.86138614
32.217118	1897	1878.19802	18.8019802
32.237549	1910	1877.227723	32.77227723
32.257981	1933	1876.267327	56.73267327
32.278412	1957	1875.326733	81.67326733
32.298844	1914	1874.386139	39.61386139
32.319275	1918	1873.435644	44.56435644
32.339707	1885	1872.49505	12.5049505
32.360138	1935	1871.534653	63.46534653
32.38057	1924	1870.544554	53.45544554
32.401001	1907	1869.554455	37.44554455
32.421432	1929	1868.514851	60.48514851
32.441864	1913	1867.435644	45.56435644
32.462295	1920	1866.326733	53.67326733
32.482727	1997	1865.188119	131.8118812
32.503158	1929	1864.039604	64.96039604
32.52359	1952	1862.881188	89.11881188
32.544021	1923	1861.722772	61.27722772
32.564453	1984	1860.574257	123.4257426
32.584884	1948	1859.386139	88.61386139
32.605316	1934	1858.19802	75.8019802
32.625747	1912	1857.009901	54.99009901
32.646179	1945	1855.811881	89.18811881
32.66661	1933	1854.613861	78.38613861
32.687042	1871	1853.415842	17.58415842
32.707473	1955	1852.217822	102.7821782
32.727905	1918	1850.950495	67.04950495
32.748336	1918	1849.663366	68.33663366
32.768768	1892	1848.366337	43.63366337
32.789199	1950	1847.049505	102.950495
32.809631	1919	1845.732673	73.26732673
32.830062	1967	1844.415842	122.5841584
32.850494	1947	1843.09901	103.9009901
32.870925	1900	1841.772277	58.22772277
32.891357	1940	1840.435644	99.56435644
32.911788	1858	1839	19
32.93222	1912	1837.554455	74.44554455
32.952651	1940	1836.059406	103.9405941
32.973082	1893	1834.574257	58.42574257
32.993514	1939	1833.089109	105.9108911
33.013945	1899	1831.60396	67.3960396
33.034377	1874	1830.118812	43.88118812
33.054808	1897	1828.633663	68.36633663
33.07524	1928	1827.138614	100.8613861
33.095671	1956	1825.643564	130.3564356
33.116103	1959	1824.158416	134.8415842
33.136534	1924	1822.673267	101.3267327
33.156966	1917	1821.19802	95.8019802
33.177397	1972	1819.722772	152.2772277
33.197829	1938	1818.237624	119.7623762
33.21826	1900	1816.752475	83.24752475
33.238692	1959	1815.267327	143.7326733
33.259123	1893	1813.821782	79.17821782
33.279555	1864	1812.376238	51.62376238
33.299986	1943	1810.930693	132.0693069
33.320418	1947	1809.49505	137.5049505
33.340849	1894	1808.059406	85.94059406
33.361281	1910	1806.574257	103.4257426
33.381712	1969	1805.089109	163.9108911
33.402144	1961	1803.60396	157.3960396
33.422575	1970	1802.09901	167.9009901
33.443007	1926	1800.564356	125.4356436
33.463438	1975	1799.039604	175.960396
33.48387	1932	1797.50495	134.4950495
33.504301	1867	1795.980198	71.01980198
33.524732	1918	1794.455446	123.5445545
33.545164	1967	1792.940594	174.0594059
33.565595	1897	1791.405941	105.5940594
33.586027	1965	1789.871287	175.1287129
33.606458	1941	1788.326733	152.6732673
33.62689	1925	1786.752475	138.2475248
33.647321	1894	1785.217822	108.7821782
33.667753	1899	1783.673267	115.3267327
33.688184	1879	1782.138614	96.86138614
33.708616	1913	1780.633663	132.3663366
33.729047	1938	1779.118812	158.8811881
33.749479	1939	1777.613861	161.3861386
33.76991	1953	1776.118812	176.8811881
33.790342	1864	1774.633663	89.36633663
33.810773	1993	1773.168317	219.8316832
33.831205	1899	1771.70297	127.2970297
33.851636	1903	1770.287129	132.7128713
33.872068	1942	1768.871287	173.1287129
33.892499	1900	1767.534653	132.4653465
33.912931	1812	1766.178218	45.82178218
33.933362	1915	1764.831683	150.1683168
33.953794	1961	1763.514851	197.4851485
33.974225	1850	1762.168317	87.83168317
33.994657	1925	1760.891089	164.1089109
34.015088	1883	1759.613861	123.3861386
34.035519	1879	1758.376238	120.6237624
34.055951	1850	1757.158416	92.84158416
34.076382	1849	1755.980198	93.01980198
34.096814	1907	1754.80198	152.1980198
34.117245	1858	1753.633663	104.3663366
34.137677	1884	1752.465347	131.5346535
34.158108	1883	1751.29703	131.7029703
34.17854	1901	1750.158416	150.8415842
34.198971	1893	1749.039604	143.960396
34.219403	1914	1747.930693	166.0693069
34.239834	1870	1746.821782	123.1782178
34.260266	1869	1745.722772	123.2772277
34.280697	1890	1744.623762	145.3762376
34.301129	1915	1743.554455	171.4455446
34.32156	1824	1742.485149	81.51485149
34.341992	1952	1741.405941	210.5940594
34.362423	1888	1740.306931	147.6930693
34.382855	1904	1739.217822	164.7821782
34.403286	1930	1738.09901	191.9009901
34.423718	1912	1737	175
34.444149	1898	1735.910891	162.0891089
34.464581	1875	1734.821782	140.1782178
34.485012	1844	1733.762376	110.2376238
34.505444	1831	1732.742574	98.25742574
34.525875	1879	1731.752475	147.2475248
34.546307	1844	1730.792079	113.2079208
34.566738	1894	1729.861386	164.1386139
34.587169	1868	1728.930693	139.0693069
34.607601	1807	1728	79
34.628032	1882	1727.079208	154.9207921
34.648464	1837	1726.158416	110.8415842
34.668895	1907	1725.237624	181.7623762
34.689327	1823	1724.316832	98.68316832
34.709758	1816	1723.405941	92.59405941
34.73019	1828	1722.49505	105.5049505
34.750621	1780	1721.584158	58.41584158
34.771053	1835	1720.673267	114.3267327
34.791484	1815	1719.831683	95.16831683
34.811916	1806	1719.009901	86.99009901
34.832347	1822	1718.178218	103.8217822
34.852779	1799	1717.366337	81.63366337
34.87321	1822	1716.544554	105.4554455
34.893642	1792	1715.722772	76.27722772
34.914073	1789	1714.891089	74.10891089
34.934505	1807	1714.069307	92.93069307
34.954936	1769	1713.217822	55.78217822
34.975368	1784	1712.465347	71.53465347
34.995799	1747	1711.673267	35.32673267
35.016231	1795	1710.930693	84.06930693
35.036662	1778	1710.19802	67.8019802
35.057094	1779	1709.445545	69.55445545
35.077525	1766	1708.693069	57.30693069
35.097956	1818	1707.940594	110.0594059
35.118388	1811	1707.217822	103.7821782
35.138819	1836	1706.465347	129.5346535
35.159251	1730	1705.712871	24.28712871
35.179682	1803	1704.960396	98.03960396
35.200114	1802	1704.207921	97.79207921
35.220545	1720	1703.455446	16.54455446
35.240977	1810	1702.70297	107.2970297
35.261408	1764	1701.960396	62.03960396
35.28184	1768	1701.217822	66.78217822
35.302271	1786	1700.485149	85.51485149
35.322703	1828	1699.752475	128.2475248
35.343134	1830	1699.019802	130.980198
35.363566	1805	1698.287129	106.7128713
35.383997	1754	1697.554455	56.44554455
35.404429	1733	1696.821782	36.17821782
35.42486	1802	1696.138614	105.8613861
35.445292	1785	1695.455446	89.54455446
35.465723	1711	1694.772277	16.22772277
35.486155	1740	1694.108911	45.89108911
35.506586	1780	1693.475248	86.52475248
35.527018	1713	1692.841584	20.15841584
35.547449	1771	1692.217822	78.78217822
35.567881	1730	1691.594059	38.40594059
35.588312	1723	1690.960396	32.03960396
35.608744	1786	1690.356436	95.64356436
35.629175	1742	1689.762376	52.23762376
35.649606	1703	1689.158416	13.84158416
35.670038	1839	1688.534653	150.4653465
35.690469	1743	1687.940594	55.05940594
35.710901	1735	1687.346535	47.65346535
35.731332	1765	1686.762376	78.23762376
35.751764	1800	1686.178218	113.8217822
35.772195	1783	1685.594059	97.40594059
35.792627	1766	1685.019802	80.98019802
35.813058	1724	1684.445545	39.55445545
35.83349	1691	1683.871287	7.128712871
35.853921	1744	1683.29703	60.7029703
35.874353	1780	1682.732673	97.26732673
35.894784	1779	1682.168317	96.83168317
35.915216	1671	1681.613861	-10.61386139
35.935647	1747	1681.059406	65.94059406
35.956079	1748	1680.50495	67.4950495
35.97651	1753	1679.960396	73.03960396
35.996942	1715	1679.415842	35.58415842
36.017373	1719	1678.871287	40.12871287
36.037805	1726	1678.356436	47.64356436
36.058236	1696	1677.841584	18.15841584
36.078668	1766	1677.346535	88.65346535
36.099099	1750	1676.851485	73.14851485
36.119531	1703	1676.356436	26.64356436
36.139962	1716	1675.861386	40.13861386
36.160394	1768	1675.376238	92.62376238
36.180825	1751	1674.851485	76.14851485
36.201256	1766	1674.316832	91.68316832
36.221688	1805	1673.762376	131.2376238
36.242119	1766	1673.217822	92.78217822
36.262551	1700	1672.653465	27.34653465
36.282982	1764	1672.089109	91.91089109
36.303414	1740	1671.534653	68.46534653
36.323845	1741	1670.980198	70.01980198
36.344277	1729	1670.435644	58.56435644
36.364708	1741	1669.891089	71.10891089
36.38514	1812	1669.287129	142.7128713
36.405571	1835	1668.683168	166.3168317
36.426003	1713	1668.089109	44.91089109
36.446434	1764	1667.49505	96.5049505
36.466866	1737	1666.930693	70.06930693
36.487297	1704	1666.346535	37.65346535
36.507729	1708	1665.762376	42.23762376
36.52816	1719	1665.178218	53.82178218
36.548592	1717	1664.594059	52.40594059
36.569023	1745	1664	81
36.589455	1774	1663.39604	110.6039604
36.609886	1715	1662.792079	52.20792079
36.630318	1706	1662.168317	43.83168317
36.650749	1742	1661.554455	80.44554455
36.671181	1717	1660.940594	56.05940594
36.691612	1699	1660.306931	38.69306931
36.712043	1724	1659.712871	64.28712871
36.732475	1665	1659.09901	5.900990099
36.752906	1715	1658.485149	56.51485149
36.773338	1733	1657.841584	75.15841584
36.793769	1705	1657.178218	47.82178218
36.814201	1692	1656.485149	35.51485149
36.834632	1721	1655.772277	65.22772277
36.855064	1734	1655.049505	78.95049505
36.875495	1673	1654.29703	18.7029703
36.895927	1723	1653.544554	69.45544554
36.916358	1704	1652.772277	51.22772277
36.93679	1666	1651.990099	14.00990099
36.957221	1673	1651.188119	21.81188119
36.977653	1703	1650.356436	52.64356436
36.998084	1700	1649.514851	50.48514851
37.018516	1648	1648.683168	-0.683168317
37.038947	1650	1647.831683	2.168316832
37.059379	1735	1647.019802	87.98019802
37.07981	1699	1646.207921	52.79207921
37.100242	1719	1645.386139	73.61386139
37.120673	1660	1644.584158	15.41584158
37.141105	1749	1643.732673	105.2673267
37.161536	1686	1642.851485	43.14851485
37.181968	1712	1641.970297	70.02970297
37.202399	1784	1641.128713	142.8712871
37.222831	1692	1640.287129	51.71287129
37.243262	1691	1639.445545	51.55445545
37.263693	1698	1638.60396	59.3960396
37.284125	1683	1637.762376	45.23762376
37.304556	1682	1636.920792	45.07920792
37.324988	1663	1636.079208	26.92079208
37.345419	1684	1635.237624	48.76237624
37.365851	1644	1634.405941	9.594059406
37.386282	1699	1633.574257	65.42574257
37.406714	1692	1632.742574	59.25742574
37.427145	1656	1631.910891	24.08910891
37.447577	1713	1631.079208	81.92079208
37.468008	1646	1630.247525	15.75247525
37.48844	1735	1629.415842	105.5841584
37.508871	1725	1628.584158	96.41584158
37.529303	1697	1627.752475	69.24752475
37.549734	1687	1626.920792	60.07920792
37.570166	1741	1626.089109	114.9108911
37.590597	1701	1625.257426	75.74257426
37.611029	1637	1624.425743	12.57425743
37.63146	1692	1623.594059	68.40594059
37.651892	1644	1622.772277	21.22772277
37.672323	1686	1621.950495	64.04950495
37.692755	1733	1621.138614	111.8613861
37.713186	1687	1620.336634	66.66336634
37.733618	1700	1619.564356	80.43564356
37.754049	1651	1618.792079	32.20792079
37.77448	1714	1618.019802	95.98019802
37.794912	1636	1617.247525	18.75247525
37.815343	1695	1616.475248	78.52475248
37.835775	1693	1615.70297	77.2970297
37.856206	1659	1614.940594	44.05940594
37.876638	1735	1614.178218	120.8217822
37.897069	1666	1613.415842	52.58415842
37.917501	1734	1612.653465	121.3465347
37.937932	1678	1611.891089	66.10891089
37.958364	1714	1611.128713	102.8712871
37.978795	1629	1610.366337	18.63366337
37.999227	1744	1609.60396	134.3960396
38.019658	1656	1608.841584	47.15841584
38.04009	1709	1608.089109	100.9108911
38.060521	1667	1607.336634	59.66336634
38.080953	1625	1606.60396	18.3960396
38.101384	1688	1605.871287	82.12871287
38.121816	1635	1605.138614	29.86138614
38.142247	1705	1604.405941	100.5940594
38.162679	1745	1603.673267	141.3267327
38.18311	1728	1602.950495	125.049505
38.203542	1665	1602.227723	62.77227723
38.223973	1679	1601.50495	77.4950495
38.244405	1727	1600.821782	126.1782178
38.264836	1709	1600.148515	108.8514851
38.285268	1741	1599.49505	141.5049505
38.305699	1696	1598.841584	97.15841584
38.32613	1743	1598.207921	144.7920792
38.346562	1711	1597.574257	113.4257426
38.366993	1659	1596.960396	62.03960396
38.387425	1701	1596.346535	104.6534653
38.407856	1689	1595.732673	93.26732673
38.428288	1698	1595.118812	102.8811881
38.448719	1707	1594.564356	112.4356436
38.469151	1667	1594.019802	72.98019802
38.489582	1704	1593.485149	110.5148515
38.510014	1671	1592.950495	78.04950495
38.530445	1679	1592.425743	86.57425743
38.550877	1678	1591.920792	86.07920792
38.571308	1674	1591.415842	82.58415842
38.59174	1664	1590.910891	73.08910891
38.612171	1782	1590.405941	191.5940594
38.632603	1673	1589.910891	83.08910891
38.653034	1658	1589.425743	68.57425743
38.673466	1631	1588.940594	42.05940594
38.693897	1655	1588.475248	66.52475248
38.714329	1655	1588.009901	66.99009901
38.73476	1627	1587.544554	39.45544554
38.755192	1675	1587.09901	87.9009901
38.775623	1669	1586.653465	82.34653465
38.796055	1704	1586.227723	117.7722772
38.816486	1706	1585.80198	120.1980198
38.836917	1671	1585.405941	85.59405941
38.857349	1648	1585.039604	62.96039604
38.87778	1677	1584.70297	92.2970297
38.898212	1742	1584.386139	157.6138614
38.918643	1656	1584.079208	71.92079208
38.939075	1660	1583.80198	76.1980198
38.959506	1705	1583.544554	121.4554455
38.979938	1729	1583.306931	145.6930693
39.000369	1681	1583.089109	97.91089109
39.020801	1691	1582.891089	108.1089109
39.041232	1613	1582.732673	30.26732673
39.061664	1692	1582.584158	109.4158416
39.082095	1627	1582.465347	44.53465347
39.102527	1668	1582.366337	85.63366337
39.122958	1712	1582.277228	129.7227723
39.14339	1610	1582.188119	27.81188119
39.163821	1636	1582.108911	53.89108911
39.184253	1606	1582.029703	23.97029703
39.204684	1657	1582	75
39.225116	1633	1582	51
39.245547	1625	1582	43
39.265979	1619	1582	37
39.28641	1614	1582	32
39.306842	1616	1582	34
39.327273	1604	1582	22
39.347705	1648	1582	66
39.368136	1638	1582	56
39.388567	1622	1582	40
39.408999	1700	1582	118
39.42943	1656	1582	74
39.449862	1632	1582	50
39.470293	1591	1582	9
39.490725	1565	1582	-17
39.511156	1633	1582	51
39.531588	1608	1582	26
39.552019	1594	1582	12
39.572451	1631	1582	49
39.592882	1634	1582	52
39.613314	1652	1582	70
39.633745	1598	1582	16
39.654177	1566	1582	-16
39.674608	1578	1582	-4
39.69504	1591	1582	9
39.715471	1630	1582	48
39.735903	1667	1582	85
39.756334	1578	1582	-4
39.776766	1566	1582	-16
39.797197	1573	1582	-9
39.817629	1548	1582	-34
39.83806	1592	1582	10
39.858492	1597	1582	15
39.878923	1571	1582	-11
39.899355	1585	1582	3
39.919786	1602	1582	20
39.940217	1590	1582	8
39.960649	1590	1582	8
39.98108	1555	1582	-27
40.001512	1582	1582	0
