# Supplementary material for: Investigating the Impact of Amylopectin Chain-Length Distribution on the Structural and Functional Properties of Waxy Rice Starch
Source: Foods. 2025 Dec 2;14(23):4130. doi: 10.3390/foods14234130 (PMC12692052; doi:10.3390/foods14234130)
Supplement: Supplementary file 1 [file foods-14-04130-s001.zip › Supplementary data (XRD Analysed data)/Supplementary data (XRD Analysed data)/ZN65/XRD_sample7_processed.csv]

two_theta_deg	intensity_raw	baseline_estimate	intensity_corrected
3.0001	5299.0	5010.584158415842	288.41584158415844
3.020531	5325.0	5010.574257425743	314.42574257425713
3.040963	5306.0	5010.564356435643	295.4356435643567
3.061394	5291.0	5010.554455445545	280.4455445544554
3.081826	5278.0	5010.544554455446	267.4554455445541
3.102257	5230.0	5010.534653465346	219.4653465346537
3.122689	5248.0	5010.524752475248	237.47524752475238
3.14312	5237.0	5010.514851485149	226.48514851485106
3.163552	5232.0	5010.504950495049	221.49504950495066
3.183983	5122.0	5010.495049504951	111.50495049504934
3.204415	5197.0	5010.485148514851	186.51485148514894
3.224846	5223.0	5010.475247524752	212.52475247524762
3.245278	5123.0	5010.465346534654	112.53465346534631
3.265709	5167.0	5010.455445544554	156.5445544554459
3.286141	5213.0	5010.445544554455	202.5544554455446
3.306572	5129.0	5010.435643564357	118.56435643564328
3.327004	5151.0	5010.425742574257	140.57425742574287
3.347435	5135.0	5010.415841584158	124.58415841584156
3.367867	5136.0	5010.40594059406	125.59405940594024
3.388298	5155.0	5010.39603960396	144.60396039603984
3.40873	5128.0	5010.3861386138615	117.61386138613852
3.429161	5135.0	5010.376237623763	124.62376237623721
3.449593	5175.0	5010.366336633663	164.6336633663368
3.470024	5137.0	5010.3564356435645	126.64356435643549
3.490456	5118.0	5010.346534653465	107.65346534653509
3.510887	5121.0	5010.336633663366	110.66336633663377
3.531319	5081.0	5010.3267326732675	70.67326732673246
3.55175	5089.0	5010.316831683168	78.68316831683205
3.572181	5060.0	5010.306930693069	49.69306930693074
3.592613	5112.0	5010.297029702971	101.70297029702942
3.613044	5091.0	5010.287128712871	80.71287128712902
3.633476	5065.0	5010.277227722772	54.722772277227705
3.653907	5074.0	5010.267326732674	63.73267326732639
3.674339	5128.0	5010.257425742574	117.74257425742599
3.69477	5088.0	5010.247524752475	77.75247524752467
3.715202	5086.0	5010.237623762377	75.76237623762336
3.735633	5064.0	5010.227722772277	53.77227722772295
3.756065	5041.0	5010.217821782178	30.782178217821638
3.776496	5053.0	5010.207920792079	42.79207920792123
3.796928	5052.0	5010.19801980198	41.80198019801992
3.817359	5033.0	5010.188118811881	22.811881188118605
3.837791	5056.0	5010.178217821782	45.8217821782182
3.858222	5093.0	5010.168316831683	82.83168316831689
3.878654	5043.0	5010.158415841584	32.84158415841557
3.899085	5051.0	5010.148514851485	40.85148514851517
3.919517	5080.0	5010.138613861386	69.86138613861385
3.939948	5010.0	5010.1287128712875	-0.1287128712874619
3.96038	5028.0	5010.118811881188	17.881188118812133
3.980811	5056.0	5010.108910891089	45.89108910891082
4.001243	5060.0	5010.0990099009905	49.900990099009505
4.021674	5037.0	5010.089108910891	26.9108910891091
4.042106	5030.0	5010.079207920792	19.920792079207786
4.062537	5022.0	5010.069306930693	11.930693069307381
4.082968	5055.0	5010.059405940594	44.94059405940607
4.1034	5050.0	5010.049504950495	39.95049504950475
4.123831	5022.0	5010.039603960396	11.960396039604348
4.144263	5004.0	5010.029702970297	-6.029702970296967
4.164694	5049.0	5010.019801980198	38.98019801980172
4.185126	5055.0	5010.009900990099	44.990099009901314
4.205557	5046.0	5010.0	36.0
4.225989	4989.0	5010.0	-21.0
4.24642	5041.0	5010.0	31.0
4.266852	5049.0	5010.0	39.0
4.287283	5017.0	5010.0	7.0
4.307715	5013.0	5010.0	3.0
4.328146	5019.0	5010.0	9.0
4.348578	5058.0	5010.0	48.0
4.369009	4976.0	5010.0	-34.0
4.389441	5011.0	5010.0	1.0
4.409872	4982.0	5010.0	-28.0
4.430304	5018.0	5010.0	8.0
4.450735	5055.0	5010.0	45.0
4.471167	5030.0	5010.0	20.0
4.491598	5003.0	5010.0	-7.0
4.51203	5018.0	5010.0	8.0
4.532461	5018.0	5010.0	8.0
4.552893	5003.0	5010.0	-7.0
4.573324	4980.0	5010.0	-30.0
4.593756	4981.0	5010.0	-29.0
4.614187	4997.0	5010.0	-13.0
4.634618	5032.0	5010.0	22.0
4.65505	4988.0	5010.0	-22.0
4.675481	5068.0	5010.0	58.0
4.695913	5037.0	5010.0	27.0
4.716344	5010.0	5010.0	0.0
4.736776	5010.0	5010.0	0.0
4.757207	5007.0	5010.0	-3.0
4.777639	5005.0	5010.0	-5.0
4.79807	5006.0	5010.0	-4.0
4.818502	4958.0	5010.0	-52.0
4.838933	5025.0	5010.0	15.0
4.859365	4985.0	5010.0	-25.0
4.879796	5024.0	5010.0	14.0
4.900228	5029.0	5010.0	19.0
4.920659	5064.0	5010.0	54.0
4.941091	5028.0	5010.0	18.0
4.961522	5003.0	5010.0	-7.0
4.981954	5048.0	5010.009900990099	37.990099009901314
5.002385	5019.0	5010.019801980198	8.980198019801719
5.022817	5016.0	5010.029702970297	5.970297029703033
5.043248	4995.0	5010.039603960396	-15.039603960395652
5.06368	5016.0	5010.049504950495	5.950495049504752
5.084111	5066.0	5010.059405940594	55.94059405940607
5.104543	5044.0	5010.069306930693	33.93069306930738
5.124974	5048.0	5010.079207920792	37.920792079207786
5.145405	5033.0	5010.089108910891	22.9108910891091
5.165837	5017.0	5010.0990099009905	6.900990099009505
5.186268	5058.0	5010.118811881188	47.88118811881213
5.2067	5044.0	5010.138613861386	33.86138613861385
5.227131	4999.0	5010.158415841584	-11.158415841584429
5.247563	5030.0	5010.178217821782	19.8217821782182
5.267994	5045.0	5010.207920792079	34.79207920792123
5.288426	5012.0	5010.237623762377	1.7623762376233572
5.308857	5073.0	5010.267326732674	62.73267326732639
5.329289	5042.0	5010.297029702971	31.702970297029424
5.34972	5044.0	5010.3564356435645	33.64356435643549
5.370152	5042.0	5010.415841584158	31.584158415841557
5.390583	5043.0	5010.475247524752	32.524752475247624
5.411015	5058.0	5010.534653465346	47.46534653465369
5.431446	5069.0	5010.60396039604	58.39603960396016
5.451878	5043.0	5010.683168316832	32.31683168316795
5.472309	5050.0	5010.762376237623	39.23762376237664
5.492741	5121.0	5010.841584158416	110.15841584158443
5.513172	5076.0	5010.920792079208	65.07920792079221
5.533604	5090.0	5011.0	79.0
5.554035	5059.0	5011.089108910891	47.9108910891091
5.574467	5090.0	5011.227722772277	78.77227722772295
5.594898	5100.0	5011.376237623763	88.62376237623721
5.61533	5072.0	5011.554455445545	60.44554455445541
5.635761	5059.0	5011.742574257426	47.257425742574014
5.656193	5058.0	5011.940594059406	46.05940594059393
5.676624	5078.0	5012.138613861386	65.86138613861385
5.697055	5052.0	5012.366336633663	39.633663366336805
5.717487	5087.0	5012.59405940594	74.40594059405976
5.737918	5058.0	5012.821782178218	45.1782178217818
5.75835	5103.0	5013.138613861386	89.86138613861385
5.778781	5056.0	5013.455445544554	42.544554455445905
5.799213	5095.0	5013.782178217822	81.21782178217836
5.819644	5088.0	5014.108910891089	73.89108910891082
5.840076	5087.0	5014.445544554455	72.55445544554459
5.860507	5097.0	5014.782178217822	82.21782178217836
5.880939	5098.0	5015.118811881188	82.88118811881213
5.90137	5096.0	5015.465346534654	80.53465346534631
5.921802	5114.0	5015.841584158416	98.15841584158443
5.942233	5087.0	5016.217821782178	70.78217821782164
5.962665	5109.0	5016.59405940594	92.40594059405976
5.983096	5153.0	5016.990099009901	136.00990099009869
6.003528	5078.0	5017.40594059406	60.59405940594024
6.023959	5099.0	5017.861386138614	81.13861386138615
6.044391	5129.0	5018.336633663366	110.66336633663377
6.064822	5137.0	5018.811881188119	118.1881188118814
6.085254	5110.0	5019.287128712871	90.71287128712902
6.105685	5098.0	5019.762376237623	78.23762376237664
6.126117	5129.0	5020.237623762377	108.76237623762336
6.146548	5105.0	5020.722772277228	84.2772277227723
6.16698	5096.0	5021.207920792079	74.79207920792123
6.187411	5137.0	5021.792079207921	115.20792079207877
6.207843	5124.0	5022.40594059406	101.59405940594024
6.228274	5117.0	5023.029702970297	93.97029702970303
6.248705	5111.0	5023.683168316832	87.31683168316795
6.269137	5110.0	5024.3564356435645	85.64356435643549
6.289568	5151.0	5025.029702970297	125.97029702970303
6.31	5119.0	5025.792079207921	93.20792079207877
6.330431	5135.0	5026.554455445545	108.44554455445541
6.350863	5136.0	5027.316831683168	108.68316831683205
6.371294	5169.0	5028.089108910891	140.9108910891091
6.391726	5117.0	5028.881188118812	88.11881188118787
6.412157	5138.0	5029.6732673267325	108.32673267326754
6.432589	5112.0	5030.514851485149	81.48514851485106
6.45302	5145.0	5031.366336633663	113.6336633663368
6.473452	5152.0	5032.217821782178	119.78217821782164
6.493883	5179.0	5033.079207920792	145.92079207920779
6.514315	5136.0	5033.950495049505	102.04950495049525
6.534746	5126.0	5034.821782178218	91.1782178217818
6.555178	5115.0	5035.693069306931	79.30693069306926
6.575609	5179.0	5036.574257425743	142.42574257425713
6.596041	5176.0	5037.465346534654	138.5346534653463
6.616472	5156.0	5038.3861386138615	117.61386138613852
6.636904	5179.0	5039.3267326732675	139.67326732673246
6.657335	5177.0	5040.306930693069	136.69306930693074
6.677767	5123.0	5041.297029702971	81.70297029702942
6.698198	5179.0	5042.287128712871	136.71287128712902
6.71863	5141.0	5043.287128712871	97.71287128712902
6.739061	5212.0	5044.297029702971	167.70297029702942
6.759492	5136.0	5045.3267326732675	90.67326732673246
6.779924	5139.0	5046.366336633663	92.6336633663368
6.800355	5168.0	5047.425742574257	120.57425742574287
6.820787	5202.0	5048.485148514851	153.51485148514894
6.841218	5164.0	5049.564356435643	114.43564356435672
6.86165	5121.0	5050.663366336634	70.33663366336623
6.882081	5188.0	5051.782178217822	136.21782178217836
6.902513	5177.0	5052.910891089109	124.0891089108909
6.922944	5172.0	5054.059405940594	117.94059405940607
6.943376	5179.0	5055.237623762377	123.76237623762336
6.963807	5216.0	5056.415841584158	159.58415841584156
6.984239	5188.0	5057.653465346535	130.34653465346491
7.00467	5227.0	5058.9009900990095	168.0990099009905
7.025102	5170.0	5060.148514851485	109.85148514851517
7.045533	5160.0	5061.3861386138615	98.61386138613852
7.065965	5189.0	5062.623762376237	126.37623762376279
7.086396	5153.0	5063.8712871287125	89.12871287128746
7.106828	5175.0	5065.118811881188	109.88118811881213
7.127259	5183.0	5066.376237623763	116.62376237623721
7.147691	5261.0	5067.6435643564355	193.3564356435645
7.168122	5246.0	5068.930693069307	177.06930693069262
7.188554	5150.0	5070.257425742574	79.74257425742599
7.208985	5191.0	5071.633663366337	119.3663366336632
7.229417	5227.0	5073.019801980198	153.98019801980172
7.249848	5252.0	5074.40594059406	177.59405940594024
7.27028	5172.0	5075.80198019802	96.19801980198008
7.290711	5175.0	5077.227722772277	97.77227722772295
7.311142	5192.0	5078.693069306931	113.30693069306926
7.331574	5225.0	5080.188118811881	144.8118811881186
7.352005	5191.0	5081.722772277228	109.2772277227723
7.372437	5218.0	5083.267326732674	134.7326732673264
7.392868	5191.0	5084.821782178218	106.1782178217818
7.4133	5248.0	5086.366336633663	161.6336633663368
7.433731	5227.0	5087.910891089109	139.0891089108909
7.454163	5206.0	5089.485148514851	116.51485148514894
7.474594	5216.0	5091.059405940594	124.94059405940607
7.495026	5249.0	5092.633663366337	156.3663366336632
7.515457	5258.0	5094.207920792079	163.79207920792123
7.535889	5229.0	5095.782178217822	133.21782178217836
7.55632	5252.0	5097.3564356435645	154.6435643564355
7.576752	5200.0	5098.950495049505	101.04950495049525
7.597183	5280.0	5100.544554455446	179.4554455445541
7.617615	5255.0	5102.1287128712875	152.87128712871254
7.638046	5298.0	5103.663366336634	194.33663366336623
7.658478	5229.0	5105.227722772277	123.77227722772295
7.678909	5302.0	5106.811881188119	195.1881188118814
7.699341	5294.0	5108.3861386138615	185.61386138613852
7.719772	5282.0	5109.960396039604	172.03960396039565
7.740204	5296.0	5111.554455445545	184.4455445544554
7.760635	5299.0	5113.118811881188	185.88118811881213
7.781067	5278.0	5114.683168316832	163.31683168316795
7.801498	5335.0	5116.247524752475	218.75247524752467
7.821929	5278.0	5117.732673267326	160.2673267326736
7.842361	5279.0	5119.297029702971	159.70297029702942
7.862792	5208.0	5120.851485148515	87.14851485148483
7.883224	5240.0	5122.465346534654	117.53465346534631
7.903655	5315.0	5124.089108910891	190.9108910891091
7.924087	5275.0	5125.792079207921	149.20792079207877
7.944518	5314.0	5127.495049504951	186.50495049504934
7.96495	5254.0	5129.207920792079	124.79207920792123
7.985381	5290.0	5130.960396039604	159.03960396039565
8.005813	5230.0	5132.732673267326	97.26732673267361
8.026244	5290.0	5134.504950495049	155.49504950495066
8.046676	5299.0	5136.257425742574	162.74257425742599
8.067107	5303.0	5138.009900990099	164.99009900990131
8.087539	5259.0	5139.722772277228	119.2772277227723
8.10797	5284.0	5141.425742574257	142.57425742574287
8.128402	5296.0	5143.227722772277	152.77227722772295
8.148833	5392.0	5145.089108910891	246.9108910891091
8.169265	5295.0	5146.970297029703	148.02970297029697
8.189696	5309.0	5148.851485148515	160.14851485148483
8.210128	5281.0	5150.732673267326	130.2673267326736
8.230559	5346.0	5152.6435643564355	193.3564356435645
8.250991	5300.0	5154.455445544554	145.5445544554459
8.271422	5383.0	5156.257425742574	226.74257425742599
8.291854	5311.0	5158.059405940594	152.94059405940607
8.312285	5358.0	5159.861386138614	198.13861386138615
8.332717	5382.0	5161.653465346535	220.34653465346491
8.353148	5367.0	5163.60396039604	203.39603960396016
8.373579	5403.0	5165.495049504951	237.50495049504934
8.394011	5365.0	5167.3861386138615	197.61386138613852
8.414442	5315.0	5169.287128712871	145.71287128712902
8.434874	5357.0	5171.188118811881	185.8118811881186
8.455305	5368.0	5173.079207920792	194.92079207920779
8.475737	5382.0	5174.980198019802	207.01980198019828
8.496168	5406.0	5176.851485148515	229.14851485148483
8.5166	5356.0	5178.772277227723	177.22772277227705
8.537031	5379.0	5180.693069306931	198.30693069306926
8.557463	5373.0	5182.6435643564355	190.3564356435645
8.577894	5355.0	5184.59405940594	170.40594059405976
8.598326	5367.0	5186.554455445545	180.4455445544554
8.618757	5441.0	5188.514851485149	252.48514851485106
8.639189	5454.0	5190.485148514851	263.51485148514894
8.65962	5357.0	5192.455445544554	164.5445544554459
8.680052	5353.0	5194.39603960396	158.60396039603984
8.700483	5364.0	5196.3267326732675	167.67326732673246
8.720915	5436.0	5198.217821782178	237.78217821782164
8.741346	5438.0	5200.1287128712875	237.87128712871254
8.761778	5434.0	5202.0990099009905	231.9009900990095
8.782209	5377.0	5204.079207920792	172.92079207920779
8.802641	5392.0	5206.079207920792	185.92079207920779
8.823072	5409.0	5208.069306930693	200.93069306930738
8.843504	5503.0	5210.049504950495	292.95049504950475
8.863935	5469.0	5212.009900990099	256.9900990099013
8.884366	5455.0	5214.277227722772	240.7227722772277
8.904798	5469.0	5216.59405940594	252.40594059405976
8.925229	5462.0	5218.910891089109	243.0891089108909
8.945661	5420.0	5221.217821782178	198.78217821782164
8.966092	5497.0	5223.524752475248	273.4752475247524
8.986524	5389.0	5225.811881188119	163.1881188118814
9.006955	5457.0	5228.079207920792	228.92079207920779
9.027387	5428.0	5230.40594059406	197.59405940594024
9.047818	5454.0	5232.683168316832	221.31683168316795
9.06825	5397.0	5234.970297029703	162.02970297029697
9.088681	5463.0	5237.257425742574	225.74257425742599
9.109113	5457.0	5239.554455445545	217.4455445544554
9.129544	5462.0	5241.9009900990095	220.0990099009905
9.149976	5487.0	5244.277227722772	242.7227722772277
9.170407	5514.0	5246.6732673267325	267.32673267326754
9.190839	5436.0	5249.059405940594	186.94059405940607
9.21127	5422.0	5251.465346534654	170.5346534653463
9.231702	5484.0	5253.851485148515	230.14851485148483
9.252133	5463.0	5256.207920792079	206.79207920792123
9.272565	5508.0	5258.574257425743	249.42574257425713
9.292996	5520.0	5260.960396039604	259.03960396039565
9.313428	5503.0	5263.3861386138615	239.61386138613852
9.333859	5510.0	5265.861386138614	244.13861386138615
9.354291	5489.0	5268.336633663366	220.66336633663377
9.374722	5521.0	5270.80198019802	250.19801980198008
9.395154	5522.0	5273.336633663366	248.66336633663377
9.415585	5483.0	5275.851485148515	207.14851485148483
9.436016	5510.0	5278.415841584158	231.58415841584156
9.456448	5501.0	5281.029702970297	219.97029702970303
9.476879	5520.0	5283.6435643564355	236.3564356435645
9.497311	5521.0	5286.257425742574	234.74257425742599
9.517742	5534.0	5288.861386138614	245.13861386138615
9.538174	5560.0	5291.495049504951	268.50495049504934
9.558605	5545.0	5294.247524752475	250.75247524752467
9.579037	5535.0	5296.990099009901	238.00990099009869
9.599468	5596.0	5299.742574257426	296.257425742574
9.6199	5552.0	5302.514851485149	249.48514851485106
9.640331	5576.0	5305.267326732674	270.7326732673264
9.660763	5567.0	5308.069306930693	258.9306930693074
9.681194	5537.0	5310.8712871287125	226.12871287128746
9.701626	5512.0	5313.683168316832	198.31683168316795
9.722057	5556.0	5316.455445544554	239.5445544554459
9.742489	5561.0	5319.237623762377	241.76237623762336
9.76292	5514.0	5322.019801980198	191.98019801980172
9.783352	5615.0	5324.930693069307	290.0693069306926
9.803783	5659.0	5327.831683168317	331.1683168316831
9.824215	5582.0	5330.762376237623	251.23762376237664
9.844646	5606.0	5333.712871287129	272.287128712871
9.865078	5593.0	5336.742574257426	256.257425742574
9.885509	5676.0	5339.762376237623	336.23762376237664
9.905941	5613.0	5342.742574257426	270.257425742574
9.926372	5674.0	5345.742574257426	328.257425742574
9.946804	5629.0	5348.732673267326	280.2673267326736
9.967235	5665.0	5351.722772277228	313.2772277227723
9.987666	5641.0	5354.633663366337	286.3663366336632
10.008098	5680.0	5357.564356435643	322.4356435643567
10.028529	5642.0	5360.495049504951	281.50495049504934
10.048961	5640.0	5363.3564356435645	276.6435643564355
10.069392	5630.0	5366.257425742574	263.742574257426
10.089824	5654.0	5369.158415841584	284.84158415841557
10.110255	5623.0	5372.069306930693	250.93069306930738
10.130687	5730.0	5374.960396039604	355.03960396039565
10.151118	5666.0	5377.861386138614	288.13861386138615
10.17155	5641.0	5380.8712871287125	260.12871287128746
10.191981	5586.0	5383.792079207921	202.20792079207877
10.212413	5606.0	5386.6732673267325	219.32673267326754
10.232844	5664.0	5389.6138613861385	274.3861386138615
10.253276	5657.0	5392.623762376237	264.3762376237628
10.273707	5702.0	5395.663366336634	306.33663366336623
10.294139	5599.0	5398.712871287129	200.28712871287098
10.31457	5674.0	5401.772277227723	272.22772277227705
10.335002	5630.0	5404.8712871287125	225.12871287128746
10.355433	5714.0	5408.029702970297	305.97029702970303
10.375865	5628.0	5411.178217821782	216.8217821782182
10.396296	5628.0	5414.376237623763	213.6237623762372
10.416728	5574.0	5417.455445544554	156.5445544554459
10.437159	5636.0	5420.574257425743	215.42574257425713
10.457591	5640.0	5423.722772277228	216.2772277227723
10.478022	5648.0	5426.891089108911	221.10891089108918
10.498453	5654.0	5430.118811881188	223.88118811881213
10.518885	5617.0	5433.336633663366	183.66336633663377
10.539316	5630.0	5436.6138613861385	193.38613861386148
10.559748	5663.0	5439.881188118812	223.11881188118787
10.580179	5648.0	5443.0990099009905	204.9009900990095
10.600611	5708.0	5446.316831683168	261.68316831683205
10.621042	5639.0	5449.514851485149	189.48514851485106
10.641474	5672.0	5452.742574257426	219.25742574257401
10.661905	5621.0	5455.960396039604	165.03960396039565
10.682337	5614.0	5459.19801980198	154.80198019801992
10.702768	5664.0	5462.465346534654	201.5346534653463
10.7232	5632.0	5465.722772277228	166.2772277227723
10.743631	5637.0	5468.990099009901	168.00990099009869
10.764063	5671.0	5472.257425742574	198.74257425742599
10.784494	5682.0	5475.524752475248	206.47524752475238
10.804926	5615.0	5478.762376237623	136.23762376237664
10.825357	5673.0	5481.960396039604	191.03960396039565
10.845789	5692.0	5485.138613861386	206.86138613861385
10.86622	5685.0	5488.3267326732675	196.67326732673246
10.886652	5636.0	5491.504950495049	144.49504950495066
10.907083	5673.0	5494.693069306931	178.30693069306926
10.927515	5621.0	5497.881188118812	123.11881188118787
10.947946	5745.0	5500.782178217822	244.21782178217836
10.968378	5688.0	5503.6138613861385	184.38613861386148
10.988809	5811.0	5506.435643564357	304.5643564356433
11.009241	5725.0	5509.247524752475	215.75247524752467
11.029672	5720.0	5512.049504950495	207.95049504950475
11.050103	5653.0	5514.851485148515	138.14851485148483
11.070535	5744.0	5517.6435643564355	226.3564356435645
11.090966	5689.0	5520.376237623763	168.6237623762372
11.111398	5763.0	5523.108910891089	239.89108910891082
11.131829	5744.0	5525.821782178218	218.1782178217818
11.152261	5782.0	5528.60396039604	253.39603960396016
11.172692	5735.0	5531.376237623763	203.6237623762372
11.193124	5765.0	5534.0990099009905	230.9009900990095
11.213555	5735.0	5536.782178217822	198.21782178217836
11.233987	5763.0	5539.495049504951	223.50495049504934
11.254418	5735.0	5542.217821782178	192.78217821782164
11.27485	5778.0	5544.910891089109	233.0891089108909
11.295281	5784.0	5547.60396039604	236.39603960396016
11.315713	5785.0	5550.287128712871	234.71287128712902
11.336144	5779.0	5553.0	226.0
11.356576	5784.0	5555.683168316832	228.31683168316795
11.377007	5817.0	5558.3267326732675	258.67326732673246
11.397439	5736.0	5560.910891089109	175.0891089108909
11.41787	5776.0	5563.534653465346	212.4653465346537
11.438302	5784.0	5566.138613861386	217.86138613861385
11.458733	5806.0	5568.6435643564355	237.3564356435645
11.479165	5813.0	5571.1287128712875	241.87128712871254
11.499596	5682.0	5573.6138613861385	108.38613861386148
11.520028	5748.0	5576.069306930693	171.93069306930738
11.540459	5774.0	5578.504950495049	195.49504950495066
11.56089	5735.0	5580.970297029703	154.02970297029697
11.581322	5804.0	5583.445544554455	220.5544554455446
11.601753	5804.0	5585.9009900990095	218.0990099009905
11.622185	5796.0	5588.227722772277	207.77227722772295
11.642616	5779.0	5590.554455445545	188.4455445544554
11.663048	5810.0	5592.881188118812	217.11881188118787
11.683479	5846.0	5595.207920792079	250.79207920792123
11.703911	5823.0	5597.534653465346	225.4653465346537
11.724342	5825.0	5599.881188118812	225.11881188118787
11.744774	5856.0	5602.257425742574	253.74257425742599
11.765205	5752.0	5604.653465346535	147.34653465346491
11.785637	5702.0	5607.069306930693	94.93069306930738
11.806068	5730.0	5609.485148514851	120.51485148514894
11.8265	5719.0	5611.930693069307	107.06930693069262
11.846931	5741.0	5614.267326732674	126.73267326732639
11.867363	5732.0	5616.60396039604	115.39603960396016
11.887794	5762.0	5618.910891089109	143.0891089108909
11.908226	5707.0	5621.207920792079	85.79207920792123
11.928657	5733.0	5623.435643564357	109.56435643564328
11.949089	5744.0	5625.663366336634	118.33663366336623
11.96952	5739.0	5627.881188118812	111.11881188118787
11.989952	5692.0	5630.079207920792	61.920792079207786
12.010383	5679.0	5632.267326732674	46.73267326732639
12.030815	5738.0	5634.435643564357	103.56435643564328
12.051246	5765.0	5636.6138613861385	128.38613861386148
12.071678	5798.0	5638.792079207921	159.20792079207877
12.092109	5729.0	5640.960396039604	88.03960396039565
12.11254	5716.0	5643.1287128712875	72.87128712871254
12.132972	5713.0	5645.237623762377	67.76237623762336
12.153403	5721.0	5647.346534653465	73.65346534653509
12.173835	5750.0	5649.445544554455	100.55445544554459
12.194266	5744.0	5651.544554455446	92.4554455445541
12.214698	5834.0	5653.633663366337	180.3663366336632
12.235129	5742.0	5655.60396039604	86.39603960396016
12.255561	5689.0	5657.564356435643	31.435643564356724
12.275992	5764.0	5659.504950495049	104.49504950495066
12.296424	5699.0	5661.366336633663	37.633663366336805
12.316855	5741.0	5663.158415841584	77.84158415841557
12.337287	5742.0	5664.910891089109	77.0891089108909
12.357718	5735.0	5666.623762376237	68.37623762376279
12.37815	5823.0	5668.3267326732675	154.67326732673246
12.398581	5782.0	5669.970297029703	112.02970297029697
12.419013	5690.0	5671.544554455446	18.455445544554095
12.439444	5705.0	5673.0990099009905	31.900990099009505
12.459876	5777.0	5674.59405940594	102.40594059405976
12.480307	5746.0	5676.049504950495	69.95049504950475
12.500739	5736.0	5677.435643564357	58.564356435643276
12.52117	5761.0	5678.792079207921	82.20792079207877
12.541602	5780.0	5680.138613861386	99.86138613861385
12.562033	5733.0	5681.415841584158	51.58415841584156
12.582465	5720.0	5682.693069306931	37.30693069306926
12.602896	5764.0	5683.9009900990095	80.0990099009905
12.623328	5743.0	5685.0990099009905	57.900990099009505
12.643759	5802.0	5686.287128712871	115.71287128712902
12.66419	5808.0	5687.475247524752	120.52475247524762
12.684622	5765.0	5688.6435643564355	76.35643564356451
12.705053	5780.0	5689.772277227723	90.22772277227705
12.725485	5832.0	5690.9009900990095	141.0990099009905
12.745916	5788.0	5692.009900990099	95.99009900990131
12.766348	5764.0	5693.069306930693	70.93069306930738
12.786779	5781.0	5694.1287128712875	86.87128712871254
12.807211	5722.0	5695.178217821782	26.8217821782182
12.827642	5797.0	5696.227722772277	100.77227722772295
12.848074	5787.0	5697.297029702971	89.70297029702942
12.868505	5819.0	5698.376237623763	120.62376237623721
12.888937	5793.0	5699.435643564357	93.56435643564328
12.909368	5722.0	5700.514851485149	21.485148514851062
12.9298	5784.0	5701.554455445545	82.44554455445541
12.950231	5789.0	5702.60396039604	86.39603960396016
12.970663	5811.0	5703.6435643564355	107.35643564356451
12.991094	5775.0	5704.683168316832	70.31683168316795
13.011526	5822.0	5705.712871287129	116.28712871287098
13.031957	5819.0	5706.752475247525	112.24752475247533
13.052389	5830.0	5707.80198019802	122.19801980198008
13.07282	5881.0	5708.891089108911	172.10891089108918
13.093252	5831.0	5709.980198019802	121.01980198019828
13.113683	5788.0	5711.069306930693	76.93069306930738
13.134115	5862.0	5712.267326732674	149.7326732673264
13.154546	5819.0	5713.495049504951	105.50495049504934
13.174977	5923.0	5714.712871287129	208.28712871287098
13.195409	5828.0	5715.930693069307	112.06930693069262
13.21584	5833.0	5717.089108910891	115.9108910891091
13.236272	5842.0	5718.346534653465	123.65346534653509
13.256703	5856.0	5719.60396039604	136.39603960396016
13.277135	5845.0	5720.881188118812	124.11881188118787
13.297566	5811.0	5722.138613861386	88.86138613861385
13.317998	5878.0	5723.3861386138615	154.61386138613852
13.338429	5877.0	5724.6435643564355	152.3564356435645
13.358861	5837.0	5725.910891089109	111.0891089108909
13.379292	5824.0	5727.19801980198	96.80198019801992
13.399724	5886.0	5728.425742574257	157.57425742574287
13.420155	5877.0	5729.653465346535	147.34653465346491
13.440587	5966.0	5730.881188118812	235.11881188118787
13.461018	5800.0	5732.108910891089	67.89108910891082
13.48145	5888.0	5733.277227722772	154.7227722772277
13.501881	5860.0	5734.475247524752	125.52475247524762
13.522313	5890.0	5735.702970297029	154.29702970297058
13.542744	5865.0	5736.960396039604	128.03960396039565
13.563176	5842.0	5738.178217821782	103.8217821782182
13.583607	5889.0	5739.425742574257	149.57425742574287
13.604039	5865.0	5740.702970297029	124.29702970297058
13.62447	5893.0	5741.950495049505	151.04950495049525
13.644902	5905.0	5743.247524752475	161.75247524752467
13.665333	5915.0	5744.534653465346	170.4653465346537
13.685765	5939.0	5745.821782178218	193.1782178217818
13.706196	5904.0	5747.138613861386	156.86138613861385
13.726627	5884.0	5748.465346534654	135.5346534653463
13.747059	5866.0	5749.811881188119	116.1881188118814
13.76749	5945.0	5751.158415841584	193.84158415841557
13.787922	5909.0	5752.455445544554	156.5445544554459
13.808353	5890.0	5753.732673267326	136.2673267326736
13.828785	5926.0	5755.0	171.0
13.849216	5989.0	5756.287128712871	232.71287128712902
13.869648	5881.0	5757.564356435643	123.43564356435672
13.890079	5990.0	5758.811881188119	231.1881188118814
13.910511	5931.0	5760.059405940594	170.94059405940607
13.930942	5925.0	5761.40594059406	163.59405940594024
13.951374	5941.0	5762.792079207921	178.20792079207877
13.971805	6037.0	5764.188118811881	272.8118811881186
13.992237	5987.0	5765.60396039604	221.39603960396016
14.012668	6012.0	5767.019801980198	244.98019801980172
14.0331	6053.0	5768.415841584158	284.58415841584156
14.053531	5938.0	5769.920792079208	168.07920792079221
14.073963	6044.0	5771.3861386138615	272.6138613861385
14.094394	6014.0	5772.861386138614	241.13861386138615
14.114826	6064.0	5774.3267326732675	289.67326732673246
14.135257	6054.0	5775.80198019802	278.1980198019801
14.155689	5982.0	5777.297029702971	204.70297029702942
14.17612	6058.0	5778.811881188119	279.1881188118814
14.196552	6099.0	5780.346534653465	318.6534653465351
14.216983	6088.0	5781.881188118812	306.11881188118787
14.237414	6063.0	5783.425742574257	279.57425742574287
14.257846	6057.0	5784.980198019802	272.0198019801983
14.278277	6053.0	5786.534653465346	266.4653465346537
14.298709	6100.0	5788.118811881188	311.88118811881213
14.31914	6079.0	5789.811881188119	289.1881188118814
14.339572	6145.0	5791.514851485149	353.48514851485106
14.360003	6124.0	5793.257425742574	330.742574257426
14.380435	6251.0	5795.059405940594	455.94059405940607
14.400866	6176.0	5796.960396039604	379.03960396039565
14.421298	6080.0	5798.8712871287125	281.12871287128746
14.441729	6184.0	5800.831683168317	383.1683168316831
14.462161	6205.0	5802.861386138614	402.13861386138615
14.482592	6265.0	5804.891089108911	460.1089108910892
14.503024	6312.0	5806.930693069307	505.0693069306926
14.523455	6250.0	5808.990099009901	441.0099009900987
14.543887	6269.0	5811.089108910891	457.9108910891091
14.564318	6310.0	5813.554455445545	496.4455445544554
14.58475	6291.0	5816.069306930693	474.9306930693074
14.605181	6406.0	5818.584158415842	587.4158415841584
14.625613	6381.0	5821.108910891089	559.8910891089108
14.646044	6434.0	5823.851485148515	610.1485148514848
14.666476	6396.0	5826.6138613861385	569.3861386138615
14.686907	6380.0	5829.60396039604	550.3960396039602
14.707339	6563.0	5832.663366336634	730.3366336633662
14.72777	6564.0	5835.811881188119	728.1881188118814
14.748202	6525.0	5838.960396039604	686.0396039603957
14.768633	6514.0	5842.118811881188	671.8811881188121
14.789064	6625.0	5845.306930693069	779.6930693069307
14.809496	6588.0	5848.504950495049	739.4950495049507
14.829927	6635.0	5851.752475247525	783.2475247524753
14.850359	6660.0	5855.009900990099	804.9900990099013
14.87079	6695.0	5858.415841584158	836.5841584158416
14.891222	6665.0	5861.821782178218	803.1782178217818
14.911653	6743.0	5865.287128712871	877.712871287129
14.932085	6763.0	5868.851485148515	894.1485148514848
14.952516	6736.0	5872.425742574257	863.5742574257429
14.972948	6827.0	5876.217821782178	950.7821782178216
14.993379	6708.0	5880.217821782178	827.7821782178216
15.013811	6789.0	5884.514851485149	904.4851485148511
15.034242	6823.0	5888.891089108911	934.1089108910892
15.054674	6828.0	5893.475247524752	934.5247524752476
15.075105	6790.0	5898.346534653465	891.6534653465351
15.095537	6812.0	5903.3564356435645	908.6435643564355
15.115968	6873.0	5908.3564356435645	964.6435643564355
15.1364	6865.0	5913.455445544554	951.5445544554459
15.156831	6822.0	5918.59405940594	903.4059405940598
15.177263	6896.0	5923.782178217822	972.2178217821784
15.197694	6876.0	5929.029702970297	946.970297029703
15.218126	6819.0	5934.336633663366	884.6633663366338
15.238557	6833.0	5939.742574257426	893.257425742574
15.258989	6742.0	5945.148514851485	796.8514851485152
15.27942	6838.0	5950.564356435643	887.4356435643567
15.299852	6782.0	5955.881188118812	826.1188118811879
15.320283	6775.0	5961.207920792079	813.7920792079212
15.340714	6736.0	5966.524752475248	769.4752475247524
15.361146	6681.0	5971.841584158416	709.1584158415844
15.381577	6727.0	5977.297029702971	749.7029702970294
15.402009	6672.0	5982.792079207921	689.2079207920788
15.42244	6620.0	5988.336633663366	631.6633663366338
15.442872	6571.0	5993.940594059406	577.0594059405939
15.463303	6696.0	5999.544554455446	696.4554455445541
15.483735	6552.0	6005.247524752475	546.7524752475247
15.504166	6562.0	6010.940594059406	551.0594059405939
15.524598	6501.0	6016.6732673267325	484.32673267326754
15.545029	6551.0	6022.40594059406	528.5940594059402
15.565461	6539.0	6028.207920792079	510.79207920792123
15.585892	6546.0	6033.970297029703	512.029702970297
15.606324	6497.0	6039.712871287129	457.287128712871
15.626755	6418.0	6045.445544554455	372.5544554455446
15.647187	6427.0	6051.118811881188	375.88118811881213
15.667618	6413.0	6056.762376237623	356.23762376237664
15.68805	6462.0	6062.40594059406	399.59405940594024
15.708481	6398.0	6067.970297029703	330.02970297029697
15.728913	6394.0	6073.564356435643	320.4356435643567
15.749344	6412.0	6079.158415841584	332.84158415841557
15.769776	6314.0	6084.722772277228	229.2772277227723
15.790207	6363.0	6090.267326732674	272.7326732673264
15.810639	6363.0	6095.772277227723	267.22772277227705
15.83107	6405.0	6101.277227722772	303.7227722772277
15.851501	6235.0	6106.762376237623	128.23762376237664
15.871933	6313.0	6112.237623762377	200.76237623762336
15.892364	6336.0	6117.693069306931	218.30693069306926
15.912796	6331.0	6123.079207920792	207.92079207920779
15.933227	6367.0	6128.415841584158	238.58415841584156
15.953659	6317.0	6133.752475247525	183.24752475247533
15.97409	6310.0	6139.059405940594	170.94059405940607
15.994522	6312.0	6144.257425742574	167.74257425742599
16.014953	6353.0	6149.415841584158	203.58415841584156
16.035385	6274.0	6154.534653465346	119.46534653465369
16.055816	6350.0	6159.623762376237	190.3762376237628
16.076248	6379.0	6164.712871287129	214.28712871287098
16.096679	6381.0	6169.782178217822	211.21782178217836
16.117111	6300.0	6174.6435643564355	125.35643564356451
16.137542	6368.0	6179.495049504951	188.50495049504934
16.157974	6379.0	6184.336633663366	194.66336633663377
16.178405	6384.0	6189.138613861386	194.86138613861385
16.198837	6342.0	6193.910891089109	148.0891089108909
16.219268	6423.0	6198.653465346535	224.34653465346491
16.2397	6442.0	6203.3564356435645	238.6435643564355
16.260131	6435.0	6208.029702970297	226.97029702970303
16.280563	6462.0	6212.683168316832	249.31683168316795
16.300994	6413.0	6217.316831683168	195.68316831683205
16.321426	6440.0	6221.9009900990095	218.0990099009905
16.341857	6528.0	6226.455445544554	301.5445544554459
16.362289	6575.0	6230.960396039604	344.03960396039565
16.38272	6530.0	6235.297029702971	294.7029702970294
16.403151	6467.0	6239.584158415842	227.41584158415844
16.423583	6611.0	6243.811881188119	367.1881188118814
16.444014	6603.0	6247.960396039604	355.03960396039565
16.464446	6577.0	6251.980198019802	325.0198019801983
16.484877	6511.0	6255.960396039604	255.03960396039565
16.505309	6653.0	6259.891089108911	393.1089108910892
16.52574	6719.0	6263.752475247525	455.24752475247533
16.546172	6723.0	6267.6138613861385	455.3861386138615
16.566603	6862.0	6271.465346534654	590.5346534653463
16.587035	6836.0	6275.257425742574	560.742574257426
16.607466	6781.0	6278.980198019802	502.0198019801983
16.627898	6848.0	6282.336633663366	565.6633663366338
16.648329	6869.0	6285.6435643564355	583.3564356435645
16.668761	6811.0	6288.930693069307	522.0693069306926
16.689192	6894.0	6292.168316831683	601.8316831683169
16.709624	6960.0	6295.188118811881	664.8118811881186
16.730055	6923.0	6298.168316831683	624.8316831683169
16.750487	6983.0	6300.920792079208	682.0792079207922
16.770918	6993.0	6303.60396039604	689.3960396039602
16.79135	7020.0	6306.19801980198	713.8019801980199
16.811781	6962.0	6308.792079207921	653.2079207920788
16.832213	7043.0	6311.376237623763	731.6237623762372
16.852644	7077.0	6313.930693069307	763.0693069306926
16.873076	7027.0	6316.475247524752	710.5247524752476
16.893507	7015.0	6318.970297029703	696.029702970297
16.913938	7044.0	6321.455445544554	722.5445544554459
16.93437	7110.0	6323.792079207921	786.2079207920788
16.954801	7112.0	6326.118811881188	785.8811881188121
16.975233	6990.0	6328.3564356435645	661.6435643564355
16.995664	7201.0	6330.465346534654	870.5346534653463
17.016096	7099.0	6332.584158415842	766.4158415841584
17.036527	7167.0	6334.475247524752	832.5247524752476
17.056959	7196.0	6336.158415841584	859.8415841584156
17.07739	7172.0	6337.534653465346	834.4653465346537
17.097822	7169.0	6338.831683168317	830.1683168316831
17.118253	7284.0	6339.910891089109	944.0891089108909
17.138685	7157.0	6340.6732673267325	816.3267326732675
17.159116	7043.0	6341.287128712871	701.712871287129
17.179548	7237.0	6341.8712871287125	895.1287128712875
17.199979	7117.0	6342.257425742574	774.742574257426
17.220411	7253.0	6342.60396039604	910.3960396039602
17.240842	7191.0	6342.8712871287125	848.1287128712875
17.261274	7211.0	6342.970297029703	868.029702970297
17.281705	7109.0	6342.970297029703	766.029702970297
17.302137	7128.0	6342.8712871287125	785.1287128712875
17.322568	7184.0	6342.752475247525	841.2475247524753
17.343	7057.0	6342.6138613861385	714.3861386138615
17.363431	7113.0	6342.475247524752	770.5247524752476
17.383863	7074.0	6342.3267326732675	731.6732673267325
17.404294	7104.0	6342.148514851485	761.8514851485152
17.424726	7088.0	6341.9009900990095	746.0990099009905
17.445157	7138.0	6341.504950495049	796.4950495049507
17.465588	7050.0	6341.039603960396	708.9603960396043
17.48602	6995.0	6340.485148514851	654.5148514851489
17.506451	7105.0	6339.851485148515	765.1485148514848
17.526883	7111.0	6339.138613861386	771.8613861386139
17.547314	7101.0	6338.306930693069	762.6930693069307
17.567746	7105.0	6337.455445544554	767.5445544554459
17.588177	7039.0	6336.534653465346	702.4653465346537
17.608609	7102.0	6335.59405940594	766.4059405940598
17.62904	7080.0	6334.514851485149	745.4851485148511
17.649472	7084.0	6333.425742574257	750.5742574257429
17.669903	7108.0	6332.267326732674	775.7326732673264
17.690335	7100.0	6331.079207920792	768.9207920792078
17.710766	7134.0	6329.891089108911	804.1089108910892
17.731198	7059.0	6328.693069306931	730.3069306930693
17.751629	7026.0	6327.495049504951	698.5049504950493
17.772061	7131.0	6326.227722772277	804.772277227723
17.792492	7141.0	6324.9009900990095	816.0990099009905
17.812924	7279.0	6323.574257425743	955.4257425742571
17.833355	7139.0	6322.237623762377	816.7623762376234
17.853787	7261.0	6320.80198019802	940.1980198019801
17.874218	7199.0	6319.366336633663	879.6336633663368
17.89465	7204.0	6317.920792079208	886.0792079207922
17.915081	7265.0	6316.455445544554	948.5445544554459
17.935513	7222.0	6314.990099009901	907.0099009900987
17.955944	7238.0	6313.524752475248	924.4752475247524
17.976375	7188.0	6312.089108910891	875.9108910891091
17.996807	7283.0	6310.653465346535	972.3465346534649
18.017238	7258.0	6309.19801980198	948.8019801980199
18.03767	7170.0	6307.742574257426	862.257425742574
18.058101	7276.0	6306.287128712871	969.712871287129
18.078533	7277.0	6304.821782178218	972.1782178217818
18.098964	7243.0	6303.3564356435645	939.6435643564355
18.119396	7219.0	6301.881188118812	917.1188118811879
18.139827	7188.0	6300.40594059406	887.5940594059402
18.160259	7138.0	6298.910891089109	839.0891089108909
18.18069	7226.0	6297.485148514851	928.5148514851489
18.201122	7133.0	6296.069306930693	836.9306930693074
18.221553	7153.0	6294.653465346535	858.3465346534649
18.241985	7086.0	6293.277227722772	792.7227722772277
18.262416	7096.0	6291.811881188119	804.1881188118814
18.282848	7097.0	6290.336633663366	806.6633663366338
18.303279	7023.0	6288.8712871287125	734.1287128712875
18.323711	7022.0	6287.415841584158	734.5841584158416
18.344142	6993.0	6285.980198019802	707.0198019801983
18.364574	6922.0	6284.514851485149	637.4851485148511
18.385005	6940.0	6283.089108910891	656.9108910891091
18.405437	6981.0	6281.693069306931	699.3069306930693
18.425868	6816.0	6280.316831683168	535.683168316832
18.4463	6838.0	6279.0	559.0
18.466731	6824.0	6277.722772277228	546.2772277227723
18.487163	6813.0	6276.465346534654	536.5346534653463
18.507594	6790.0	6275.227722772277	514.772277227723
18.528025	6817.0	6274.009900990099	542.9900990099013
18.548457	6731.0	6272.811881188119	458.1881188118814
18.568888	6736.0	6271.6138613861385	464.3861386138615
18.58932	6805.0	6270.415841584158	534.5841584158416
18.609751	6618.0	6269.207920792079	348.79207920792123
18.630183	6690.0	6268.0	422.0
18.650614	6639.0	6266.831683168317	372.1683168316831
18.671046	6584.0	6265.693069306931	318.30693069306926
18.691477	6608.0	6264.534653465346	343.4653465346537
18.711909	6691.0	6263.376237623763	427.6237623762372
18.73234	6582.0	6262.217821782178	319.78217821782164
18.752772	6516.0	6261.0990099009905	254.9009900990095
18.773203	6508.0	6259.980198019802	248.01980198019828
18.793635	6531.0	6258.881188118812	272.11881188118787
18.814066	6494.0	6257.782178217822	236.21782178217836
18.834498	6587.0	6256.683168316832	330.31683168316795
18.854929	6575.0	6255.584158415842	319.41584158415844
18.875361	6557.0	6254.485148514851	302.51485148514894
18.895792	6480.0	6253.3861386138615	226.61386138613852
18.916224	6485.0	6252.287128712871	232.71287128712902
18.936655	6479.0	6251.188118811881	227.8118811881186
18.957087	6437.0	6250.089108910891	186.9108910891091
18.977518	6360.0	6248.990099009901	111.00990099009869
18.99795	6446.0	6247.891089108911	198.10891089108918
19.018381	6386.0	6246.792079207921	139.20792079207877
19.038813	6427.0	6245.702970297029	181.29702970297058
19.059244	6396.0	6244.633663366337	151.3663366336632
19.079675	6411.0	6243.544554455446	167.4554455445541
19.100107	6378.0	6242.445544554455	135.5544554455446
19.120538	6395.0	6241.346534653465	153.65346534653509
19.14097	6315.0	6240.247524752475	74.75247524752467
19.161401	6361.0	6239.148514851485	121.85148514851517
19.181833	6357.0	6238.059405940594	118.94059405940607
19.202264	6328.0	6236.990099009901	91.00990099009869
19.222696	6392.0	6235.920792079208	156.07920792079221
19.243127	6334.0	6234.8712871287125	99.12871287128746
19.263559	6366.0	6233.881188118812	132.11881188118787
19.28399	6348.0	6232.891089108911	115.10891089108918
19.304422	6358.0	6231.930693069307	126.06930693069262
19.324853	6296.0	6230.970297029703	65.02970297029697
19.345285	6321.0	6230.019801980198	90.98019801980172
19.365716	6239.0	6229.069306930693	9.930693069307381
19.386148	6312.0	6228.138613861386	83.86138613861385
19.406579	6298.0	6227.207920792079	70.79207920792123
19.427011	6250.0	6226.277227722772	23.722772277227705
19.447442	6277.0	6225.346534653465	51.653465346535086
19.467874	6338.0	6224.435643564357	113.56435643564328
19.488305	6324.0	6223.564356435643	100.43564356435672
19.508737	6281.0	6222.702970297029	58.297029702970576
19.529168	6300.0	6221.861386138614	78.13861386138615
19.5496	6227.0	6221.049504950495	5.950495049504752
19.570031	6379.0	6220.237623762377	158.76237623762336
19.590462	6378.0	6219.475247524752	158.52475247524762
19.610894	6404.0	6218.732673267326	185.2673267326736
19.631325	6402.0	6218.009900990099	183.99009900990131
19.651757	6298.0	6217.316831683168	80.68316831683205
19.672188	6238.0	6216.633663366337	21.366336633663195
19.69262	6368.0	6215.980198019802	152.01980198019828
19.713051	6351.0	6215.336633663366	135.66336633663377
19.733483	6355.0	6214.752475247525	140.24752475247533
19.753914	6315.0	6214.188118811881	100.8118811881186
19.774346	6376.0	6213.623762376237	162.3762376237628
19.794777	6304.0	6213.069306930693	90.93069306930738
19.815209	6286.0	6212.514851485149	73.48514851485106
19.83564	6340.0	6212.029702970297	127.97029702970303
19.856072	6370.0	6211.574257425743	158.42574257425713
19.876503	6340.0	6211.118811881188	128.88118811881213
19.896935	6389.0	6210.6732673267325	178.32673267326754
19.917366	6279.0	6210.3267326732675	68.67326732673246
19.937798	6324.0	6209.980198019802	114.01980198019828
19.958229	6273.0	6209.6435643564355	63.35643564356451
19.978661	6314.0	6209.3267326732675	104.67326732673246
19.999092	6351.0	6209.009900990099	141.99009900990131
20.019524	6365.0	6208.693069306931	156.30693069306926
20.039955	6292.0	6208.376237623763	83.62376237623721
20.060387	6298.0	6208.059405940594	89.94059405940607
20.080818	6349.0	6207.762376237623	141.23762376237664
20.10125	6316.0	6207.465346534654	108.53465346534631
20.121681	6336.0	6207.168316831683	128.83168316831689
20.142112	6286.0	6206.881188118812	79.11881188118787
20.162544	6492.0	6206.6138613861385	285.3861386138615
20.182975	6310.0	6206.3564356435645	103.64356435643549
20.203407	6236.0	6206.0990099009905	29.900990099009505
20.223838	6301.0	6205.8712871287125	95.12871287128746
20.24427	6236.0	6205.6732673267325	30.326732673267543
20.264701	6301.0	6205.475247524752	95.52475247524762
20.285133	6347.0	6205.277227722772	141.7227722772277
20.305564	6270.0	6205.079207920792	64.92079207920779
20.325996	6274.0	6204.970297029703	69.02970297029697
20.346427	6291.0	6204.8712871287125	86.12871287128746
20.366859	6353.0	6204.782178217822	148.21782178217836
20.38729	6209.0	6204.693069306931	4.306930693069262
20.407722	6234.0	6204.60396039604	29.396039603960162
20.428153	6236.0	6204.554455445545	31.44554455445541
20.448585	6307.0	6204.504950495049	102.49504950495066
20.469016	6289.0	6204.455445544554	84.5445544554459
20.489448	6269.0	6204.40594059406	64.59405940594024
20.509879	6202.0	6204.3564356435645	-2.3564356435645095
20.530311	6261.0	6204.306930693069	56.69306930693074
20.550742	6230.0	6204.257425742574	25.742574257425986
20.571174	6200.0	6204.207920792079	-4.207920792078767
20.591605	6253.0	6204.168316831683	48.831683168316886
20.612037	6249.0	6204.138613861386	44.86138613861385
20.632468	6202.0	6204.108910891089	-2.108910891089181
20.652899	6193.0	6204.079207920792	-11.079207920792214
20.673331	6215.0	6204.059405940594	10.940594059406067
20.693762	6263.0	6204.039603960396	58.96039603960435
20.714194	6260.0	6204.019801980198	55.98019801980172
20.734625	6199.0	6204.0	-5.0
20.755057	6125.0	6204.0	-79.0
20.775488	6305.0	6204.0	101.0
20.79592	6214.0	6204.0	10.0
20.816351	6290.0	6204.0	86.0
20.836783	6231.0	6204.0	27.0
20.857214	6233.0	6204.0	29.0
20.877646	6295.0	6204.0	91.0
20.898077	6136.0	6204.0	-68.0
20.918509	6196.0	6204.0	-8.0
20.93894	6279.0	6204.0	75.0
20.959372	6204.0	6204.0	0.0
20.979803	6175.0	6204.0	-29.0
21.000235	6328.0	6204.0	124.0
21.020666	6203.0	6204.0	-1.0
21.041098	6254.0	6204.0	50.0
21.061529	6224.0	6204.0	20.0
21.081961	6196.0	6204.0	-8.0
21.102392	6251.0	6204.0	47.0
21.122824	6247.0	6204.0	43.0
21.143255	6171.0	6204.0	-33.0
21.163687	6207.0	6204.0	3.0
21.184118	6191.0	6204.0	-13.0
21.204549	6301.0	6204.0	97.0
21.224981	6213.0	6204.0	9.0
21.245412	6156.0	6204.0	-48.0
21.265844	6280.0	6204.0	76.0
21.286275	6245.0	6204.0	41.0
21.306707	6224.0	6204.0	20.0
21.327138	6185.0	6204.0	-19.0
21.34757	6206.0	6204.0	2.0
21.368001	6208.0	6204.0	4.0
21.388433	6222.0	6204.0	18.0
21.408864	6235.0	6203.990099009901	31.009900990098686
21.429296	6154.0	6203.980198019802	-49.98019801980172
21.449727	6240.0	6203.970297029703	36.02970297029697
21.470159	6254.0	6203.960396039604	50.03960396039565
21.49059	6280.0	6203.950495049505	76.04950495049525
21.511022	6221.0	6203.940594059406	17.059405940593933
21.531453	6308.0	6203.920792079208	104.07920792079221
21.551885	6226.0	6203.910891089109	22.0891089108909
21.572316	6235.0	6203.891089108911	31.10891089108918
21.592748	6184.0	6203.8712871287125	-19.871287128712538
21.613179	6171.0	6203.851485148515	-32.85148514851517
21.633611	6216.0	6203.831683168317	12.168316831683114
21.654042	6275.0	6203.782178217822	71.21782178217836
21.674474	6168.0	6203.702970297029	-35.702970297029424
21.694905	6239.0	6203.623762376237	35.37623762376279
21.715337	6274.0	6203.544554455446	70.4554455445541
21.735768	6250.0	6203.415841584158	46.58415841584156
21.756199	6167.0	6203.227722772277	-36.22772277227705
21.776631	6326.0	6203.029702970297	122.97029702970303
21.797062	6320.0	6202.841584158416	117.15841584158443
21.817494	6280.0	6202.6435643564355	77.35643564356451
21.837925	6238.0	6202.3564356435645	35.64356435643549
21.858357	6289.0	6202.059405940594	86.94059405940607
21.878788	6242.0	6201.762376237623	40.23762376237664
21.89922	6274.0	6201.445544554455	72.55445544554459
21.919651	6289.0	6201.118811881188	87.88118811881213
21.940083	6270.0	6200.792079207921	69.20792079207877
21.960514	6273.0	6200.465346534654	72.53465346534631
21.980946	6270.0	6200.118811881188	69.88118811881213
22.001377	6328.0	6199.762376237623	128.23762376237664
22.021809	6263.0	6199.39603960396	63.60396039603984
22.04224	6378.0	6199.0	179.0
22.062672	6371.0	6198.59405940594	172.40594059405976
22.083103	6408.0	6198.188118811881	209.8118811881186
22.103535	6334.0	6197.712871287129	136.28712871287098
22.123966	6404.0	6197.217821782178	206.78217821782164
22.144398	6412.0	6196.633663366337	215.3663366336632
22.164829	6270.0	6195.960396039604	74.03960396039565
22.185261	6347.0	6195.168316831683	151.83168316831689
22.205692	6391.0	6194.247524752475	196.75247524752467
22.226124	6429.0	6193.306930693069	235.69306930693074
22.246555	6444.0	6192.138613861386	251.86138613861385
22.266986	6439.0	6190.891089108911	248.10891089108918
22.287418	6452.0	6189.465346534654	262.5346534653463
22.307849	6401.0	6188.019801980198	212.98019801980172
22.328281	6514.0	6186.485148514851	327.51485148514894
22.348712	6381.0	6184.881188118812	196.11881188118787
22.369144	6560.0	6183.188118811881	376.8118811881186
22.389575	6484.0	6181.475247524752	302.5247524752476
22.410007	6511.0	6179.6138613861385	331.3861386138615
22.430438	6438.0	6177.702970297029	260.2970297029706
22.45087	6520.0	6175.782178217822	344.21782178217836
22.471301	6555.0	6173.841584158416	381.15841584158443
22.491733	6481.0	6171.762376237623	309.23762376237664
22.512164	6554.0	6169.633663366337	384.3663366336632
22.532596	6596.0	6167.495049504951	428.50495049504934
22.553027	6589.0	6165.336633663366	423.66336633663377
22.573459	6593.0	6163.118811881188	429.88118811881213
22.59389	6659.0	6160.8712871287125	498.12871287128746
22.614322	6704.0	6158.534653465346	545.4653465346537
22.634753	6659.0	6156.178217821782	502.8217821782182
22.655185	6811.0	6153.821782178218	657.1782178217818
22.675616	6703.0	6151.435643564357	551.5643564356433
22.696048	6781.0	6148.930693069307	632.0693069306926
22.716479	6770.0	6146.366336633663	623.6336633663368
22.736911	6812.0	6143.772277227723	668.227722772277
22.757342	6762.0	6141.178217821782	620.8217821782182
22.777774	6772.0	6138.574257425743	633.4257425742571
22.798205	6837.0	6135.910891089109	701.0891089108909
22.818636	6774.0	6133.178217821782	640.8217821782182
22.839068	6842.0	6130.445544554455	711.5544554455446
22.859499	6912.0	6127.702970297029	784.2970297029706
22.879931	6876.0	6124.920792079208	751.0792079207922
22.900362	6907.0	6122.138613861386	784.8613861386139
22.920794	6883.0	6119.3564356435645	763.6435643564355
22.941225	7035.0	6116.455445544554	918.5445544554459
22.961657	6863.0	6113.554455445545	749.4455445544554
22.982088	6836.0	6110.653465346535	725.3465346534649
23.00252	6901.0	6107.752475247525	793.2475247524753
23.022951	6852.0	6104.851485148515	747.1485148514848
23.043383	6925.0	6101.891089108911	823.1089108910892
23.063814	6887.0	6098.930693069307	788.0693069306926
23.084246	6982.0	6095.950495049505	886.0495049504952
23.104677	6888.0	6092.950495049505	795.0495049504952
23.125109	6894.0	6089.940594059406	804.0594059405939
23.14554	6902.0	6086.930693069307	815.0693069306926
23.165972	6943.0	6083.851485148515	859.1485148514848
23.186403	6917.0	6080.742574257426	836.257425742574
23.206835	6764.0	6077.623762376237	686.3762376237628
23.227266	6831.0	6074.504950495049	756.4950495049507
23.247698	6832.0	6071.3861386138615	760.6138613861385
23.268129	6725.0	6068.267326732674	656.7326732673264
23.288561	6939.0	6065.1287128712875	873.8712871287125
23.308992	6811.0	6061.990099009901	749.0099009900987
23.329423	6849.0	6058.851485148515	790.1485148514848
23.349855	6825.0	6055.6732673267325	769.3267326732675
23.370286	6826.0	6052.495049504951	773.5049504950493
23.390718	6782.0	6049.316831683168	732.683168316832
23.411149	6747.0	6046.138613861386	700.8613861386139
23.431581	6720.0	6042.960396039604	677.0396039603957
23.452012	6734.0	6039.782178217822	694.2178217821784
23.472444	6660.0	6036.6138613861385	623.3861386138615
23.492875	6644.0	6033.40594059406	610.5940594059402
23.513307	6745.0	6030.188118811881	714.8118811881186
23.533738	6718.0	6026.970297029703	691.029702970297
23.55417	6654.0	6023.732673267326	630.2673267326736
23.574601	6736.0	6020.475247524752	715.5247524752476
23.595033	6592.0	6017.207920792079	574.7920792079212
23.615464	6609.0	6013.920792079208	595.0792079207922
23.635896	6697.0	6010.633663366337	686.3663366336632
23.656327	6659.0	6007.306930693069	651.6930693069307
23.676759	6564.0	6003.970297029703	560.029702970297
23.69719	6638.0	6000.623762376237	637.3762376237628
23.717622	6554.0	5997.287128712871	556.712871287129
23.738053	6611.0	5993.960396039604	617.0396039603957
23.758485	6564.0	5990.59405940594	573.4059405940598
23.778916	6536.0	5987.188118811881	548.8118811881186
23.799348	6531.0	5983.831683168317	547.1683168316831
23.819779	6554.0	5980.504950495049	573.4950495049507
23.840211	6485.0	5977.158415841584	507.84158415841557
23.860642	6452.0	5973.782178217822	478.21782178217836
23.881073	6516.0	5970.366336633663	545.6336633663368
23.901505	6472.0	5967.029702970297	504.97029702970303
23.921936	6430.0	5963.693069306931	466.30693069306926
23.942368	6395.0	5960.3564356435645	434.6435643564355
23.962799	6451.0	5957.009900990099	493.9900990099013
23.983231	6482.0	5953.663366336634	528.3366336633662
24.003662	6430.0	5950.287128712871	479.712871287129
24.024094	6413.0	5946.910891089109	466.0891089108909
24.044525	6429.0	5943.514851485149	485.48514851485106
24.064957	6414.0	5940.108910891089	473.8910891089108
24.085388	6375.0	5936.633663366337	438.3663366336632
24.10582	6344.0	5933.188118811881	410.8118811881186
24.126251	6380.0	5929.732673267326	450.2673267326736
24.146683	6380.0	5926.237623762377	453.76237623762336
24.167114	6348.0	5922.742574257426	425.257425742574
24.187546	6399.0	5919.237623762377	479.76237623762336
24.207977	6483.0	5915.821782178218	567.1782178217818
24.228409	6355.0	5912.485148514851	442.51485148514894
24.24884	6331.0	5909.267326732674	421.7326732673264
24.269272	6333.0	5906.178217821782	426.8217821782182
24.289703	6352.0	5903.089108910891	448.9108910891091
24.310135	6337.0	5900.217821782178	436.78217821782164
24.330566	6271.0	5897.415841584158	373.58415841584156
24.350998	6292.0	5894.722772277228	397.2772277227723
24.371429	6281.0	5891.980198019802	389.0198019801983
24.391861	6297.0	5889.316831683168	407.68316831683205
24.412292	6232.0	5886.722772277228	345.2772277227723
24.432723	6220.0	5884.178217821782	335.8217821782182
24.453155	6318.0	5881.564356435643	436.4356435643567
24.473586	6202.0	5879.089108910891	322.9108910891091
24.494018	6230.0	5876.6435643564355	353.3564356435645
24.514449	6260.0	5874.158415841584	385.84158415841557
24.534881	6245.0	5871.633663366337	373.3663366336632
24.555312	6251.0	5869.237623762377	381.76237623762336
24.575744	6214.0	5866.752475247525	347.24752475247533
24.596175	6169.0	5864.207920792079	304.79207920792123
24.616607	6217.0	5861.6732673267325	355.32673267326754
24.637038	6172.0	5859.19801980198	312.8019801980199
24.65747	6212.0	5856.752475247525	355.24752475247533
24.677901	6174.0	5854.39603960396	319.60396039603984
24.698333	6174.0	5852.039603960396	321.96039603960435
24.718764	6111.0	5849.6435643564355	261.3564356435645
24.739196	6109.0	5847.247524752475	261.75247524752467
24.759627	6163.0	5844.940594059406	318.05940594059393
24.780059	6124.0	5842.6732673267325	281.32673267326754
24.80049	6136.0	5840.39603960396	295.60396039603984
24.820922	6163.0	5838.118811881188	324.88118811881213
24.841353	6164.0	5835.831683168317	328.1683168316831
24.861785	6216.0	5833.574257425743	382.42574257425713
24.882216	6058.0	5831.3861386138615	226.61386138613852
24.902648	6145.0	5829.178217821782	315.8217821782182
24.923079	6078.0	5826.980198019802	251.01980198019828
24.94351	6086.0	5824.821782178218	261.1782178217818
24.963942	6049.0	5822.653465346535	226.34653465346491
24.984373	6031.0	5820.485148514851	210.51485148514894
25.004805	6016.0	5818.415841584158	197.58415841584156
25.025236	6008.0	5816.346534653465	191.65346534653509
25.045668	6060.0	5814.267326732674	245.7326732673264
25.066099	6011.0	5812.188118811881	198.8118811881186
25.086531	5928.0	5810.108910891089	117.89108910891082
25.106962	5994.0	5808.089108910891	185.9108910891091
25.127394	6042.0	5806.009900990099	235.99009900990131
25.147825	5968.0	5803.950495049505	164.04950495049525
25.168257	5986.0	5801.910891089109	184.0891089108909
25.188688	6033.0	5799.881188118812	233.11881188118787
25.20912	5911.0	5797.851485148515	113.14851485148483
25.229551	5905.0	5795.891089108911	109.10891089108918
25.249983	6010.0	5793.960396039604	216.03960396039565
25.270414	5980.0	5792.039603960396	187.96039603960435
25.290846	5977.0	5790.118811881188	186.88118811881213
25.311277	5905.0	5788.19801980198	116.80198019801992
25.331709	5966.0	5786.257425742574	179.74257425742599
25.35214	5963.0	5784.316831683168	178.68316831683205
25.372572	5923.0	5782.376237623763	140.6237623762372
25.393003	5989.0	5780.425742574257	208.57425742574287
25.413435	5923.0	5778.514851485149	144.48514851485106
25.433866	5942.0	5776.60396039604	165.39603960396016
25.454298	5988.0	5774.693069306931	213.30693069306926
25.474729	5927.0	5772.782178217822	154.21782178217836
25.49516	5941.0	5770.8712871287125	170.12871287128746
25.515592	5844.0	5768.960396039604	75.03960396039565
25.536023	5951.0	5767.049504950495	183.95049504950475
25.556455	5966.0	5765.178217821782	200.8217821782182
25.576886	5838.0	5763.316831683168	74.68316831683205
25.597318	5935.0	5761.445544554455	173.5544554455446
25.617749	5883.0	5759.59405940594	123.40594059405976
25.638181	5942.0	5757.752475247525	184.24752475247533
25.658612	5872.0	5755.930693069307	116.06930693069262
25.679044	5893.0	5754.118811881188	138.88118811881213
25.699475	5860.0	5752.316831683168	107.68316831683205
25.719907	5945.0	5750.554455445545	194.4455445544554
25.740338	5911.0	5748.80198019802	162.19801980198008
25.76077	5889.0	5747.059405940594	141.94059405940607
25.781201	5826.0	5745.336633663366	80.66336633663377
25.801633	5903.0	5743.633663366337	159.3663366336632
25.822064	5883.0	5741.970297029703	141.02970297029697
25.842496	5900.0	5740.346534653465	159.65346534653509
25.862927	5889.0	5738.712871287129	150.28712871287098
25.883359	5928.0	5737.108910891089	190.89108910891082
25.90379	5878.0	5735.465346534654	142.5346534653463
25.924222	5889.0	5733.841584158416	155.15841584158443
25.944653	5837.0	5732.267326732674	104.73267326732639
25.965085	5936.0	5730.702970297029	205.29702970297058
25.985516	5866.0	5729.148514851485	136.85148514851517
26.005947	5901.0	5727.59405940594	173.40594059405976
26.026379	5932.0	5726.059405940594	205.94059405940607
26.04681	5890.0	5724.534653465346	165.4653465346537
26.067242	5924.0	5723.019801980198	200.98019801980172
26.087673	5917.0	5721.504950495049	195.49504950495066
26.108105	5879.0	5720.029702970297	158.97029702970303
26.128536	5865.0	5718.574257425743	146.42574257425713
26.148968	5870.0	5717.19801980198	152.80198019801992
26.169399	5824.0	5715.821782178218	108.1782178217818
26.189831	5887.0	5714.465346534654	172.5346534653463
26.210262	5934.0	5713.148514851485	220.85148514851517
26.230694	5833.0	5711.9009900990095	121.0990099009905
26.251125	5871.0	5710.663366336634	160.33663366336623
26.271557	5862.0	5709.425742574257	152.57425742574287
26.291988	5900.0	5708.19801980198	191.80198019801992
26.31242	5852.0	5706.970297029703	145.02970297029697
26.332851	5849.0	5705.742574257426	143.25742574257401
26.353283	5830.0	5704.534653465346	125.46534653465369
26.373714	5903.0	5703.3267326732675	199.67326732673246
26.394146	5976.0	5702.1287128712875	273.87128712871254
26.414577	5846.0	5701.0	145.0
26.435009	5921.0	5699.940594059406	221.05940594059393
26.45544	5941.0	5698.891089108911	242.10891089108918
26.475872	5942.0	5697.841584158416	244.15841584158443
26.496303	5913.0	5696.831683168317	216.16831683168311
26.516735	5874.0	5695.910891089109	178.0891089108909
26.537166	5925.0	5695.0	230.0
26.557597	5876.0	5694.0990099009905	181.9009900990095
26.578029	5864.0	5693.247524752475	170.75247524752467
26.59846	5900.0	5692.455445544554	207.5445544554459
26.618892	5839.0	5691.6732673267325	147.32673267326754
26.639323	5797.0	5691.009900990099	105.99009900990131
26.659755	5830.0	5690.415841584158	139.58415841584156
26.680186	5816.0	5689.831683168317	126.16831683168311
26.700618	5856.0	5689.247524752475	166.75247524752467
26.721049	5776.0	5688.663366336634	87.33663366336623
26.741481	5837.0	5688.079207920792	148.92079207920779
26.761912	5780.0	5687.514851485149	92.48514851485106
26.782344	5814.0	5686.990099009901	127.00990099009869
26.802775	5803.0	5686.495049504951	116.50495049504934
26.823207	5799.0	5686.029702970297	112.97029702970303
26.843638	5767.0	5685.584158415842	81.41584158415844
26.86407	5875.0	5685.178217821782	189.8217821782182
26.884501	5796.0	5684.772277227723	111.22772277227705
26.904933	5834.0	5684.3861386138615	149.61386138613852
26.925364	5788.0	5684.029702970297	103.97029702970303
26.945796	5799.0	5683.6732673267325	115.32673267326754
26.966227	5810.0	5683.336633663366	126.66336633663377
26.986659	5781.0	5683.0	98.0
27.00709	5800.0	5682.663366336634	117.33663366336623
27.027522	5766.0	5682.336633663366	83.66336633663377
27.047953	5730.0	5682.009900990099	47.990099009901314
27.068385	5799.0	5681.702970297029	117.29702970297058
27.088816	5795.0	5681.39603960396	113.60396039603984
27.109247	5730.0	5681.0990099009905	48.900990099009505
27.129679	5718.0	5680.80198019802	37.19801980198008
27.15011	5816.0	5680.504950495049	135.49504950495066
27.170542	5728.0	5680.207920792079	47.79207920792123
27.190973	5753.0	5679.970297029703	73.02970297029697
27.211405	5759.0	5679.732673267326	79.26732673267361
27.231836	5704.0	5679.495049504951	24.504950495049343
27.252268	5752.0	5679.257425742574	72.74257425742599
27.272699	5836.0	5679.019801980198	156.98019801980172
27.293131	5677.0	5678.782178217822	-1.782178217821638
27.313562	5702.0	5678.544554455446	23.455445544554095
27.333994	5712.0	5678.306930693069	33.69306930693074
27.354425	5695.0	5678.069306930693	16.93069306930738
27.374857	5764.0	5677.831683168317	86.16831683168311
27.395288	5716.0	5677.6138613861385	38.386138613861476
27.41572	5705.0	5677.415841584158	27.584158415841557
27.436151	5724.0	5677.217821782178	46.78217821782164
27.456583	5688.0	5677.029702970297	10.970297029703033
27.477014	5780.0	5676.841584158416	103.15841584158443
27.497446	5677.0	5676.653465346535	0.3465346534649143
27.517877	5738.0	5676.465346534654	61.53465346534631
27.538309	5701.0	5676.277227722772	24.722772277227705
27.55874	5731.0	5676.089108910891	54.9108910891091
27.579172	5695.0	5675.9009900990095	19.099009900990495
27.599603	5701.0	5675.712871287129	25.28712871287098
27.620034	5656.0	5675.524752475248	-19.524752475247624
27.640466	5674.0	5675.336633663366	-1.3366336633662286
27.660897	5646.0	5675.158415841584	-29.15841584158443
27.681329	5680.0	5674.980198019802	5.019801980198281
27.70176	5669.0	5674.811881188119	-5.811881188118605
27.722192	5731.0	5674.6435643564355	56.35643564356451
27.742623	5741.0	5674.475247524752	66.52475247524762
27.763055	5690.0	5674.306930693069	15.693069306930738
27.783486	5721.0	5674.138613861386	46.86138613861385
27.803918	5710.0	5673.970297029703	36.02970297029697
27.824349	5704.0	5673.80198019802	30.19801980198008
27.844781	5671.0	5673.633663366337	-2.6336633663368048
27.865212	5687.0	5673.465346534654	13.53465346534631
27.885644	5713.0	5673.297029702971	39.702970297029424
27.906075	5707.0	5673.1287128712875	33.87128712871254
27.926507	5695.0	5672.970297029703	22.029702970296967
27.946938	5716.0	5672.811881188119	43.188118811881395
27.96737	5693.0	5672.722772277228	20.277227722772295
27.987801	5739.0	5672.633663366337	66.3663366336632
28.008233	5705.0	5672.544554455446	32.455445544554095
28.028664	5702.0	5672.455445544554	29.544554455445905
28.049096	5659.0	5672.366336633663	-13.366336633663195
28.069527	5677.0	5672.277227722772	4.722772277227705
28.089959	5695.0	5672.19801980198	22.80198019801992
28.11039	5669.0	5672.118811881188	-3.1188118811878667
28.130822	5673.0	5672.059405940594	0.9405940594060667
28.151253	5709.0	5672.0	37.0
28.171684	5726.0	5671.940594059406	54.05940594059393
28.192116	5691.0	5671.881188118812	19.118811881187867
28.212547	5679.0	5671.821782178218	7.1782178217818
28.232979	5713.0	5671.762376237623	41.23762376237664
28.25341	5745.0	5671.702970297029	73.29702970297058
28.273842	5673.0	5671.6435643564355	1.3564356435645095
28.294273	5705.0	5671.584158415842	33.41584158415844
28.314705	5631.0	5671.544554455446	-40.544554455445905
28.335136	5696.0	5671.504950495049	24.495049504950657
28.355568	5708.0	5671.465346534654	36.53465346534631
28.375999	5728.0	5671.425742574257	56.57425742574287
28.396431	5677.0	5671.3861386138615	5.613861386138524
28.416862	5625.0	5671.346534653465	-46.346534653464914
28.437294	5713.0	5671.297029702971	41.702970297029424
28.457725	5663.0	5671.247524752475	-8.247524752475329
28.478157	5707.0	5671.19801980198	35.80198019801992
28.498588	5750.0	5671.148514851485	78.85148514851517
28.51902	5745.0	5671.0990099009905	73.9009900990095
28.539451	5692.0	5671.049504950495	20.950495049504752
28.559883	5702.0	5671.0	31.0
28.580314	5716.0	5670.950495049505	45.04950495049525
28.600746	5706.0	5670.9009900990095	35.099009900990495
28.621177	5724.0	5670.861386138614	53.13861386138615
28.641609	5749.0	5670.821782178218	78.1782178217818
28.66204	5689.0	5670.782178217822	18.217821782178362
28.682471	5760.0	5670.742574257426	89.25742574257401
28.702903	5665.0	5670.722772277228	-5.722772277227705
28.723334	5754.0	5670.702970297029	83.29702970297058
28.743766	5764.0	5670.683168316832	93.31683168316795
28.764197	5734.0	5670.663366336634	63.33663366336623
28.784629	5718.0	5670.633663366337	47.366336633663195
28.80506	5693.0	5670.574257425743	22.42574257425713
28.825492	5745.0	5670.495049504951	74.50495049504934
28.845923	5707.0	5670.415841584158	36.58415841584156
28.866355	5692.0	5670.336633663366	21.66336633663377
28.886786	5760.0	5670.257425742574	89.74257425742599
28.907218	5748.0	5670.178217821782	77.8217821782182
28.927649	5659.0	5670.0990099009905	-11.099009900990495
28.948081	5769.0	5670.019801980198	98.98019801980172
28.968512	5671.0	5669.940594059406	1.0594059405939333
28.988944	5770.0	5669.861386138614	100.13861386138615
29.009375	5727.0	5669.782178217822	57.21782178217836
29.029807	5757.0	5669.702970297029	87.29702970297058
29.050238	5757.0	5669.623762376237	87.37623762376279
29.07067	5753.0	5669.544554455446	83.4554455445541
29.091101	5674.0	5669.485148514851	4.514851485148938
29.111533	5733.0	5669.425742574257	63.57425742574287
29.131964	5675.0	5669.366336633663	5.633663366336805
29.152396	5733.0	5669.287128712871	63.71287128712902
29.172827	5699.0	5669.207920792079	29.792079207921233
29.193259	5714.0	5669.1287128712875	44.87128712871254
29.21369	5744.0	5669.049504950495	74.95049504950475
29.234121	5671.0	5668.970297029703	2.0297029702969667
29.254553	5680.0	5668.891089108911	11.108910891089181
29.274984	5636.0	5668.792079207921	-32.79207920792123
29.295416	5658.0	5668.693069306931	-10.693069306930738
29.315847	5617.0	5668.59405940594	-51.59405940594024
29.336279	5747.0	5668.495049504951	78.50495049504934
29.35671	5719.0	5668.39603960396	50.60396039603984
29.377142	5724.0	5668.297029702971	55.702970297029424
29.397573	5698.0	5668.19801980198	29.80198019801992
29.418005	5720.0	5668.0990099009905	51.900990099009505
29.438436	5671.0	5668.0	3.0
29.458868	5711.0	5667.920792079208	43.079207920792214
29.479299	5681.0	5667.841584158416	13.158415841584429
29.499731	5669.0	5667.762376237623	1.2376237623766428
29.520162	5725.0	5667.683168316832	57.31683168316795
29.540594	5693.0	5667.60396039604	25.396039603960162
29.561025	5732.0	5667.514851485149	64.48514851485106
29.581457	5686.0	5667.425742574257	18.57425742574287
29.601888	5775.0	5667.336633663366	107.66336633663377
29.62232	5655.0	5667.237623762377	-12.237623762376643
29.642751	5704.0	5667.138613861386	36.86138613861385
29.663183	5687.0	5667.039603960396	19.960396039604348
29.683614	5661.0	5666.940594059406	-5.940594059406067
29.704046	5652.0	5666.841584158416	-14.841584158415571
29.724477	5742.0	5666.742574257426	75.25742574257401
29.744908	5732.0	5666.6435643564355	65.35643564356451
29.76534	5719.0	5666.544554455446	52.455445544554095
29.785771	5689.0	5666.445544554455	22.55445544554459
29.806203	5723.0	5666.346534653465	56.653465346535086
29.826634	5734.0	5666.247524752475	67.75247524752467
29.847066	5676.0	5666.138613861386	9.861386138613852
29.867497	5727.0	5666.029702970297	60.97029702970303
29.887929	5668.0	5665.920792079208	2.0792079207922143
29.90836	5779.0	5665.80198019802	113.19801980198008
29.928792	5711.0	5665.683168316832	45.31683168316795
29.949223	5716.0	5665.554455445545	50.44554455445541
29.969655	5736.0	5665.415841584158	70.58415841584156
29.990086	5734.0	5665.277227722772	68.7227722772277
30.010518	5789.0	5665.138613861386	123.86138613861385
30.030949	5728.0	5665.0	63.0
30.051381	5766.0	5664.861386138614	101.13861386138615
30.071812	5769.0	5664.722772277228	104.2772277227723
30.092244	5833.0	5664.584158415842	168.41584158415844
30.112675	5744.0	5664.445544554455	79.55445544554459
30.133107	5753.0	5664.306930693069	88.69306930693074
30.153538	5793.0	5664.148514851485	128.85148514851517
30.17397	5724.0	5663.990099009901	60.009900990098686
30.194401	5777.0	5663.821782178218	113.1782178217818
30.214833	5732.0	5663.633663366337	68.3663366336632
30.235264	5839.0	5663.445544554455	175.5544554455446
30.255696	5722.0	5663.257425742574	58.742574257425986
30.276127	5839.0	5663.049504950495	175.95049504950475
30.296558	5822.0	5662.841584158416	159.15841584158443
30.31699	5731.0	5662.653465346535	68.34653465346491
30.337421	5783.0	5662.465346534654	120.53465346534631
30.357853	5813.0	5662.297029702971	150.70297029702942
30.378284	5831.0	5662.1287128712875	168.87128712871254
30.398716	5810.0	5661.960396039604	148.03960396039565
30.419147	5725.0	5661.792079207921	63.20792079207877
30.439579	5818.0	5661.60396039604	156.39603960396016
30.46001	5755.0	5661.415841584158	93.58415841584156
30.480442	5718.0	5661.227722772277	56.77227722772295
30.500873	5797.0	5661.039603960396	135.96039603960435
30.521305	5760.0	5660.851485148515	99.14851485148483
30.541736	5743.0	5660.663366336634	82.33663366336623
30.562168	5757.0	5660.475247524752	96.52475247524762
30.582599	5785.0	5660.287128712871	124.71287128712902
30.603031	5737.0	5660.089108910891	76.9108910891091
30.623462	5756.0	5659.891089108911	96.10891089108918
30.643894	5797.0	5659.693069306931	137.30693069306926
30.664325	5759.0	5659.495049504951	99.50495049504934
30.684757	5758.0	5659.297029702971	98.70297029702942
30.705188	5808.0	5659.0990099009905	148.9009900990095
30.72562	5761.0	5658.9009900990095	102.0990099009905
30.746051	5780.0	5658.702970297029	121.29702970297058
30.766483	5766.0	5658.504950495049	107.49504950495066
30.786914	5795.0	5658.306930693069	136.69306930693074
30.807346	5738.0	5658.108910891089	79.89108910891082
30.827777	5783.0	5657.910891089109	125.0891089108909
30.848208	5748.0	5657.722772277228	90.2772277227723
30.86864	5789.0	5657.564356435643	131.43564356435672
30.889071	5708.0	5657.425742574257	50.57425742574287
30.909503	5751.0	5657.267326732674	93.73267326732639
30.929934	5700.0	5657.108910891089	42.89108910891082
30.950366	5733.0	5656.950495049505	76.04950495049525
30.970797	5762.0	5656.792079207921	105.20792079207877
30.991229	5775.0	5656.60396039604	118.39603960396016
31.01166	5738.0	5656.415841584158	81.58415841584156
31.032092	5743.0	5656.227722772277	86.77227722772295
31.052523	5720.0	5656.029702970297	63.97029702970303
31.072955	5696.0	5655.831683168317	40.168316831683114
31.093386	5775.0	5655.623762376237	119.37623762376279
31.113818	5830.0	5655.415841584158	174.58415841584156
31.134249	5719.0	5655.207920792079	63.79207920792123
31.154681	5729.0	5654.980198019802	74.01980198019828
31.175112	5767.0	5654.732673267326	112.26732673267361
31.195544	5775.0	5654.445544554455	120.55445544554459
31.215975	5726.0	5654.178217821782	71.8217821782182
31.236407	5718.0	5653.910891089109	64.0891089108909
31.256838	5737.0	5653.633663366337	83.3663366336632
31.27727	5707.0	5653.3564356435645	53.64356435643549
31.297701	5661.0	5653.079207920792	7.920792079207786
31.318133	5704.0	5652.80198019802	51.19801980198008
31.338564	5682.0	5652.544554455446	29.455445544554095
31.358995	5707.0	5652.287128712871	54.71287128712902
31.379427	5687.0	5652.029702970297	34.97029702970303
31.399858	5778.0	5651.762376237623	126.23762376237664
31.42029	5654.0	5651.495049504951	2.504950495049343
31.440721	5720.0	5651.217821782178	68.78217821782164
31.461153	5675.0	5650.940594059406	24.059405940593933
31.481584	5735.0	5650.623762376237	84.37623762376279
31.502016	5657.0	5650.306930693069	6.693069306930738
31.522447	5696.0	5649.970297029703	46.02970297029697
31.542879	5705.0	5649.633663366337	55.366336633663195
31.56331	5736.0	5649.297029702971	86.70297029702942
31.583742	5704.0	5648.920792079208	55.079207920792214
31.604173	5640.0	5648.544554455446	-8.544554455445905
31.624605	5716.0	5648.168316831683	67.83168316831689
31.645036	5700.0	5647.762376237623	52.23762376237664
31.665468	5649.0	5647.346534653465	1.6534653465350857
31.685899	5698.0	5646.930693069307	51.06930693069262
31.706331	5681.0	5646.504950495049	34.49504950495066
31.726762	5709.0	5646.069306930693	62.93069306930738
31.747194	5806.0	5645.60396039604	160.39603960396016
31.767625	5636.0	5645.138613861386	-9.138613861386148
31.788057	5676.0	5644.6138613861385	31.386138613861476
31.808488	5726.0	5644.089108910891	81.9108910891091
31.82892	5663.0	5643.485148514851	19.514851485148938
31.849351	5649.0	5642.881188118812	6.118811881187867
31.869783	5634.0	5642.267326732674	-8.26732673267361
31.890214	5661.0	5641.60396039604	19.396039603960162
31.910645	5673.0	5640.950495049505	32.04950495049525
31.931077	5714.0	5640.227722772277	73.77227722772295
31.951508	5710.0	5639.485148514851	70.51485148514894
31.97194	5694.0	5638.712871287129	55.28712871287098
31.992371	5729.0	5637.910891089109	91.0891089108909
32.012803	5709.0	5637.079207920792	71.92079207920779
32.033234	5680.0	5636.247524752475	43.75247524752467
32.053666	5708.0	5635.40594059406	72.59405940594024
32.074097	5698.0	5634.564356435643	63.435643564356724
32.094529	5741.0	5633.722772277228	107.2772277227723
32.11496	5703.0	5632.841584158416	70.15841584158443
32.135392	5680.0	5631.940594059406	48.05940594059393
32.155823	5685.0	5631.029702970297	53.97029702970303
32.176255	5675.0	5630.089108910891	44.9108910891091
32.196686	5683.0	5629.138613861386	53.86138613861385
32.217118	5647.0	5628.19801980198	18.80198019801992
32.237549	5660.0	5627.227722772277	32.77227722772295
32.257981	5683.0	5626.267326732674	56.73267326732639
32.278412	5707.0	5625.3267326732675	81.67326732673246
32.298844	5664.0	5624.3861386138615	39.613861386138524
32.319275	5668.0	5623.435643564357	44.564356435643276
32.339707	5635.0	5622.495049504951	12.504950495049343
32.360138	5685.0	5621.534653465346	63.46534653465369
32.38057	5674.0	5620.544554455446	53.455445544554095
32.401001	5657.0	5619.554455445545	37.44554455445541
32.421432	5679.0	5618.514851485149	60.48514851485106
32.441864	5663.0	5617.435643564357	45.564356435643276
32.462295	5670.0	5616.3267326732675	53.67326732673246
32.482727	5747.0	5615.188118811881	131.8118811881186
32.503158	5679.0	5614.039603960396	64.96039603960435
32.52359	5702.0	5612.881188118812	89.11881188118787
32.544021	5673.0	5611.722772277228	61.277227722772295
32.564453	5734.0	5610.574257425743	123.42574257425713
32.584884	5698.0	5609.3861386138615	88.61386138613852
32.605316	5684.0	5608.19801980198	75.80198019801992
32.625747	5662.0	5607.009900990099	54.990099009901314
32.646179	5695.0	5605.811881188119	89.1881188118814
32.66661	5683.0	5604.6138613861385	78.38613861386148
32.687042	5621.0	5603.415841584158	17.584158415841557
32.707473	5705.0	5602.217821782178	102.78217821782164
32.727905	5668.0	5600.950495049505	67.04950495049525
32.748336	5668.0	5599.663366336634	68.33663366336623
32.768768	5642.0	5598.366336633663	43.633663366336805
32.789199	5700.0	5597.049504950495	102.95049504950475
32.809631	5669.0	5595.732673267326	73.26732673267361
32.830062	5717.0	5594.415841584158	122.58415841584156
32.850494	5697.0	5593.0990099009905	103.9009900990095
32.870925	5650.0	5591.772277227723	58.22772277227705
32.891357	5690.0	5590.435643564357	99.56435643564328
32.911788	5608.0	5589.0	19.0
32.93222	5662.0	5587.554455445545	74.44554455445541
32.952651	5690.0	5586.059405940594	103.94059405940607
32.973082	5643.0	5584.574257425743	58.42574257425713
32.993514	5689.0	5583.089108910891	105.9108910891091
33.013945	5649.0	5581.60396039604	67.39603960396016
33.034377	5624.0	5580.118811881188	43.88118811881213
33.054808	5647.0	5578.633663366337	68.3663366336632
33.07524	5678.0	5577.138613861386	100.86138613861385
33.095671	5706.0	5575.6435643564355	130.3564356435645
33.116103	5709.0	5574.158415841584	134.84158415841557
33.136534	5674.0	5572.6732673267325	101.32673267326754
33.156966	5667.0	5571.19801980198	95.80198019801992
33.177397	5722.0	5569.722772277228	152.2772277227723
33.197829	5688.0	5568.237623762377	119.76237623762336
33.21826	5650.0	5566.752475247525	83.24752475247533
33.238692	5709.0	5565.267326732674	143.7326732673264
33.259123	5643.0	5563.821782178218	79.1782178217818
33.279555	5614.0	5562.376237623763	51.62376237623721
33.299986	5693.0	5560.930693069307	132.06930693069262
33.320418	5697.0	5559.495049504951	137.50495049504934
33.340849	5644.0	5558.059405940594	85.94059405940607
33.361281	5660.0	5556.574257425743	103.42574257425713
33.381712	5719.0	5555.089108910891	163.9108910891091
33.402144	5711.0	5553.60396039604	157.39603960396016
33.422575	5720.0	5552.0990099009905	167.9009900990095
33.443007	5676.0	5550.564356435643	125.43564356435672
33.463438	5725.0	5549.039603960396	175.96039603960435
33.48387	5682.0	5547.504950495049	134.49504950495066
33.504301	5617.0	5545.980198019802	71.01980198019828
33.524732	5668.0	5544.455445544554	123.5445544554459
33.545164	5717.0	5542.940594059406	174.05940594059393
33.565595	5647.0	5541.40594059406	105.59405940594024
33.586027	5715.0	5539.8712871287125	175.12871287128746
33.606458	5691.0	5538.3267326732675	152.67326732673246
33.62689	5675.0	5536.752475247525	138.24752475247533
33.647321	5644.0	5535.217821782178	108.78217821782164
33.667753	5649.0	5533.6732673267325	115.32673267326754
33.688184	5629.0	5532.138613861386	96.86138613861385
33.708616	5663.0	5530.633663366337	132.3663366336632
33.729047	5688.0	5529.118811881188	158.88118811881213
33.749479	5689.0	5527.6138613861385	161.38613861386148
33.76991	5703.0	5526.118811881188	176.88118811881213
33.790342	5614.0	5524.633663366337	89.3663366336632
33.810773	5743.0	5523.168316831683	219.83168316831689
33.831205	5649.0	5521.702970297029	127.29702970297058
33.851636	5653.0	5520.287128712871	132.71287128712902
33.872068	5692.0	5518.8712871287125	173.12871287128746
33.892499	5650.0	5517.534653465346	132.4653465346537
33.912931	5562.0	5516.178217821782	45.8217821782182
33.933362	5665.0	5514.831683168317	150.16831683168311
33.953794	5711.0	5513.514851485149	197.48514851485106
33.974225	5600.0	5512.168316831683	87.83168316831689
33.994657	5675.0	5510.891089108911	164.10891089108918
34.015088	5633.0	5509.6138613861385	123.38613861386148
34.035519	5629.0	5508.376237623763	120.62376237623721
34.055951	5600.0	5507.158415841584	92.84158415841557
34.076382	5599.0	5505.980198019802	93.01980198019828
34.096814	5657.0	5504.80198019802	152.19801980198008
34.117245	5608.0	5503.633663366337	104.3663366336632
34.137677	5634.0	5502.465346534654	131.5346534653463
34.158108	5633.0	5501.297029702971	131.70297029702942
34.17854	5651.0	5500.158415841584	150.84158415841557
34.198971	5643.0	5499.039603960396	143.96039603960435
34.219403	5664.0	5497.930693069307	166.06930693069262
34.239834	5620.0	5496.821782178218	123.1782178217818
34.260266	5619.0	5495.722772277228	123.2772277227723
34.280697	5640.0	5494.623762376237	145.3762376237628
34.301129	5665.0	5493.554455445545	171.4455445544554
34.32156	5574.0	5492.485148514851	81.51485148514894
34.341992	5702.0	5491.40594059406	210.59405940594024
34.362423	5638.0	5490.306930693069	147.69306930693074
34.382855	5654.0	5489.217821782178	164.78217821782164
34.403286	5680.0	5488.0990099009905	191.9009900990095
34.423718	5662.0	5487.0	175.0
34.444149	5648.0	5485.910891089109	162.0891089108909
34.464581	5625.0	5484.821782178218	140.1782178217818
34.485012	5594.0	5483.762376237623	110.23762376237664
34.505444	5581.0	5482.742574257426	98.25742574257401
34.525875	5629.0	5481.752475247525	147.24752475247533
34.546307	5594.0	5480.792079207921	113.20792079207877
34.566738	5644.0	5479.861386138614	164.13861386138615
34.587169	5618.0	5478.930693069307	139.06930693069262
34.607601	5557.0	5478.0	79.0
34.628032	5632.0	5477.079207920792	154.92079207920779
34.648464	5587.0	5476.158415841584	110.84158415841557
34.668895	5657.0	5475.237623762377	181.76237623762336
34.689327	5573.0	5474.316831683168	98.68316831683205
34.709758	5566.0	5473.40594059406	92.59405940594024
34.73019	5578.0	5472.495049504951	105.50495049504934
34.750621	5530.0	5471.584158415842	58.41584158415844
34.771053	5585.0	5470.6732673267325	114.32673267326754
34.791484	5565.0	5469.831683168317	95.16831683168311
34.811916	5556.0	5469.009900990099	86.99009900990131
34.832347	5572.0	5468.178217821782	103.8217821782182
34.852779	5549.0	5467.366336633663	81.6336633663368
34.87321	5572.0	5466.544554455446	105.4554455445541
34.893642	5542.0	5465.722772277228	76.2772277227723
34.914073	5539.0	5464.891089108911	74.10891089108918
34.934505	5557.0	5464.069306930693	92.93069306930738
34.954936	5519.0	5463.217821782178	55.78217821782164
34.975368	5534.0	5462.465346534654	71.53465346534631
34.995799	5497.0	5461.6732673267325	35.32673267326754
35.016231	5545.0	5460.930693069307	84.06930693069262
35.036662	5528.0	5460.19801980198	67.80198019801992
35.057094	5529.0	5459.445544554455	69.55445544554459
35.077525	5516.0	5458.693069306931	57.30693069306926
35.097956	5568.0	5457.940594059406	110.05940594059393
35.118388	5561.0	5457.217821782178	103.78217821782164
35.138819	5586.0	5456.465346534654	129.5346534653463
35.159251	5480.0	5455.712871287129	24.28712871287098
35.179682	5553.0	5454.960396039604	98.03960396039565
35.200114	5552.0	5454.207920792079	97.79207920792123
35.220545	5470.0	5453.455445544554	16.544554455445905
35.240977	5560.0	5452.702970297029	107.29702970297058
35.261408	5514.0	5451.960396039604	62.03960396039565
35.28184	5518.0	5451.217821782178	66.78217821782164
35.302271	5536.0	5450.485148514851	85.51485148514894
35.322703	5578.0	5449.752475247525	128.24752475247533
35.343134	5580.0	5449.019801980198	130.98019801980172
35.363566	5555.0	5448.287128712871	106.71287128712902
35.383997	5504.0	5447.554455445545	56.44554455445541
35.404429	5483.0	5446.821782178218	36.1782178217818
35.42486	5552.0	5446.138613861386	105.86138613861385
35.445292	5535.0	5445.455445544554	89.5445544554459
35.465723	5461.0	5444.772277227723	16.227722772277048
35.486155	5490.0	5444.108910891089	45.89108910891082
35.506586	5530.0	5443.475247524752	86.52475247524762
35.527018	5463.0	5442.841584158416	20.15841584158443
35.547449	5521.0	5442.217821782178	78.78217821782164
35.567881	5480.0	5441.59405940594	38.40594059405976
35.588312	5473.0	5440.960396039604	32.03960396039565
35.608744	5536.0	5440.3564356435645	95.64356435643549
35.629175	5492.0	5439.762376237623	52.23762376237664
35.649606	5453.0	5439.158415841584	13.841584158415571
35.670038	5589.0	5438.534653465346	150.4653465346537
35.690469	5493.0	5437.940594059406	55.05940594059393
35.710901	5485.0	5437.346534653465	47.653465346535086
35.731332	5515.0	5436.762376237623	78.23762376237664
35.751764	5550.0	5436.178217821782	113.8217821782182
35.772195	5533.0	5435.59405940594	97.40594059405976
35.792627	5516.0	5435.019801980198	80.98019801980172
35.813058	5474.0	5434.445544554455	39.55445544554459
35.83349	5441.0	5433.8712871287125	7.128712871287462
35.853921	5494.0	5433.297029702971	60.702970297029424
35.874353	5530.0	5432.732673267326	97.26732673267361
35.894784	5529.0	5432.168316831683	96.83168316831689
35.915216	5421.0	5431.6138613861385	-10.613861386138524
35.935647	5497.0	5431.059405940594	65.94059405940607
35.956079	5498.0	5430.504950495049	67.49504950495066
35.97651	5503.0	5429.960396039604	73.03960396039565
35.996942	5465.0	5429.415841584158	35.58415841584156
36.017373	5469.0	5428.8712871287125	40.12871287128746
36.037805	5476.0	5428.3564356435645	47.64356435643549
36.058236	5446.0	5427.841584158416	18.15841584158443
36.078668	5516.0	5427.346534653465	88.65346534653509
36.099099	5500.0	5426.851485148515	73.14851485148483
36.119531	5453.0	5426.3564356435645	26.64356435643549
36.139962	5466.0	5425.861386138614	40.13861386138615
36.160394	5518.0	5425.376237623763	92.62376237623721
36.180825	5501.0	5424.851485148515	76.14851485148483
36.201256	5516.0	5424.316831683168	91.68316831683205
36.221688	5555.0	5423.762376237623	131.23762376237664
36.242119	5516.0	5423.217821782178	92.78217821782164
36.262551	5450.0	5422.653465346535	27.346534653464914
36.282982	5514.0	5422.089108910891	91.9108910891091
36.303414	5490.0	5421.534653465346	68.46534653465369
36.323845	5491.0	5420.980198019802	70.01980198019828
36.344277	5479.0	5420.435643564357	58.564356435643276
36.364708	5491.0	5419.891089108911	71.10891089108918
36.38514	5562.0	5419.287128712871	142.71287128712902
36.405571	5585.0	5418.683168316832	166.31683168316795
36.426003	5463.0	5418.089108910891	44.9108910891091
36.446434	5514.0	5417.495049504951	96.50495049504934
36.466866	5487.0	5416.930693069307	70.06930693069262
36.487297	5454.0	5416.346534653465	37.653465346535086
36.507729	5458.0	5415.762376237623	42.23762376237664
36.52816	5469.0	5415.178217821782	53.8217821782182
36.548592	5467.0	5414.59405940594	52.40594059405976
36.569023	5495.0	5414.0	81.0
36.589455	5524.0	5413.39603960396	110.60396039603984
36.609886	5465.0	5412.792079207921	52.20792079207877
36.630318	5456.0	5412.168316831683	43.831683168316886
36.650749	5492.0	5411.554455445545	80.44554455445541
36.671181	5467.0	5410.940594059406	56.05940594059393
36.691612	5449.0	5410.306930693069	38.69306930693074
36.712043	5474.0	5409.712871287129	64.28712871287098
36.732475	5415.0	5409.0990099009905	5.900990099009505
36.752906	5465.0	5408.485148514851	56.51485148514894
36.773338	5483.0	5407.841584158416	75.15841584158443
36.793769	5455.0	5407.178217821782	47.8217821782182
36.814201	5442.0	5406.485148514851	35.51485148514894
36.834632	5471.0	5405.772277227723	65.22772277227705
36.855064	5484.0	5405.049504950495	78.95049504950475
36.875495	5423.0	5404.297029702971	18.702970297029424
36.895927	5473.0	5403.544554455446	69.4554455445541
36.916358	5454.0	5402.772277227723	51.22772277227705
36.93679	5416.0	5401.990099009901	14.009900990098686
36.957221	5423.0	5401.188118811881	21.811881188118605
36.977653	5453.0	5400.3564356435645	52.64356435643549
36.998084	5450.0	5399.514851485149	50.48514851485106
37.018516	5398.0	5398.683168316832	-0.6831683168320524
37.038947	5400.0	5397.831683168317	2.1683168316831143
37.059379	5485.0	5397.019801980198	87.98019801980172
37.07981	5449.0	5396.207920792079	52.79207920792123
37.100242	5469.0	5395.3861386138615	73.61386138613852
37.120673	5410.0	5394.584158415842	15.415841584158443
37.141105	5499.0	5393.732673267326	105.26732673267361
37.161536	5436.0	5392.851485148515	43.14851485148483
37.181968	5462.0	5391.970297029703	70.02970297029697
37.202399	5534.0	5391.1287128712875	142.87128712871254
37.222831	5442.0	5390.287128712871	51.71287128712902
37.243262	5441.0	5389.445544554455	51.55445544554459
37.263693	5448.0	5388.60396039604	59.39603960396016
37.284125	5433.0	5387.762376237623	45.23762376237664
37.304556	5432.0	5386.920792079208	45.079207920792214
37.324988	5413.0	5386.079207920792	26.920792079207786
37.345419	5434.0	5385.237623762377	48.76237623762336
37.365851	5394.0	5384.40594059406	9.594059405940243
37.386282	5449.0	5383.574257425743	65.42574257425713
37.406714	5442.0	5382.742574257426	59.257425742574014
37.427145	5406.0	5381.910891089109	24.0891089108909
37.447577	5463.0	5381.079207920792	81.92079207920779
37.468008	5396.0	5380.247524752475	15.752475247524671
37.48844	5485.0	5379.415841584158	105.58415841584156
37.508871	5475.0	5378.584158415842	96.41584158415844
37.529303	5447.0	5377.752475247525	69.24752475247533
37.549734	5437.0	5376.920792079208	60.079207920792214
37.570166	5491.0	5376.089108910891	114.9108910891091
37.590597	5451.0	5375.257425742574	75.74257425742599
37.611029	5387.0	5374.425742574257	12.574257425742871
37.63146	5442.0	5373.59405940594	68.40594059405976
37.651892	5394.0	5372.772277227723	21.227722772277048
37.672323	5436.0	5371.950495049505	64.04950495049525
37.692755	5483.0	5371.138613861386	111.86138613861385
37.713186	5437.0	5370.336633663366	66.66336633663377
37.733618	5450.0	5369.564356435643	80.43564356435672
37.754049	5401.0	5368.792079207921	32.20792079207877
37.77448	5464.0	5368.019801980198	95.98019801980172
37.794912	5386.0	5367.247524752475	18.75247524752467
37.815343	5445.0	5366.475247524752	78.52475247524762
37.835775	5443.0	5365.702970297029	77.29702970297058
37.856206	5409.0	5364.940594059406	44.05940594059393
37.876638	5485.0	5364.178217821782	120.8217821782182
37.897069	5416.0	5363.415841584158	52.58415841584156
37.917501	5484.0	5362.653465346535	121.34653465346491
37.937932	5428.0	5361.891089108911	66.10891089108918
37.958364	5464.0	5361.1287128712875	102.87128712871254
37.978795	5379.0	5360.366336633663	18.633663366336805
37.999227	5494.0	5359.60396039604	134.39603960396016
38.019658	5406.0	5358.841584158416	47.15841584158443
38.04009	5459.0	5358.089108910891	100.9108910891091
38.060521	5417.0	5357.336633663366	59.66336633663377
38.080953	5375.0	5356.60396039604	18.396039603960162
38.101384	5438.0	5355.8712871287125	82.12871287128746
38.121816	5385.0	5355.138613861386	29.861386138613852
38.142247	5455.0	5354.40594059406	100.59405940594024
38.162679	5495.0	5353.6732673267325	141.32673267326754
38.18311	5478.0	5352.950495049505	125.04950495049525
38.203542	5415.0	5352.227722772277	62.77227722772295
38.223973	5429.0	5351.504950495049	77.49504950495066
38.244405	5477.0	5350.821782178218	126.1782178217818
38.264836	5459.0	5350.148514851485	108.85148514851517
38.285268	5491.0	5349.495049504951	141.50495049504934
38.305699	5446.0	5348.841584158416	97.15841584158443
38.32613	5493.0	5348.207920792079	144.79207920792123
38.346562	5461.0	5347.574257425743	113.42574257425713
38.366993	5409.0	5346.960396039604	62.03960396039565
38.387425	5451.0	5346.346534653465	104.65346534653509
38.407856	5439.0	5345.732673267326	93.26732673267361
38.428288	5448.0	5345.118811881188	102.88118811881213
38.448719	5457.0	5344.564356435643	112.43564356435672
38.469151	5417.0	5344.019801980198	72.98019801980172
38.489582	5454.0	5343.485148514851	110.51485148514894
38.510014	5421.0	5342.950495049505	78.04950495049525
38.530445	5429.0	5342.425742574257	86.57425742574287
38.550877	5428.0	5341.920792079208	86.07920792079221
38.571308	5424.0	5341.415841584158	82.58415841584156
38.59174	5414.0	5340.910891089109	73.0891089108909
38.612171	5532.0	5340.40594059406	191.59405940594024
38.632603	5423.0	5339.910891089109	83.0891089108909
38.653034	5408.0	5339.425742574257	68.57425742574287
38.673466	5381.0	5338.940594059406	42.05940594059393
38.693897	5405.0	5338.475247524752	66.52475247524762
38.714329	5405.0	5338.009900990099	66.99009900990131
38.73476	5377.0	5337.544554455446	39.455445544554095
38.755192	5425.0	5337.0990099009905	87.9009900990095
38.775623	5419.0	5336.653465346535	82.34653465346491
38.796055	5454.0	5336.227722772277	117.77227722772295
38.816486	5456.0	5335.80198019802	120.19801980198008
38.836917	5421.0	5335.40594059406	85.59405940594024
38.857349	5398.0	5335.039603960396	62.96039603960435
38.87778	5427.0	5334.702970297029	92.29702970297058
38.898212	5492.0	5334.3861386138615	157.61386138613852
38.918643	5406.0	5334.079207920792	71.92079207920779
38.939075	5410.0	5333.80198019802	76.19801980198008
38.959506	5455.0	5333.544554455446	121.4554455445541
38.979938	5479.0	5333.306930693069	145.69306930693074
39.000369	5431.0	5333.089108910891	97.9108910891091
39.020801	5441.0	5332.891089108911	108.10891089108918
39.041232	5363.0	5332.732673267326	30.26732673267361
39.061664	5442.0	5332.584158415842	109.41584158415844
39.082095	5377.0	5332.465346534654	44.53465346534631
39.102527	5418.0	5332.366336633663	85.6336633663368
39.122958	5462.0	5332.277227722772	129.7227722772277
39.14339	5360.0	5332.188118811881	27.811881188118605
39.163821	5386.0	5332.108910891089	53.89108910891082
39.184253	5356.0	5332.029702970297	23.970297029703033
39.204684	5407.0	5332.0	75.0
39.225116	5383.0	5332.0	51.0
39.245547	5375.0	5332.0	43.0
39.265979	5369.0	5332.0	37.0
39.28641	5364.0	5332.0	32.0
39.306842	5366.0	5332.0	34.0
39.327273	5354.0	5332.0	22.0
39.347705	5398.0	5332.0	66.0
39.368136	5388.0	5332.0	56.0
39.388567	5372.0	5332.0	40.0
39.408999	5450.0	5332.0	118.0
39.42943	5406.0	5332.0	74.0
39.449862	5382.0	5332.0	50.0
39.470293	5341.0	5332.0	9.0
39.490725	5315.0	5332.0	-17.0
39.511156	5383.0	5332.0	51.0
39.531588	5358.0	5332.0	26.0
39.552019	5344.0	5332.0	12.0
39.572451	5381.0	5332.0	49.0
39.592882	5384.0	5332.0	52.0
39.613314	5402.0	5332.0	70.0
39.633745	5348.0	5332.0	16.0
39.654177	5316.0	5332.0	-16.0
39.674608	5328.0	5332.0	-4.0
39.69504	5341.0	5332.0	9.0
39.715471	5380.0	5332.0	48.0
39.735903	5417.0	5332.0	85.0
39.756334	5328.0	5332.0	-4.0
39.776766	5316.0	5332.0	-16.0
39.797197	5323.0	5332.0	-9.0
39.817629	5298.0	5332.0	-34.0
39.83806	5342.0	5332.0	10.0
39.858492	5347.0	5332.0	15.0
39.878923	5321.0	5332.0	-11.0
39.899355	5335.0	5332.0	3.0
39.919786	5352.0	5332.0	20.0
39.940217	5340.0	5332.0	8.0
39.960649	5340.0	5332.0	8.0
39.98108	5305.0	5332.0	-27.0
40.001512	5332.0	5332.0	0.0
